# Supplementary material for: Vinasse fertirrigation alters soil resistome dynamics: an analysis based on metagenomic profiles
Source: BioData Min. 2017 May 23;10:17. doi: 10.1186/s13040-017-0138-4 (PMC5442679; doi:10.1186/s13040-017-0138-4)
Supplement: Supplementary file 1 — Network output Fig. 2a. (CSV 109 kb) [file 13040_2017_138_MOESM1_ESM.csv]

cooc_method	EdgeBetweenness	interactionType	Label	method_number	method_scores	methodname_interactiontype	methodname_pval	methodname_score	oriScore	pval	pval-brown-merge	qval	randdistribMean	randdistribMedian	randdistribNumNonNaNScores	randdistribSD
correl_pearson|correl_spearman	2	copresence	RF0098->RF0052	2	0.9815716|1.0	correl_pearson=copresence|correl_spearman=copresence	correl_pearson=0.0|correl_spearman=0.0	correl_pearson=0.9815716|correl_spearman=1.0	0.9815716	0	0	0	0.9953929000000051|1.0	1.0|1.0	792.0|792.0	0.007979731275550553|0.0
sim_steinhaus|correl_spearman|correl_pearson	2	copresence	RF0016->RF0054	3	0.95211284|1.0|0.87031185	sim_steinhaus=copresence|correl_spearman=copresence|correl_pearson=copresence	sim_steinhaus=0.052607753667513246|correl_spearman=0.0|correl_pearson=2.22235037591334E-5	sim_steinhaus=0.95211284|correl_spearman=1.0|correl_pearson=0.87031185	0.95211284	0	0	0	0.9498674947544742|1.0|0.9675779625000013	0.95211284|1.0|1.0	792.0|792.0|792.0	0.02398421724575976|0.0|0.05615661623490341
correl_pearson|correl_spearman|sim_steinhaus	2	copresence	RF0016->RF0113	3	0.84812448|1.0|0.86523633	correl_pearson=copresence|correl_spearman=copresence|sim_steinhaus=copresence	correl_pearson=8.792027961451732E-5|correl_spearman=0.0|sim_steinhaus=0.17028176712401294	correl_pearson=0.84812448|correl_spearman=1.0|sim_steinhaus=0.86523633	0.84812448	0	0	0	0.9620311200000037|1.0|0.8654667160602708	1.0|1.0|0.86523633	792.0|792.0|792.0	0.06576402926648575|0.0|0.019338427097976122
sim_steinhaus|correl_pearson|correl_spearman	54	copresence	RF0018->RF0021	3	0.8473622|0.96618928|1.0	sim_steinhaus=copresence|correl_pearson=copresence|correl_spearman=copresence	sim_steinhaus=0.49010336716939473|correl_pearson=1.1102230246251565E-16|correl_spearman=0.0	sim_steinhaus=0.8473622|correl_pearson=0.96618928|correl_spearman=1.0	0.8473622	0	0	0	0.8473698164062461|0.9915473199999969|1.0	0.8473622|1.0|1.0	792.0|792.0|792.0	0.009380875556080612|0.0146404712201213|0.0
correl_spearman|sim_steinhaus|correl_pearson	52	copresence	RF0139->RF0167	3	1.0|0.90068882|0.89896929	correl_spearman=copresence|sim_steinhaus=copresence|correl_pearson=copresence	correl_spearman=0.0|sim_steinhaus=0.09931224759836449|correl_pearson=1.5788324169707657E-6	correl_spearman=1.0|sim_steinhaus=0.90068882|correl_pearson=0.89896929	1	0	0	0	1.0|0.8945928558482195|0.9747423224999981	1.0|0.90068882|1.0	792.0|792.0|792.0	0.0|0.040373458277755195|0.04374758071118907
correl_spearman|sim_steinhaus|correl_pearson	2	copresence	RF0005->RF0150	3	0.8660254|0.90904418|0.98195847	correl_spearman=copresence|sim_steinhaus=copresence|correl_pearson=copresence	correl_spearman=7.930773160991222E-5|sim_steinhaus=4.405509547900088E-5|correl_pearson=0.0	correl_spearman=0.8660254|sim_steinhaus=0.90904418|correl_pearson=0.98195847	0.8660254	0	0	0	0.9536162126738824|0.9357420198918128|0.9937537825038625	1.0|0.95235531|1.0	294.0|294.0|294.0	0.06374004727631849|0.05694753636752016|0.008583477578116339
sim_steinhaus|correl_spearman|correl_pearson	2	copresence	RF0012->RF0153	3	0.97311547|1.0|0.95160703	sim_steinhaus=copresence|correl_spearman=copresence|correl_pearson=copresence	sim_steinhaus=4.975463270089353E-4|correl_spearman=0.0|correl_pearson=4.410916076835747E-12	sim_steinhaus=0.97311547|correl_spearman=1.0|correl_pearson=0.95160703	0.97311547	0	0	0	0.9728805792745534|1.0|0.9879017574999983	0.97311547|1.0|1.0	792.0|792.0|792.0	0.004689880080151888|0.0|0.020954770692289217
correl_spearman|correl_pearson	2	copresence	RF0071->RF0047	2	1.0|1.0	correl_spearman=copresence|correl_pearson=copresence	correl_spearman=0.0|correl_pearson=0.0	correl_spearman=1.0|correl_pearson=1.0	1	0	0	0	1.0|1.0	1.0|1.0	792.0|792.0	0.0|0.0
correl_pearson|correl_spearman|sim_steinhaus	5	copresence	RF0022->RF0020	3	0.95957333|1.0|0.90267045	correl_pearson=copresence|correl_spearman=copresence|sim_steinhaus=copresence	correl_pearson=3.6692870963861424E-14|correl_spearman=0.0|sim_steinhaus=0.1635555418804856	correl_pearson=0.95957333|correl_spearman=1.0|sim_steinhaus=0.90267045	0.95957333	0	0	0	0.9898933325000024|1.0|0.9013321484598176	1.0|1.0|0.90267045	792.0|792.0|792.0	0.017505261605205113|0.0|0.012954874523527638
correl_pearson|sim_steinhaus|correl_spearman	2	copresence	RF0147->RF0023	3	0.99815836|0.82987943|1.0	correl_pearson=copresence|sim_steinhaus=copresence|correl_spearman=copresence	correl_pearson=0.0|sim_steinhaus=2.439945991916659E-7|correl_spearman=0.0	correl_pearson=0.99815836|sim_steinhaus=0.82987943|correl_spearman=1.0	0.99815836	0	0	0	0.9995395900000043|0.8296984728013471|1.0	1.0|0.82987943|1.0	792.0|792.0|792.0	7.974535123127748E-4|0.002283352254406461|0.0
correl_pearson|correl_spearman|sim_steinhaus	15	copresence	RF0147->RF0088	3	0.94592629|1.0|0.94632168	correl_pearson=copresence|correl_spearman=copresence|sim_steinhaus=copresence	correl_pearson=5.7110483009381596E-11|correl_spearman=0.0|sim_steinhaus=0.01611914441449025	correl_pearson=0.94592629|correl_spearman=1.0|sim_steinhaus=0.94632168	0.94592629	0	0	0	0.9864815724999977|1.0|0.9469436768080309	1.0|1.0|0.94632168	792.0|792.0|792.0	0.023414603268436533|0.0|0.016590398279424056
correl_spearman|correl_pearson	8	copresence	RF0064->RF0062	2	1.0|0.89512628	correl_spearman=copresence|correl_pearson=copresence	correl_spearman=0.0|correl_pearson=2.4433153449909817E-6	correl_spearman=1.0|correl_pearson=0.89512628	1	0	0	0	1.0|0.9737815699999999	1.0|1.0	792.0|792.0	0.0|0.04541165285468778
correl_pearson|correl_spearman|sim_steinhaus	2	copresence	RF0125->RF0058	3	0.94719998|1.0|0.94004786	correl_pearson=copresence|correl_spearman=copresence|sim_steinhaus=copresence	correl_pearson=3.372491175213099E-11|correl_spearman=0.0|sim_steinhaus=0.12070204765608206	correl_pearson=0.94719998|correl_spearman=1.0|sim_steinhaus=0.94004786	0.94719998	0	0	0	0.9867999950000046|1.0|0.9400306497656336	1.0|1.0|0.94004786	792.0|792.0|792.0	0.022863079320163137|0.0|0.016202068830412964
correl_pearson|correl_spearman	18	copresence	RF0125->RF0134	2	0.98735289|1.0	correl_pearson=copresence|correl_spearman=copresence	correl_pearson=0.0|correl_spearman=0.0	correl_pearson=0.98735289|correl_spearman=1.0	0.98735289	0	0	0	0.9968382225000022|1.0	1.0|1.0	792.0|792.0	0.0054763592722281065|0.0
correl_spearman|correl_pearson	2	copresence	RF0007->RF0085	2	1.0|0.96669764	correl_spearman=copresence|correl_pearson=copresence	correl_spearman=0.0|correl_pearson=5.551115123125783E-17	correl_spearman=1.0|correl_pearson=0.96669764	1	0	0	0	1.0|0.9916744100000016	1.0|1.0	792.0|792.0	0.0|0.01442034488298743
correl_spearman|sim_steinhaus|correl_pearson	8	copresence	RF0007->RF0148	3	1.0|0.84513356|0.96027147	correl_spearman=copresence|sim_steinhaus=copresence|correl_pearson=copresence	correl_spearman=0.0|sim_steinhaus=0.4746205697564748|correl_pearson=2.19824158875781E-14	correl_spearman=1.0|sim_steinhaus=0.84513356|correl_pearson=0.96027147	1	0	0	0	1.0|0.8477826040290254|0.9900678674999958	1.0|0.84513356|1.0	792.0|792.0|792.0	0.0|0.025965963075555105|0.017202958117506113
correl_pearson|correl_spearman|sim_steinhaus	20	copresence	RF0025->RF0144	3	0.9463075|1.0|0.899127	correl_pearson=copresence|correl_spearman=copresence|sim_steinhaus=copresence	correl_pearson=4.890726712503124E-11|correl_spearman=0.0|sim_steinhaus=0.21484322651364718	correl_pearson=0.9463075|correl_spearman=1.0|sim_steinhaus=0.899127	0.9463075	0	0	0	0.9865768749999978|1.0|0.8994529565067012	1.0|1.0|0.899127	792.0|792.0|792.0	0.023249534496347996|0.0|0.011771485258946782
correl_pearson|correl_spearman|sim_steinhaus	9	copresence	RF0108->RF0042	3	0.86386452|1.0|0.82688945	correl_pearson=copresence|correl_spearman=copresence|sim_steinhaus=copresence	correl_pearson=3.466695058579328E-5|correl_spearman=0.0|sim_steinhaus=0.47433545611247835	correl_pearson=0.86386452|correl_spearman=1.0|sim_steinhaus=0.82688945	0.86386452	0	0	0	0.9659661299999988|1.0|0.8454527439062565	1.0|1.0|0.82688945	792.0|792.0|792.0	0.05894839201819425|0.0|0.08089023161192746
correl_spearman|correl_pearson|sim_steinhaus	9	copresence	RF0108->RF0056	3	1.0|0.964025|0.9392689	correl_spearman=copresence|correl_pearson=copresence|sim_steinhaus=copresence	correl_spearman=0.0|correl_pearson=9.992007221626409E-16|sim_steinhaus=0.47562792360308126	correl_spearman=1.0|correl_pearson=0.964025|sim_steinhaus=0.9392689	1	0	0	0	1.0|0.9910062499999986|0.9399412179910744	1.0|1.0|0.9392689	792.0|792.0|792.0	0.0|0.01557763195057247|0.024816076584184672
correl_spearman|correl_pearson|sim_steinhaus	9	copresence	RF0108->RF0076	3	1.0|0.92377681|0.95124851	correl_spearman=copresence|correl_pearson=copresence|sim_steinhaus=copresence	correl_spearman=0.0|correl_pearson=3.3420664513617027E-8|sim_steinhaus=0.24299534041403376	correl_spearman=1.0|correl_pearson=0.92377681|sim_steinhaus=0.95124851	1	0	0	0	1.0|0.9809442025000045|0.9473683038504496	1.0|1.0|0.95124851	792.0|792.0|792.0	0.0|0.03300560944874414|0.03644714447837204
sim_steinhaus|correl_pearson|correl_spearman	2	copresence	RF0108->RF0149	3	0.94355309|0.96866981|1.0	sim_steinhaus=copresence|correl_pearson=copresence|correl_spearman=copresence	sim_steinhaus=0.3051755340749209|correl_pearson=0.0|correl_spearman=0.0	sim_steinhaus=0.94355309|correl_pearson=0.96866981|correl_spearman=1.0	0.94355309	0	0	0	0.9444388190848239|0.9921674525000049|1.0	0.94355309|1.0|1.0	792.0|792.0|792.0	0.021532706350775692|0.013566370222696512|0.0
sim_steinhaus|correl_pearson|correl_spearman	25	copresence	RF0108->RF0173	3	0.82066888|0.8466002|1.0	sim_steinhaus=copresence|correl_pearson=copresence|correl_spearman=copresence	sim_steinhaus=0.44871130902816553|correl_pearson=9.526602949772034E-5|correl_spearman=0.0	sim_steinhaus=0.82066888|correl_pearson=0.8466002|correl_spearman=1.0	0.82066888	0	0	0	0.8141901564397319|0.9616500500000023|1.0	0.82066888|1.0|1.0	792.0|792.0|792.0	0.06969539311018727|0.06642406186772658|0.0
correl_spearman|correl_pearson	364	mutualExclusion	RF0158->RF0053	2	-1.0|-0.9928921	correl_spearman=mutualExclusion|correl_pearson=mutualExclusion	correl_spearman=0.0|correl_pearson=0.0	correl_spearman=-1.0|correl_pearson=-0.9928921	-1	0	0	0	-1.0|-0.9982230249999952	-1.0|-1.0	792.0|792.0	0.0|0.003077810983779674
sim_steinhaus|correl_spearman|correl_pearson	756	copresence	RF0158->RF0055	3	0.81869696|1.0|0.99986035	sim_steinhaus=copresence|correl_spearman=copresence|correl_pearson=copresence	sim_steinhaus=0.11370656020431563|correl_spearman=0.0|correl_pearson=0.0	sim_steinhaus=0.81869696|correl_spearman=1.0|correl_pearson=0.99986035	0.81869696	0	0	0	0.8192349882031282|1.0|0.9999650874999951	0.81869696|1.0|1.0	792.0|792.0|792.0	0.02049988154059667|0.0|6.047022381926885E-5
correl_pearson|correl_spearman	364	mutualExclusion	RF0158->RF0133	2	-0.8842791|-1.0	correl_pearson=mutualExclusion|correl_spearman=mutualExclusion	correl_pearson=7.187732531055424E-6|correl_spearman=0.0	correl_pearson=-0.8842791|correl_spearman=-1.0	-0.8842791	0	0	0	-0.9710697749999962|-1.0	-1.0|-1.0	792.0|792.0	0.05010861957439919|0.0
correl_spearman|correl_pearson	22	copresence	RF0079->RF0074	2	1.0|0.9599621	correl_spearman=copresence|correl_pearson=copresence	correl_spearman=0.0|correl_pearson=2.7644553313166398E-14	correl_spearman=1.0|correl_pearson=0.9599621	1	0	0	0	1.0|0.9899905249999977	1.0|1.0	792.0|792.0	0.0|0.01733691925709045
correl_pearson|correl_spearman|sim_steinhaus	78	copresence	RF0029->RF0005	3	0.97619044|1.0|0.92304347	correl_pearson=copresence|correl_spearman=copresence|sim_steinhaus=copresence	correl_pearson=0.0|correl_spearman=0.0|sim_steinhaus=0.11812392941392746	correl_pearson=0.97619044|correl_spearman=1.0|sim_steinhaus=0.92304347	0.97619044	0	0	0	0.9940476099999973|1.0|0.869437542399556	1.0|1.0|0.92304347	792.0|792.0|792.0	0.01030984190646491|0.0|0.1312153920315683
correl_spearman|sim_steinhaus|correl_pearson	228	copresence	RF0029->RF0033	3	1.0|0.82002712|0.99566858	correl_spearman=copresence|sim_steinhaus=copresence|correl_pearson=copresence	correl_spearman=0.0|sim_steinhaus=0.39034640404090176|correl_pearson=0.0	correl_spearman=1.0|sim_steinhaus=0.82002712|correl_pearson=0.99566858	1	0	0	0	1.0|0.7648904189397295|0.9989171450000013	1.0|0.82002712|1.0	792.0|792.0|792.0	0.0|0.16361789572641333|0.0018755598772299952
sim_steinhaus|correl_spearman|correl_pearson	78	copresence	RF0029->RF0150	3	0.83325481|0.8660254|0.9175605	sim_steinhaus=copresence|correl_spearman=copresence|correl_pearson=copresence	sim_steinhaus=0.3342150163710378|correl_spearman=7.930773160991222E-5|correl_pearson=4.6653112839578625E-7	sim_steinhaus=0.83325481|correl_spearman=0.8660254|correl_pearson=0.9175605	0.83325481	4.67E-07	4.67E-07	4.67E-07	0.884536702720254|0.9536162126738824|0.9714583493044817	0.90904418|1.0|1.0	294.0|294.0|294.0	0.09904682383226725|0.06374004727631849|0.03922159594009626
correl_spearman|correl_pearson	64	mutualExclusion	RF0060->RF0018	2	-1.0|-0.8992845	correl_spearman=mutualExclusion|correl_pearson=mutualExclusion	correl_spearman=0.0|correl_pearson=1.5210786976638246E-6	correl_spearman=-1.0|correl_pearson=-0.8992845	-1	0	0	0	-1.0|-0.9748211250000033	-1.0|-1.0	792.0|792.0	0.0|0.043611090777425615
correl_pearson|sim_steinhaus|correl_spearman	22	copresence	RF0060->RF0039	3	0.99789985|0.8029063|1.0	correl_pearson=copresence|sim_steinhaus=copresence|correl_spearman=copresence	correl_pearson=0.0|sim_steinhaus=0.10999246653777511|correl_spearman=0.0	correl_pearson=0.99789985|sim_steinhaus=0.8029063|correl_spearman=1.0	0.99789985	0	0	0	0.999474962499996|0.8029044466964302|1.0	1.0|0.8029063|1.0	792.0|792.0|792.0	9.093916258789296E-4|0.00997125191191469|0.0
correl_pearson|sim_steinhaus|correl_spearman	72	copresence	RF0060->RF0086	3	0.98244396|0.85098655|1.0	correl_pearson=copresence|sim_steinhaus=copresence|correl_spearman=copresence	correl_pearson=0.0|sim_steinhaus=0.11547118124202599|correl_spearman=0.0	correl_pearson=0.98244396|sim_steinhaus=0.85098655|correl_spearman=1.0	0.98244396	0	0	0	0.9956109899999961|0.8513904996205344|1.0	1.0|0.85098655|1.0	792.0|792.0|792.0	0.007601988314927847|0.024257011064974257|0.0
correl_spearman|correl_pearson	14	copresence	RF0101->RF0075	2	1.0|0.98193718	correl_spearman=copresence|correl_pearson=copresence	correl_spearman=0.0|correl_pearson=0.0	correl_spearman=1.0|correl_pearson=0.98193718	1	0	0	0	1.0|0.995484295000004	1.0|1.0	792.0|792.0	0.0|0.007821430491992855
sim_steinhaus|correl_pearson|correl_spearman	2	copresence	RF0101->RF0123	3	0.91844308|0.94030611|1.0	sim_steinhaus=copresence|correl_pearson=copresence|correl_spearman=copresence	sim_steinhaus=0.4947489529976412|correl_pearson=4.474863257719619E-10|correl_spearman=0.0	sim_steinhaus=0.91844308|correl_pearson=0.94030611|correl_spearman=1.0	0.91844308	0	0	0	0.9189906234709773|0.9850765275000049|1.0	0.91844308|1.0|1.0	792.0|792.0|792.0	0.03553272281835154|0.025848212595357085|0.0
sim_steinhaus|correl_pearson|correl_spearman	2	copresence	RF0101->RF0124	3	0.83590068|0.80591765|1.0	sim_steinhaus=copresence|correl_pearson=copresence|correl_spearman=copresence	sim_steinhaus=0.13460516851804744|correl_pearson=5.151266393119691E-4|correl_spearman=0.0	sim_steinhaus=0.83590068|correl_pearson=0.80591765|correl_spearman=1.0	0.83590068	0	0	0	0.8371000378348192|0.9514794124999987|1.0	0.83590068|1.0|1.0	792.0|792.0|792.0	0.01854184157727413|0.08404012276309122|0.0
correl_pearson|sim_steinhaus|correl_spearman	52	copresence	RF0031->RF0096	3	0.99084298|0.91594649|1.0	correl_pearson=copresence|sim_steinhaus=copresence|correl_spearman=copresence	correl_pearson=0.0|sim_steinhaus=0.2262152698295345|correl_spearman=0.0	correl_pearson=0.99084298|sim_steinhaus=0.91594649|correl_spearman=1.0	0.99084298	0	0	0	0.9977107450000039|0.9153065802790123|1.0	1.0|0.91594649|1.0	792.0|792.0|792.0	0.0039651059714810605|0.013635183794348518|0.0
correl_pearson|correl_spearman|sim_steinhaus	20	copresence	RF0121->RF0021	3	0.99793664|1.0|0.92921242	correl_pearson=copresence|correl_spearman=copresence|sim_steinhaus=copresence	correl_pearson=0.0|correl_spearman=0.0|sim_steinhaus=0.4574879817007194	correl_pearson=0.99793664|correl_spearman=1.0|sim_steinhaus=0.92921242	0.99793664	0	0	0	0.9994841600000027|1.0|0.9298605879910747	1.0|1.0|0.92921242	792.0|792.0|792.0	8.934610885763068E-4|0.0|0.013414516411452412
correl_pearson|sim_steinhaus|correl_spearman	20	copresence	RF0112->RF0021	3	0.99950341|0.93306406|1.0	correl_pearson=copresence|sim_steinhaus=copresence|correl_spearman=copresence	correl_pearson=0.0|sim_steinhaus=0.06902561948691854|correl_spearman=0.0	correl_pearson=0.99950341|sim_steinhaus=0.93306406|correl_spearman=1.0	0.99950341	0	0	0	0.9998758524999977|0.9328132045200891|1.0	1.0|0.93306406|1.0	792.0|792.0|792.0	2.1502977763266572E-4|0.004758443996506055|0.0
correl_pearson|correl_spearman|sim_steinhaus	2	copresence	RF0112->RF0121	3	0.99541788|1.0|0.94667818	correl_pearson=copresence|correl_spearman=copresence|sim_steinhaus=copresence	correl_pearson=0.0|correl_spearman=0.0|sim_steinhaus=0.13876712295338234	correl_pearson=0.99541788|correl_spearman=1.0|sim_steinhaus=0.94667818	0.99541788	0	0	0	0.9988544699999983|1.0|0.9462322339508921	1.0|1.0|0.94667818	792.0|792.0|792.0	0.001984116161594382|0.0|0.018830912728220985
correl_pearson|correl_spearman|sim_steinhaus	20	copresence	RF0136->RF0012	3	0.98469972|1.0|0.9375882	correl_pearson=copresence|correl_spearman=copresence|sim_steinhaus=copresence	correl_pearson=0.0|correl_spearman=0.0|sim_steinhaus=0.4850902915506198	correl_pearson=0.98469972|correl_spearman=1.0|sim_steinhaus=0.9375882	0.98469972	0	0	0	0.9961749299999969|1.0|0.9377160236160762	1.0|1.0|0.9375882	792.0|792.0|792.0	0.006625215582507458|0.0|0.0033671163544701406
correl_spearman|correl_pearson	40	mutualExclusion	RF0136->RF0074	2	-1.0|-0.99923635	correl_spearman=mutualExclusion|correl_pearson=mutualExclusion	correl_spearman=0.0|correl_pearson=0.0	correl_spearman=-1.0|correl_pearson=-0.99923635	-1	0	0	0	-1.0|-0.999809087500004	-1.0|-1.0	792.0|792.0	0.0|3.306701497999948E-4
correl_pearson|correl_spearman|sim_steinhaus	70	copresence	RF0136->RF0086	3	0.99976215|1.0|0.83956481	correl_pearson=copresence|correl_spearman=copresence|sim_steinhaus=copresence	correl_pearson=0.0|correl_spearman=0.0|sim_steinhaus=0.0593082352740697	correl_pearson=0.99976215|correl_spearman=1.0|sim_steinhaus=0.83956481	0.99976215	0	0	0	0.9999405375000032|1.0|0.8394941989285657	1.0|1.0|0.83956481	792.0|792.0|792.0	1.0299207114505776E-4|0.0|0.004323563844460027
correl_spearman|correl_pearson|sim_steinhaus	20	copresence	RF0136->RF0153	3	1.0|0.99060025|0.91085325	correl_spearman=copresence|correl_pearson=copresence|sim_steinhaus=copresence	correl_spearman=0.0|correl_pearson=0.0|sim_steinhaus=3.596892542667707E-5	correl_spearman=1.0|correl_pearson=0.99060025|sim_steinhaus=0.91085325	1	0	0	0	1.0|0.9976500624999939|0.9107463880803567	1.0|1.0|0.91085325	792.0|792.0|792.0	0.0|0.004070211144611407|0.0019033643229692347
correl_pearson|correl_spearman	63	copresence	RF0118->RF0003	2	0.93437841|1.0	correl_pearson=copresence|correl_spearman=copresence	correl_pearson=2.689185096826918E-9|correl_spearman=0.0	correl_pearson=0.93437841|correl_spearman=1.0	0.93437841	0	0	0	0.9835946025000034|1.0	1.0|1.0	792.0|792.0	0.028414981988363522|0.0
correl_spearman|correl_pearson|sim_steinhaus	12	copresence	RF0118->RF0033	3	1.0|0.92506589|0.95268978	correl_spearman=copresence|correl_pearson=copresence|sim_steinhaus=copresence	correl_spearman=0.0|correl_pearson=2.5542029991054704E-8|sim_steinhaus=0.06386102762422685	correl_spearman=1.0|correl_pearson=0.92506589|sim_steinhaus=0.95268978	1	0	0	0	1.0|0.9812664725000039|0.9505014011049183	1.0|1.0|0.95268978	792.0|792.0|792.0	0.0|0.03244742143498888|0.03568446809193769
sim_steinhaus|correl_pearson|correl_spearman	58	copresence	RF0118->RF0045	3	0.85793309|0.97847274|1.0	sim_steinhaus=copresence|correl_pearson=copresence|correl_spearman=copresence	sim_steinhaus=0.07937893859092049|correl_pearson=0.0|correl_spearman=0.0	sim_steinhaus=0.85793309|correl_pearson=0.97847274|correl_spearman=1.0	0.85793309	0	0	0	0.8632232538281245|0.9946181850000014|1.0	0.85793309|1.0|1.0	792.0|792.0|792.0	0.029628648033487002|0.00932157701693624|0.0
correl_spearman|correl_pearson|sim_steinhaus	49	copresence	RF0118->RF0046	3	1.0|0.99636357|0.86309506	correl_spearman=copresence|correl_pearson=copresence|sim_steinhaus=copresence	correl_spearman=0.0|correl_pearson=0.0|sim_steinhaus=0.05815733436997794	correl_spearman=1.0|correl_pearson=0.99636357|sim_steinhaus=0.86309506	1	0	0	0	1.0|0.9990908924999987|0.8704643984821444	1.0|1.0|0.86309506	792.0|792.0|792.0	0.0|0.0015746203795419416|0.036692400775215045
correl_spearman|correl_pearson|sim_steinhaus	463.3333333	copresence	RF0126->RF0131	3	1.0|0.99970388|0.84607422	correl_spearman=copresence|correl_pearson=copresence|sim_steinhaus=copresence	correl_spearman=0.0|correl_pearson=0.0|sim_steinhaus=0.22974468433960793	correl_spearman=1.0|correl_pearson=0.99970388|sim_steinhaus=0.84607422	1	0	0	0	1.0|0.9999259699999984|0.8416488807366017	1.0|1.0|0.84607422	792.0|792.0|792.0	0.0|1.2822372128432733E-4|0.03569569664917966
correl_pearson|correl_spearman	4.07626263	copresence	RF0027->RF0030	2	0.91646804|1.0	correl_pearson=copresence|correl_spearman=copresence	correl_pearson=1.3147796684709334E-7|correl_spearman=0.0	correl_pearson=0.91646804|correl_spearman=1.0	0.91646804	0	0	0	0.9791170100000037|1.0	1.0|1.0	792.0|792.0	0.036170399693952526|0.0
correl_spearman|sim_steinhaus|correl_pearson	3.28571429	copresence	RF0027->RF0130	3	1.0|0.92965379|0.99468102	correl_spearman=copresence|sim_steinhaus=copresence|correl_pearson=copresence	correl_spearman=0.0|sim_steinhaus=0.46487578409631247|correl_pearson=0.0	correl_spearman=1.0|sim_steinhaus=0.92965379|correl_pearson=0.99468102	1	0	0	0	1.0|0.9288646186607142|0.9986702550000016	1.0|0.92965379|1.0	792.0|792.0|792.0	0.0|0.017154952314756135|0.0023031859011106446
correl_pearson|sim_steinhaus|correl_spearman	17.02777778	copresence	RF0027->RF0099	3	0.99396291|0.8410721|1.0	correl_pearson=copresence|sim_steinhaus=copresence|correl_spearman=copresence	correl_pearson=0.0|sim_steinhaus=0.24884584548519095|correl_spearman=0.0	correl_pearson=0.99396291|sim_steinhaus=0.8410721|correl_spearman=1.0	0.99396291	0	0	0	0.9984907275000047|0.8357874832031246|1.0	1.0|0.8410721|1.0	792.0|792.0|792.0	0.00261413665246648|0.057297554358499245|0.0
correl_pearson|correl_spearman|sim_steinhaus	13.90642136	copresence	RF0027->RF0162	3	0.9996748|1.0|0.85314911	correl_pearson=copresence|correl_spearman=copresence|sim_steinhaus=copresence	correl_pearson=0.0|correl_spearman=0.0|sim_steinhaus=0.49853052408472487	correl_pearson=0.9996748|correl_spearman=1.0|sim_steinhaus=0.85314911	0.9996748	0	0	0	0.9999186999999967|1.0|0.8398102731250007	1.0|1.0|0.85314911	792.0|792.0|792.0	1.4081573065536076E-4|0.0|0.09700885110461394
correl_pearson|correl_spearman	273	mutualExclusion	RF0080->RF0040	2	-0.99712397|-1.0	correl_pearson=mutualExclusion|correl_spearman=mutualExclusion	correl_pearson=0.0|correl_spearman=0.0	correl_pearson=-0.99712397|correl_spearman=-1.0	-0.99712397	0	0	0	-0.9992809924999966|-1.0	-1.0|-1.0	792.0|792.0	0.0012453575210230898|0.0
correl_spearman|correl_pearson	83.6	copresence	RF0080->RF0059	2	1.0|0.99182305	correl_spearman=copresence|correl_pearson=copresence	correl_spearman=0.0|correl_pearson=0.0	correl_spearman=1.0|correl_pearson=0.99182305	1	0	0	0	1.0|0.9979557624999985	1.0|1.0	792.0|792.0	0.0|0.0035407232127375537
correl_pearson|sim_steinhaus|correl_spearman	93.13333333	copresence	RF0080->RF0068	3	0.82795015|0.81982068|1.0	correl_pearson=copresence|sim_steinhaus=copresence|correl_spearman=copresence	correl_pearson=2.2733102836797192E-4|sim_steinhaus=0.4625373099543458|correl_spearman=0.0	correl_pearson=0.82795015|sim_steinhaus=0.81982068|correl_spearman=1.0	0.82795015	0	0	0	0.9569875374999987|0.8214935721540249|1.0	1.0|0.81982068|1.0	792.0|792.0|792.0	0.07449977040865105|0.034967290214877156|0.0
correl_spearman|correl_pearson|sim_steinhaus	102.9333333	copresence	RF0080->RF0120	3	1.0|0.99966654|0.82888895	correl_spearman=copresence|correl_pearson=copresence|sim_steinhaus=copresence	correl_spearman=0.0|correl_pearson=0.0|sim_steinhaus=0.2013305691059687	correl_spearman=1.0|correl_pearson=0.99966654|sim_steinhaus=0.82888895	1	0	0	0	1.0|0.9999166350000035|0.8151708053906196	1.0|1.0|0.82888895	792.0|792.0|792.0	0.0|1.4439241557298257E-4|0.0949862252474488
sim_steinhaus|correl_spearman|correl_pearson	102.9333333	copresence	RF0080->RF0161	3	0.82888895|1.0|0.99966654	sim_steinhaus=copresence|correl_spearman=copresence|correl_pearson=copresence	sim_steinhaus=0.21037468595835274|correl_spearman=0.0|correl_pearson=0.0	sim_steinhaus=0.82888895|correl_spearman=1.0|correl_pearson=0.99966654	0.82888895	0	0	0	0.8151708053906196|1.0|0.9999166350000035	0.82888895|1.0|1.0	792.0|792.0|792.0	0.0949862252474488|0.0|1.4439241557298257E-4
correl_spearman|correl_pearson|sim_steinhaus	6	copresence	RF0154->RF0155	3	1.0|0.9879789|0.91977407	correl_spearman=copresence|correl_pearson=copresence|sim_steinhaus=copresence	correl_spearman=0.0|correl_pearson=0.0|sim_steinhaus=1.0153479945707033E-7	correl_spearman=1.0|correl_pearson=0.9879789|sim_steinhaus=0.91977407	1	0	0	0	1.0|0.9969947250000016|0.9199062567633974	1.0|1.0|0.91977407	792.0|792.0|792.0	0.0|0.005205288990716529|0.0016702804792390633
correl_pearson|correl_spearman|sim_steinhaus	14	copresence	RF0124->RF0075	3	0.90337641|1.0|0.94105711	correl_pearson=copresence|correl_spearman=copresence|sim_steinhaus=copresence	correl_pearson=9.176120359666307E-7|correl_spearman=0.0|sim_steinhaus=0.061203172679829554	correl_pearson=0.90337641|correl_spearman=1.0|sim_steinhaus=0.94105711	0.90337641	0	0	0	0.9758441024999975|1.0|0.9442362935379396	1.0|1.0|0.94105711	792.0|792.0|792.0	0.04183924177242603|0.0|0.036837837783324494
correl_spearman|sim_steinhaus|correl_pearson	14	copresence	RF0123->RF0075	3	1.0|0.91399814|0.9877144	correl_spearman=copresence|sim_steinhaus=copresence|correl_pearson=copresence	correl_spearman=0.0|sim_steinhaus=0.4818290280325129|correl_pearson=0.0	correl_spearman=1.0|sim_steinhaus=0.91399814|correl_pearson=0.9877144	1	0	0	0	1.0|0.9154673787165085|0.9969285999999961	1.0|0.91399814|1.0	792.0|792.0|792.0	0.0|0.021703497772287746|0.005319820850367028
correl_pearson|sim_steinhaus|correl_spearman	2	copresence	RF0123->RF0124	3	0.95929399|0.8557863|1.0	correl_pearson=copresence|sim_steinhaus=copresence|correl_spearman=copresence	correl_pearson=4.474198789239381E-14|sim_steinhaus=0.16100616570509618|correl_spearman=0.0	correl_pearson=0.95929399|sim_steinhaus=0.8557863|correl_spearman=1.0	0.95929399	0	0	0	0.9898234974999985|0.8606099084709805|1.0	1.0|0.8557863|1.0	792.0|792.0|792.0	0.0176262193733518|0.05117114532259001|0.0
sim_steinhaus|correl_spearman|correl_pearson	6	copresence	RF0091->RF0044	3	0.91937315|1.0|0.9932355	sim_steinhaus=copresence|correl_spearman=copresence|correl_pearson=copresence	sim_steinhaus=0.4465495507058555|correl_spearman=0.0|correl_pearson=0.0	sim_steinhaus=0.91937315|correl_spearman=1.0|correl_pearson=0.9932355	0.91937315	0	0	0	0.9289492229017824|1.0|0.9983088749999981	0.91937315|1.0|1.0	792.0|792.0|792.0	0.04355874570036364|0.0|0.0029291144219499234
correl_spearman|correl_pearson|sim_steinhaus	11.6	copresence	RF0091->RF0059	3	1.0|0.98754209|0.85920469	correl_spearman=copresence|correl_pearson=copresence|sim_steinhaus=copresence	correl_spearman=0.0|correl_pearson=0.0|sim_steinhaus=0.09690103614665085	correl_spearman=1.0|correl_pearson=0.98754209|sim_steinhaus=0.85920469	1	0	0	0	1.0|0.9968855225000025|0.8485331131584789	1.0|1.0|0.85920469	792.0|792.0|792.0	0.0|0.0053944332690300635|0.07194379845106767
sim_steinhaus|correl_spearman|correl_pearson	13.33333333	copresence	RF0091->RF0078	3	0.83316552|1.0|0.84133201	sim_steinhaus=copresence|correl_spearman=copresence|correl_pearson=copresence	sim_steinhaus=0.24499770632666557|correl_spearman=0.0|correl_pearson=1.2427041751011947E-4	sim_steinhaus=0.83316552|correl_spearman=1.0|correl_pearson=0.84133201	0.83316552	0	0	0	0.7981003059151716|1.0|0.9603330024999958	0.83316552|1.0|1.0	792.0|792.0|792.0	0.12625839490170448|0.0|0.06870525505370742
correl_spearman|correl_pearson	14.53333333	copresence	RF0091->RF0120	2	1.0|0.95178076	correl_spearman=copresence|correl_pearson=copresence	correl_spearman=0.0|correl_pearson=4.040434653518332E-12	correl_spearman=1.0|correl_pearson=0.95178076	1	0	0	0	1.0|0.9879451900000031	1.0|1.0	792.0|792.0	0.0|0.020879543395589166
correl_pearson|correl_spearman|sim_steinhaus	14.53333333	copresence	RF0091->RF0161	3	0.95178076|1.0|0.89534421	correl_pearson=copresence|correl_spearman=copresence|sim_steinhaus=copresence	correl_pearson=4.040434653518332E-12|correl_spearman=0.0|sim_steinhaus=0.2911993938316994	correl_pearson=0.95178076|correl_spearman=1.0|sim_steinhaus=0.89534421	0.95178076	0	0	0	0.9879451900000031|1.0|0.8977426233928574	1.0|1.0|0.89534421	792.0|792.0|792.0	0.020879543395589166|0.0|0.035068790100279836
correl_spearman|correl_pearson|sim_steinhaus	4	copresence	RF0171->RF0092	3	1.0|0.99947413|0.88426901	correl_spearman=copresence|correl_pearson=copresence|sim_steinhaus=copresence	correl_spearman=0.0|correl_pearson=0.0|sim_steinhaus=0.17823467099686457	correl_spearman=1.0|correl_pearson=0.99947413|sim_steinhaus=0.88426901	1	0	0	0	1.0|0.999868532499996|0.8842549661272378	1.0|1.0|0.88426901	792.0|792.0|792.0	0.0|2.2770838954407868E-4|0.007851406448258337
correl_pearson|correl_spearman	8	copresence	RF0103->RF0010	2	0.99796664|1.0	correl_pearson=copresence|correl_spearman=copresence	correl_pearson=0.0|correl_spearman=0.0	correl_pearson=0.99796664|correl_spearman=1.0	0.99796664	0	0	0	0.999491659999996|1.0	1.0|1.0	792.0|792.0	8.804707075195582E-4|0.0
correl_spearman|sim_steinhaus|correl_pearson	2	copresence	RF0103->RF0065	3	1.0|0.86812058|0.99927881	correl_spearman=copresence|sim_steinhaus=copresence|correl_pearson=copresence	correl_spearman=0.0|sim_steinhaus=0.18133655721302339|correl_pearson=0.0	correl_spearman=1.0|sim_steinhaus=0.86812058|correl_pearson=0.99927881	1	0	0	0	1.0|0.8674380320312525|0.9998197024999972	1.0|0.86812058|1.0	792.0|792.0|792.0	0.0|0.015943483714759378|3.122844304776651E-4
correl_spearman|sim_steinhaus|correl_pearson	36	copresence	RF0174->RF0087	3	1.0|0.86277802|0.85744392	correl_spearman=copresence|sim_steinhaus=copresence|correl_pearson=copresence	correl_spearman=0.0|sim_steinhaus=0.3448463719232848|correl_pearson=5.1913088809807384E-5	correl_spearman=1.0|sim_steinhaus=0.86277802|correl_pearson=0.85744392	1	0	0	0	1.0|0.8551641811941909|0.9643609800000028	1.0|0.86277802|1.0	792.0|792.0|792.0	0.0|0.09057806959799838|0.061728593371962945
sim_steinhaus|correl_spearman|correl_pearson	299	copresence	RF0033->RF0045	3	0.81188721|1.0|0.82676873	sim_steinhaus=copresence|correl_spearman=copresence|correl_pearson=copresence	sim_steinhaus=0.43045950737777283|correl_spearman=0.0|correl_pearson=2.3874006349383636E-4	sim_steinhaus=0.81188721|correl_spearman=1.0|correl_pearson=0.82676873	0.81188721	0	0	0	0.815440836450897|1.0|0.9566921825000041	0.81188721|1.0|1.0	792.0|792.0|792.0	0.058367459433136544|0.0|0.0750113402749205
correl_pearson|correl_spearman	31	copresence	RF0046->RF0033	2	0.88934107|1.0	correl_pearson=copresence|correl_spearman=copresence	correl_pearson=4.457613705211028E-6|correl_spearman=0.0	correl_pearson=0.88934107|correl_spearman=1.0	0.88934107	0	0	0	0.9723352675000001|1.0	1.0|1.0	792.0|792.0	0.04791672226780217|0.0
correl_pearson|correl_spearman|sim_steinhaus	2	copresence	RF0034->RF0063	3	0.97829633|1.0|0.93865855	correl_pearson=copresence|correl_spearman=copresence|sim_steinhaus=copresence	correl_pearson=0.0|correl_spearman=0.0|sim_steinhaus=0.49782085891148226	correl_pearson=0.97829633|correl_spearman=1.0|sim_steinhaus=0.93865855	0.97829633	0	0	0	0.9945740825000028|1.0|0.943253476238845	1.0|1.0|0.93865855	792.0|792.0|792.0	0.009397964787677097|0.0|0.03121811199941069
correl_pearson|correl_spearman|sim_steinhaus	6	copresence	RF0155->RF0095	3	0.96965733|1.0|0.86154013	correl_pearson=copresence|correl_spearman=copresence|sim_steinhaus=copresence	correl_pearson=0.0|correl_spearman=0.0|sim_steinhaus=3.990888451916863E-4	correl_pearson=0.96965733|correl_spearman=1.0|sim_steinhaus=0.86154013	0.96965733	0	0	0	0.9924143325000028|1.0|0.8616231182700863	1.0|1.0|0.86154013	792.0|792.0|792.0	0.013138761519324006|0.0|0.0025604063040453665
correl_spearman|correl_pearson	6	copresence	RF0093->RF0155	2	1.0|0.84531651	correl_spearman=copresence|correl_pearson=copresence	correl_spearman=0.0|correl_pearson=1.0180486471250694E-4	correl_spearman=1.0|correl_pearson=0.84531651	1	0	0	0	1.0|0.9613291274999961	1.0|1.0	792.0|792.0	0.0|0.06697991594301826
sim_steinhaus|correl_pearson|correl_spearman	2	copresence	RF0159->RF0002	3	0.96461909|0.99169131|1.0	sim_steinhaus=copresence|correl_pearson=copresence|correl_spearman=copresence	sim_steinhaus=0.438934001182949|correl_pearson=0.0|correl_spearman=0.0	sim_steinhaus=0.96461909|correl_pearson=0.99169131|correl_spearman=1.0	0.96461909	0	0	0	0.965831374285721|0.9979228274999971|1.0	0.96461909|1.0|1.0	792.0|792.0|792.0	0.010675606248790178|0.0035977683060848748|0.0
correl_spearman|correl_pearson|sim_steinhaus	2	copresence	RF0009->RF0142	3	1.0|0.8368697|0.90587186	correl_spearman=copresence|correl_pearson=copresence|sim_steinhaus=copresence	correl_spearman=0.0|correl_pearson=1.5362807627083974E-4|sim_steinhaus=0.34573909222339533	correl_spearman=1.0|correl_pearson=0.8368697|sim_steinhaus=0.90587186	1	0	0	0	1.0|0.9592174249999977|0.9053462516517959	1.0|1.0|0.90587186	792.0|792.0|792.0	0.0|0.0706374919634886|0.014898977532494613
sim_steinhaus|correl_spearman|correl_pearson	2	copresence	RF0009->RF0168	3	0.82419343|1.0|0.82183034	sim_steinhaus=copresence|correl_spearman=copresence|correl_pearson=copresence	sim_steinhaus=0.3015398150973949|correl_spearman=0.0|correl_pearson=2.9097819250673007E-4	sim_steinhaus=0.82419343|correl_spearman=1.0|correl_pearson=0.82183034	0.82419343	0	0	0	0.8225556638950966|1.0|0.955457585000003	0.82419343|1.0|1.0	792.0|792.0|792.0	0.021087333956026553|0.0|0.07714972587181833
correl_spearman|sim_steinhaus|correl_pearson	92.5	copresence	RF0132->RF0040	3	1.0|0.8559729|0.98796494	correl_spearman=copresence|sim_steinhaus=copresence|correl_pearson=copresence	correl_spearman=0.0|sim_steinhaus=0.45498431296899094|correl_pearson=0.0	correl_spearman=1.0|sim_steinhaus=0.8559729|correl_pearson=0.98796494	1	0	0	0	1.0|0.8498432092075896|0.9969912349999976	1.0|0.8559729|1.0	792.0|792.0|792.0	0.0|0.04187088799249422|0.005211333848034985
correl_spearman|correl_pearson	2	copresence	RF0132->RF0087	2	1.0|0.97551968	correl_spearman=copresence|correl_pearson=copresence	correl_spearman=0.0|correl_pearson=0.0	correl_spearman=1.0|correl_pearson=0.97551968	1	0	0	0	1.0|0.9938799200000042	1.0|1.0	792.0|792.0	0.0|0.010600289506386175
sim_steinhaus|correl_spearman|correl_pearson	36	copresence	RF0132->RF0174	3	0.8096476|1.0|0.94961525	sim_steinhaus=copresence|correl_spearman=copresence|correl_pearson=copresence	sim_steinhaus=0.33369694084788737|correl_spearman=0.0|correl_pearson=1.1554091017274004E-11	sim_steinhaus=0.8096476|correl_spearman=1.0|correl_pearson=0.94961525	0.8096476	0	0	0	0.8037618173437446|1.0|0.9874038124999973	0.8096476|1.0|1.0	792.0|792.0|792.0	0.05918959811847206|0.0|0.02181723673166403
correl_spearman|correl_pearson	29	copresence	RF0026->RF0040	2	1.0|0.82176338	correl_spearman=copresence|correl_pearson=copresence	correl_spearman=0.0|correl_pearson=2.917386312480952E-4	correl_spearman=1.0|correl_pearson=0.82176338	1	0	0	0	1.0|0.9554408449999984	1.0|1.0	792.0|792.0	0.0|0.07717872040233703
correl_pearson|sim_steinhaus|correl_spearman	17.5	copresence	RF0026->RF0087	3	0.97383219|0.81031823|1.0	correl_pearson=copresence|sim_steinhaus=copresence|correl_spearman=copresence	correl_pearson=0.0|sim_steinhaus=0.45793964479932203|correl_spearman=0.0	correl_pearson=0.97383219|sim_steinhaus=0.81031823|correl_spearman=1.0	0.97383219	0	0	0	0.9934580475000052|0.8070825119642858|1.0	1.0|0.81031823|1.0	792.0|792.0|792.0	0.011330994110702297|0.03932154267248751|0.0
sim_steinhaus|correl_spearman|correl_pearson	17.5	copresence	RF0026->RF0132	3	0.86346073|1.0|0.9000134	sim_steinhaus=copresence|correl_spearman=copresence|correl_pearson=copresence	sim_steinhaus=0.451741603577429|correl_spearman=0.0|correl_pearson=1.3942585700421617E-6	sim_steinhaus=0.86346073|correl_spearman=1.0|correl_pearson=0.9000134	0.86346073	0	0	0	0.8583437455022371|1.0|0.9750033500000025	0.86346073|1.0|1.0	792.0|792.0|792.0	0.06791233912569353|0.0|0.043295467819016435
correl_spearman|correl_pearson	2	copresence	RF0011->RF0141	2	1.0|0.97386369	correl_spearman=copresence|correl_pearson=copresence	correl_spearman=0.0|correl_pearson=0.0	correl_spearman=1.0|correl_pearson=0.97386369	1	0	0	0	1.0|0.9934659225000017	1.0|1.0	792.0|792.0	0.0|0.011317354210592713
correl_spearman|correl_pearson|sim_steinhaus	18	copresence	RF0134->RF0058	3	1.0|0.98605477|0.93445869	correl_spearman=copresence|correl_pearson=copresence|sim_steinhaus=copresence	correl_spearman=0.0|correl_pearson=0.0|sim_steinhaus=0.18814690206749707	correl_spearman=1.0|correl_pearson=0.98605477|sim_steinhaus=0.93445869	1	0	0	0	1.0|0.9965136925000019|0.9342861787165181	1.0|1.0|0.93445869	792.0|792.0|792.0	0.0|0.006038461720808458|0.022283492798395588
correl_pearson|correl_spearman	60	mutualExclusion	RF0134->RF0088	2	-0.92424938|-1.0	correl_pearson=mutualExclusion|correl_spearman=mutualExclusion	correl_pearson=3.0315596255547916E-8|correl_spearman=0.0	correl_pearson=-0.92424938|correl_spearman=-1.0	-0.92424938	0	0	0	-0.9810623449999986|-1.0	-1.0|-1.0	792.0|792.0	0.03280098063621093|0.0
correl_pearson|correl_spearman|sim_steinhaus	36	copresence	RF0048->RF0025	3	0.9842677|1.0|0.80720273	correl_pearson=copresence|correl_spearman=copresence|sim_steinhaus=copresence	correl_pearson=0.0|correl_spearman=0.0|sim_steinhaus=0.19161558737094514	correl_pearson=0.9842677|correl_spearman=1.0|sim_steinhaus=0.80720273	0.9842677	0	0	0	0.9960669250000022|1.0|0.8074048456919635	1.0|1.0|0.80720273	792.0|792.0|792.0	0.006812285729978981|0.0|0.004881559579980979
correl_spearman|sim_steinhaus|correl_pearson	48	copresence	RF0048->RF0134	3	1.0|0.80065509|0.99583075	correl_spearman=copresence|sim_steinhaus=copresence|correl_pearson=copresence	correl_spearman=0.0|sim_steinhaus=0.47720940971113457|correl_pearson=0.0	correl_spearman=1.0|sim_steinhaus=0.80065509|correl_pearson=0.99583075	1	0	0	0	1.0|0.8007987563281224|0.9989576874999972	1.0|0.80065509|1.0	792.0|792.0|792.0	0.0|0.012451283604112143|0.0018053382073641448
correl_pearson|correl_spearman|sim_steinhaus	8	copresence	RF0004->RF0152	3	0.94764879|1.0|0.85582413	correl_pearson=copresence|correl_spearman=copresence|sim_steinhaus=copresence	correl_pearson=2.7843061189969376E-11|correl_spearman=0.0|sim_steinhaus=0.3198815446139028	correl_pearson=0.94764879|correl_spearman=1.0|sim_steinhaus=0.85582413	0.94764879	0	0	0	0.9869121975000024|1.0|0.847167033515629	1.0|1.0|0.85582413	792.0|792.0|792.0	0.022668738889427043|0.0|0.08023666012949553
correl_spearman|correl_pearson|sim_steinhaus	6	copresence	RF0004->RF0037	3	1.0|0.98647008|0.83565283	correl_spearman=copresence|correl_pearson=copresence|sim_steinhaus=copresence	correl_spearman=0.0|correl_pearson=0.0|sim_steinhaus=0.18711572623534156	correl_spearman=1.0|correl_pearson=0.98647008|sim_steinhaus=0.83565283	1	0	0	0	1.0|0.9966175200000008|0.8406684110825887	1.0|1.0|0.83565283	792.0|792.0|792.0	0.0|0.00585862721558552|0.03628938903667947
sim_steinhaus|correl_spearman|correl_pearson	7.23333333	copresence	RF0015->RF0013	3	0.8177256|1.0|0.99639919	sim_steinhaus=copresence|correl_spearman=copresence|correl_pearson=copresence	sim_steinhaus=0.46852897459001375|correl_spearman=0.0|correl_pearson=0.0	sim_steinhaus=0.8177256|correl_spearman=1.0|correl_pearson=0.99639919	0.8177256	0	0	0	0.8230075528906255|1.0|0.9990997975000026	0.8177256|1.0|1.0	792.0|792.0|792.0	0.03351115373930612|0.0|0.0015591964671005252
correl_spearman|correl_pearson|sim_steinhaus	2	copresence	RF0015->RF0034	3	1.0|0.97551029|0.92609202	correl_spearman=copresence|correl_pearson=copresence|sim_steinhaus=copresence	correl_spearman=0.0|correl_pearson=0.0|sim_steinhaus=0.20681637445963796	correl_spearman=1.0|correl_pearson=0.97551029|sim_steinhaus=0.92609202	1	0	0	0	1.0|0.9938775724999976|0.9255006486384019	1.0|1.0|0.92609202	792.0|792.0|792.0	0.0|0.010604355495656925|0.011367374444171048
correl_spearman|sim_steinhaus|correl_pearson	2	copresence	RF0015->RF0063	3	1.0|0.86536098|0.90876135	correl_spearman=copresence|sim_steinhaus=copresence|correl_pearson=copresence	correl_spearman=0.0|sim_steinhaus=0.31094461891970837|correl_pearson=4.4094944029460237E-7	correl_spearman=1.0|sim_steinhaus=0.86536098|correl_pearson=0.90876135	1	0	0	0	1.0|0.8693487218638323|0.9771903374999973	1.0|0.86536098|1.0	792.0|792.0|792.0	0.0|0.02820455462912424|0.039507494353498464
correl_pearson|sim_steinhaus|correl_spearman	2.9	copresence	RF0015->RF0146	3	0.98541397|0.95486267|1.0	correl_pearson=copresence|sim_steinhaus=copresence|correl_spearman=copresence	correl_pearson=0.0|sim_steinhaus=0.20619381154008248|correl_spearman=0.0	correl_pearson=0.98541397|sim_steinhaus=0.95486267|correl_spearman=1.0	0.98541397	0	0	0	0.9963534924999978|0.9568139792187543|1.0	1.0|0.95486267|1.0	792.0|792.0|792.0	0.006315936260180939|0.019463876479710984|0.0
correl_pearson|correl_spearman|sim_steinhaus	52	copresence	RF0068->RF0157	3	0.99978347|1.0|0.82250127	correl_pearson=copresence|correl_spearman=copresence|sim_steinhaus=copresence	correl_pearson=0.0|correl_spearman=0.0|sim_steinhaus=0.034275536528969974	correl_pearson=0.99978347|correl_spearman=1.0|sim_steinhaus=0.82250127	0.99978347	0	0	0	0.9999458675000023|1.0|0.8273923966183	1.0|1.0|0.82250127	792.0|792.0|792.0	9.376024034071834E-5|0.0|0.028886209122356784
correl_spearman|correl_pearson|sim_steinhaus	87	copresence	RF0068->RF0167	3	1.0|0.87494918|0.89937583	correl_spearman=copresence|correl_pearson=copresence|sim_steinhaus=copresence	correl_spearman=0.0|correl_pearson=1.570069905620919E-5|sim_steinhaus=0.11443831346469735	correl_spearman=1.0|correl_pearson=0.87494918|sim_steinhaus=0.89937583	1	0	0	0	1.0|0.9687372950000033|0.898673252388393	1.0|1.0|0.89937583	792.0|792.0|792.0	0.0|0.05414859344203788|0.027549729808806905
correl_spearman|correl_pearson	48	mutualExclusion	RF0075->RF0173	2	-1.0|-0.85743348	correl_spearman=mutualExclusion|correl_pearson=mutualExclusion	correl_spearman=0.0|correl_pearson=5.194568473765315E-5	correl_spearman=-1.0|correl_pearson=-0.85743348	-1	0	0	0	-1.0|-0.9643583700000052	-1.0|-1.0	792.0|792.0	0.0|0.061733114024571135
correl_pearson|correl_spearman|sim_steinhaus	4.16666667	copresence	RF0127->RF0051	3	0.90353579|1.0|0.92898961	correl_pearson=copresence|correl_spearman=copresence|sim_steinhaus=copresence	correl_pearson=8.989598093700479E-7|correl_spearman=0.0|sim_steinhaus=0.47094172247169186	correl_pearson=0.90353579|correl_spearman=1.0|sim_steinhaus=0.92898961	0.90353579	0	0	0	0.9758839474999966|1.0|0.9289687682477686	1.0|1.0|0.92898961	792.0|792.0|792.0	0.041770228207998084|0.0|0.018259048149233948
correl_pearson|correl_spearman|sim_steinhaus	79.16666667	copresence	RF0127->RF0163	3	0.82254177|1.0|0.82033214	correl_pearson=copresence|correl_spearman=copresence|sim_steinhaus=copresence	correl_pearson=2.829868170244887E-4|correl_spearman=0.0|sim_steinhaus=0.464542232176003	correl_pearson=0.82254177|correl_spearman=1.0|sim_steinhaus=0.82033214	0.82254177	0	0	0	0.9556354425000028|1.0|0.8203758404910662	1.0|1.0|0.82033214	792.0|792.0|792.0	0.07684166764531045|0.0|0.02184292700995832
sim_steinhaus|correl_spearman|correl_pearson	165.3333333	copresence	RF0127->RF0172	3	0.97751999|1.0|0.99975284	sim_steinhaus=copresence|correl_spearman=copresence|correl_pearson=copresence	sim_steinhaus=0.03218748557927642|correl_spearman=0.0|correl_pearson=0.0	sim_steinhaus=0.97751999|correl_spearman=1.0|correl_pearson=0.99975284	0.97751999	0	0	0	0.9775507753125083|1.0|0.9999382100000042	0.97751999|1.0|1.0	792.0|792.0|792.0	0.010155464317307334|0.0|1.0702341939969086E-4
correl_spearman|correl_pearson|sim_steinhaus	2	copresence	RF0115->RF0164	3	1.0|0.9987605|0.88101209	correl_spearman=copresence|correl_pearson=copresence|sim_steinhaus=copresence	correl_spearman=0.0|correl_pearson=0.0|sim_steinhaus=0.058534313471717336	correl_spearman=1.0|correl_pearson=0.9987605|sim_steinhaus=0.88101209	1	0	0	0	1.0|0.9996901250000008|0.8808181890625048	1.0|1.0|0.88101209	792.0|792.0|792.0	0.0|5.367192439953864E-4|0.006187960027112053
sim_steinhaus|correl_pearson|correl_spearman	4	copresence	RF0092->RF0035	3	0.90047657|0.94952833|1.0	sim_steinhaus=copresence|correl_pearson=copresence|correl_spearman=copresence	sim_steinhaus=0.03887429734097225|correl_pearson=1.2029377494116034E-11|correl_spearman=0.0	sim_steinhaus=0.90047657|correl_pearson=0.94952833|correl_spearman=1.0	0.90047657	0	0	0	0.9006223406808048|0.9873820825000035|1.0	0.90047657|1.0|1.0	792.0|792.0|792.0	0.006951487304192652|0.02185487419571233|0.0
correl_pearson|sim_steinhaus|correl_spearman	18.75	copresence	RF0105->RF0084	3	0.99958018|0.91078248|1.0	correl_pearson=copresence|sim_steinhaus=copresence|correl_spearman=copresence	correl_pearson=0.0|sim_steinhaus=0.12347720739349488|correl_spearman=0.0	correl_pearson=0.99958018|sim_steinhaus=0.91078248|correl_spearman=1.0	0.99958018	0	0	0	0.9998950449999958|0.9187601396540135|1.0	1.0|0.91078248|1.0	792.0|792.0|792.0	1.8178739250837472E-4|0.03780482661861192|0.0
correl_pearson|correl_spearman	156.6666667	copresence	RF0105->RF0126	2	0.93575659|1.0	correl_pearson=copresence|correl_spearman=copresence	correl_pearson=1.824762008162395E-9|correl_spearman=0.0	correl_pearson=0.93575659|correl_spearman=1.0	0.93575659	0	0	0	0.9839391474999974|1.0	1.0|1.0	792.0|792.0	0.02781821254286962|0.0
sim_steinhaus|correl_spearman|correl_pearson	9.31666667	copresence	RF0105->RF0131	3	0.9098341|1.0|0.92689808	sim_steinhaus=copresence|correl_spearman=copresence|correl_pearson=copresence	sim_steinhaus=0.08723737568327616|correl_spearman=0.0|correl_pearson=1.715236008781318E-8	sim_steinhaus=0.9098341|correl_spearman=1.0|correl_pearson=0.92689808	0.9098341	0	0	0	0.9085078072098165|1.0|0.9817245200000002	0.9098341|1.0|1.0	792.0|792.0|792.0	0.010236416624514397|0.0|0.031654059892709106
correl_spearman|sim_steinhaus|correl_pearson	9	copresence	RF0149->RF0042	3	1.0|0.88218512|0.96190048	correl_spearman=copresence|sim_steinhaus=copresence|correl_pearson=copresence	correl_spearman=0.0|sim_steinhaus=0.3259034498324375|correl_pearson=6.217248937900877E-15	correl_spearman=1.0|sim_steinhaus=0.88218512|correl_pearson=0.96190048	1	0	0	0	1.0|0.8996083405915207|0.9904751200000055	1.0|0.88218512|1.0	792.0|792.0|792.0	0.0|0.06783619557838512|0.016497576095996766
correl_spearman|sim_steinhaus|correl_pearson	9	copresence	RF0149->RF0056	3	1.0|0.92844767|0.86780704	correl_spearman=copresence|sim_steinhaus=copresence|correl_pearson=copresence	correl_spearman=0.0|sim_steinhaus=0.49883841009204233|correl_pearson=2.654702995569247E-5	correl_spearman=1.0|sim_steinhaus=0.92844767|correl_pearson=0.86780704	1	0	0	0	1.0|0.9354363528124962|0.9669517600000006	1.0|0.92844767|1.0	792.0|792.0|792.0	0.0|0.045899479318942886|0.05724123078073026
sim_steinhaus|correl_spearman|correl_pearson	9	copresence	RF0149->RF0076	3	0.89509031|1.0|0.98993653	sim_steinhaus=copresence|correl_spearman=copresence|correl_pearson=copresence	sim_steinhaus=0.15375751201290921|correl_spearman=0.0|correl_pearson=0.0	sim_steinhaus=0.89509031|correl_spearman=1.0|correl_pearson=0.98993653	0.89509031	0	0	0	0.8920578087611541|1.0|0.9974841325000036	0.89509031|1.0|1.0	792.0|792.0|792.0	0.01680569599612177|0.0|0.004357610335111267
sim_steinhaus|correl_pearson|correl_spearman	25	copresence	RF0149->RF0173	3	0.87585915|0.95225637|1.0	sim_steinhaus=copresence|correl_pearson=copresence|correl_spearman=copresence	sim_steinhaus=0.4615145356457605|correl_pearson=3.167521800406803E-12|correl_spearman=0.0	sim_steinhaus=0.87585915|correl_pearson=0.95225637|correl_spearman=1.0	0.87585915	0	0	0	0.8680467145312496|0.9880640924999972|1.0	0.87585915|1.0|1.0	792.0|792.0|792.0	0.06644403298853203|0.02067359822444243|0.0
correl_spearman|correl_pearson	2	copresence	RF0069->RF0001	2	1.0|1.0	correl_spearman=copresence|correl_pearson=copresence	correl_spearman=0.0|correl_pearson=0.0	correl_spearman=1.0|correl_pearson=1.0	1	0	0	0	1.0|1.0	1.0|1.0	792.0|792.0	0.0|0.0
correl_pearson|sim_steinhaus|correl_spearman	15	copresence	RF0088->RF0023	3	0.96386191|0.84738775|1.0	correl_pearson=copresence|sim_steinhaus=copresence|correl_spearman=copresence	correl_pearson=1.1657341758564144E-15|sim_steinhaus=0.21648863574282345|correl_spearman=0.0	correl_pearson=0.96386191|sim_steinhaus=0.84738775|correl_spearman=1.0	0.96386191	0	0	0	0.9909654774999982|0.8459388025223255|1.0	1.0|0.84738775|1.0	792.0|792.0|792.0	0.015648251992124097|0.03001152152767949|0.0
correl_pearson|sim_steinhaus|correl_spearman	16	copresence	RF0088->RF0140	3	0.86930317|0.91822858|1.0	correl_pearson=copresence|sim_steinhaus=copresence|correl_spearman=copresence	correl_pearson=2.3891826644528713E-5|sim_steinhaus=0.11132784624122843|correl_spearman=0.0	correl_pearson=0.86930317|sim_steinhaus=0.91822858|correl_spearman=1.0	0.86930317	0	0	0	0.9673257924999977|0.9127843227901767|1.0	1.0|0.91822858|1.0	792.0|792.0|792.0	0.05659338748704791|0.04382528137158267|0.0
correl_pearson|sim_steinhaus|correl_spearman	9.99444444	copresence	RF0114->RF0027	3	0.9938876|0.80785173|1.0	correl_pearson=copresence|sim_steinhaus=copresence|correl_spearman=copresence	correl_pearson=0.0|sim_steinhaus=0.3438137323434738|correl_spearman=0.0	correl_pearson=0.9938876|sim_steinhaus=0.80785173|correl_spearman=1.0	0.9938876	0	0	0	0.9984718999999985|0.7953269426004431|1.0	1.0|0.80785173|1.0	792.0|792.0|792.0	0.002646746839045994|0.08858512610611372|0.0
correl_spearman|correl_pearson|sim_steinhaus	37.53571429	copresence	RF0114->RF0055	3	1.0|0.96758947|0.92180903	correl_spearman=copresence|correl_pearson=copresence|sim_steinhaus=copresence	correl_spearman=0.0|correl_pearson=5.551115123125783E-17|sim_steinhaus=0.06002669788618631	correl_spearman=1.0|correl_pearson=0.96758947|sim_steinhaus=0.92180903	1	0	0	0	1.0|0.9918973675000015|0.9211505471540137	1.0|1.0|0.92180903	792.0|792.0|792.0	0.0|0.014034171165058847|0.01781984218151803
correl_spearman|sim_steinhaus|correl_pearson	9.43571429	copresence	RF0114->RF0099	3	1.0|0.83600144|0.97577505	correl_spearman=copresence|sim_steinhaus=copresence|correl_pearson=copresence	correl_spearman=0.0|sim_steinhaus=0.48043373653846916|correl_pearson=0.0	correl_spearman=1.0|sim_steinhaus=0.83600144|correl_pearson=0.97577505	1	0	0	0	1.0|0.8367968522433085|0.9939437625000034	1.0|0.83600144|1.0	792.0|792.0|792.0	0.0|0.01903656196065585|0.010489711052703897
sim_steinhaus|correl_spearman|correl_pearson	3.53571429	copresence	RF0114->RF0162	3	0.95338735|1.0|0.99074916	sim_steinhaus=copresence|correl_spearman=copresence|correl_pearson=copresence	sim_steinhaus=0.016153784878768618|correl_spearman=0.0|correl_pearson=0.0	sim_steinhaus=0.95338735|correl_spearman=1.0|correl_pearson=0.99074916	0.95338735	0	0	0	0.9538996946093785|1.0|0.9976872899999955	0.95338735|1.0|1.0	792.0|792.0|792.0	0.01210991418372566|0.0|0.0040057312231726394
correl_spearman|sim_steinhaus|correl_pearson	18.12222222	copresence	RF0116->RF0027	3	1.0|0.88647306|0.99703967	correl_spearman=copresence|sim_steinhaus=copresence|correl_pearson=copresence	correl_spearman=0.0|sim_steinhaus=0.14224588568931845|correl_pearson=0.0	correl_spearman=1.0|sim_steinhaus=0.88647306|correl_pearson=0.99703967	1	0	0	0	1.0|0.8789025880245523|0.9992599175000046	1.0|0.88647306|1.0	792.0|792.0|792.0	0.0|0.04558649242891992|0.0012818604917925736
correl_spearman|sim_steinhaus|correl_pearson	17.06363636	copresence	RF0116->RF0030	3	1.0|0.85874827|0.94451884	correl_spearman=copresence|sim_steinhaus=copresence|correl_pearson=copresence	correl_spearman=0.0|sim_steinhaus=0.09222017771460228|correl_pearson=9.940759326809712E-11	correl_spearman=1.0|sim_steinhaus=0.85874827|correl_pearson=0.94451884	1	0	0	0	1.0|0.8552523367857214|0.9861297100000002	1.0|0.85874827|1.0	792.0|792.0|792.0	0.0|0.04143797465350487|0.02402404699571464
correl_spearman|sim_steinhaus|correl_pearson	139.9675325	copresence	RF0116->RF0055	3	1.0|0.82290955|0.95854363	correl_spearman=copresence|sim_steinhaus=copresence|correl_pearson=copresence	correl_spearman=0.0|sim_steinhaus=0.3071342605475215|correl_pearson=7.543965452327939E-14	correl_spearman=1.0|sim_steinhaus=0.82290955|correl_pearson=0.95854363	1	0	0	0	1.0|0.8204893524776775|0.9896359075000015	1.0|0.82290955|1.0	792.0|792.0|792.0	0.0|0.05714187890920968|0.01795113478434355
sim_steinhaus|correl_spearman|correl_pearson	9.10238095	copresence	RF0116->RF0114	3	0.85646837|1.0|0.99943364	sim_steinhaus=copresence|correl_spearman=copresence|correl_pearson=copresence	sim_steinhaus=0.2713794833668526|correl_spearman=0.0|correl_pearson=0.0	sim_steinhaus=0.85646837|correl_spearman=1.0|correl_pearson=0.99943364	0.85646837	0	0	0	0.8548371874665228|1.0|0.9998584100000015	0.85646837|1.0|1.0	792.0|792.0|792.0	0.01799564029465833|0.0|2.452410738436703E-4
correl_pearson|sim_steinhaus|correl_spearman	24.9047619	copresence	RF0116->RF0130	3	0.98381662|0.88008006|1.0	correl_pearson=copresence|sim_steinhaus=copresence|correl_spearman=copresence	correl_pearson=0.0|sim_steinhaus=0.2766550636100371|correl_spearman=0.0	correl_pearson=0.98381662|sim_steinhaus=0.88008006|correl_spearman=1.0	0.98381662	0	0	0	0.9959541549999985|0.8671421171205332|1.0	1.0|0.88008006|1.0	792.0|792.0|792.0	0.007007609099548523|0.07872984438268393|0.0
correl_spearman|correl_pearson	151.3634921	mutualExclusion	RF0116->RF0131	2	-1.0|-0.9968605	correl_spearman=mutualExclusion|correl_pearson=mutualExclusion	correl_spearman=0.0|correl_pearson=0.0	correl_spearman=-1.0|correl_pearson=-0.9968605	-1	0	0	0	-1.0|-0.999215125000004	-1.0|-1.0	792.0|792.0	0.0|0.001359443377590604
correl_spearman|correl_pearson|sim_steinhaus	2.33333333	copresence	RF0116->RF0099	3	1.0|0.98258446|0.92936253	correl_spearman=copresence|correl_pearson=copresence|sim_steinhaus=copresence	correl_spearman=0.0|correl_pearson=0.0|sim_steinhaus=0.1974112419780294	correl_spearman=1.0|correl_pearson=0.98258446|sim_steinhaus=0.92936253	1	0	0	0	1.0|0.9956461149999996|0.9289295208482153	1.0|1.0|0.92936253	792.0|792.0|792.0	0.0|0.007541150030312027|0.010451261182695645
correl_pearson|sim_steinhaus|correl_spearman	10.03419913	copresence	RF0116->RF0162	3	0.99475469|0.90242823|1.0	correl_pearson=copresence|sim_steinhaus=copresence|correl_spearman=copresence	correl_pearson=0.0|sim_steinhaus=0.11560277443593542|correl_spearman=0.0	correl_pearson=0.99475469|sim_steinhaus=0.90242823|correl_spearman=1.0	0.99475469	0	0	0	0.9986886725000029|0.9003034526450996|1.0	1.0|0.90242823|1.0	792.0|792.0|792.0	0.0022712858553622403|0.026904403747705165|0.0
sim_steinhaus|correl_spearman|correl_pearson	8	copresence	RF0065->RF0010	3	0.82920934|1.0|0.99482663	sim_steinhaus=copresence|correl_spearman=copresence|correl_pearson=copresence	sim_steinhaus=0.26182255049439185|correl_spearman=0.0|correl_pearson=0.0	sim_steinhaus=0.82920934|correl_spearman=1.0|correl_pearson=0.99482663	0.82920934	0	0	0	0.8284795042410728|1.0|0.9987066575000026	0.82920934|1.0|1.0	792.0|792.0|792.0	0.019895760310683016|0.0|0.0022401349215881265
correl_spearman|correl_pearson	23	copresence	RF0044->RF0120	2	1.0|0.90972008	correl_spearman=copresence|correl_pearson=copresence	correl_spearman=0.0|correl_pearson=3.8354446074695403E-7	correl_spearman=1.0|correl_pearson=0.90972008	1	0	0	0	1.0|0.9774300200000059	1.0|1.0	792.0|792.0	0.0|0.039092352085813485
correl_spearman|sim_steinhaus|correl_pearson	23	copresence	RF0044->RF0161	3	1.0|0.90296348|0.90972008	correl_spearman=copresence|sim_steinhaus=copresence|correl_pearson=copresence	correl_spearman=0.0|sim_steinhaus=0.3157333184606552|correl_pearson=3.8354446074695403E-7	correl_spearman=1.0|sim_steinhaus=0.90296348|correl_pearson=0.90972008	1	0	0	0	1.0|0.9035901209598202|0.9774300200000059	1.0|0.90296348|1.0	792.0|792.0|792.0	0.0|0.03556888883406216|0.039092352085813485
correl_pearson|correl_spearman|sim_steinhaus	3.66666667	copresence	RF0130->RF0030	3	0.87038094|1.0|0.86436655	correl_pearson=copresence|correl_spearman=copresence|sim_steinhaus=copresence	correl_pearson=2.211270036517332E-5|correl_spearman=0.0|sim_steinhaus=0.4686362903497514	correl_pearson=0.87038094|correl_spearman=1.0|sim_steinhaus=0.86436655	0.87038094	0	0	0	0.9675952350000027|1.0|0.8672775595982134	1.0|1.0|0.86436655	792.0|792.0|792.0	0.0561266993873299|0.0|0.02141423550206489
correl_spearman|sim_steinhaus|correl_pearson	14	copresence	RF0050->RF0088	3	1.0|0.91508793|0.98739026	correl_spearman=copresence|sim_steinhaus=copresence|correl_pearson=copresence	correl_spearman=0.0|sim_steinhaus=0.016119459370107614|correl_pearson=0.0	correl_spearman=1.0|sim_steinhaus=0.91508793|correl_pearson=0.98739026	1	0	0	0	1.0|0.9155397543973319|0.9968475649999977	1.0|0.91508793|1.0	792.0|792.0|792.0	0.0|0.015474054958232066|0.005460177587558442
correl_pearson|correl_spearman	4	copresence	RF0050->RF0140	2	0.93658838|1.0	correl_pearson=copresence|correl_spearman=copresence	correl_pearson=1.4324012531652386E-9|correl_spearman=0.0	correl_pearson=0.93658838|correl_spearman=1.0	0.93658838	0	0	0	0.9841470949999979|1.0	1.0|1.0	792.0|792.0	0.027458036907562693|0.0
correl_pearson|correl_spearman|sim_steinhaus	3	copresence	RF0050->RF0147	3	0.88264716|1.0|0.95258359	correl_pearson=copresence|correl_spearman=copresence|sim_steinhaus=copresence	correl_pearson=8.312848663094563E-6|correl_spearman=0.0|sim_steinhaus=0.328130857331869	correl_pearson=0.88264716|correl_spearman=1.0|sim_steinhaus=0.95258359	0.88264716	0	0	0	0.9706617900000021|1.0|0.9528860406584875	1.0|1.0|0.95258359	792.0|792.0|792.0	0.05081527032312552|0.0|0.012400557207241196
correl_pearson|correl_spearman|sim_steinhaus	3	copresence	RF0050->RF0023	3	0.90953502|1.0|0.80230784	correl_pearson=copresence|correl_spearman=copresence|sim_steinhaus=copresence	correl_pearson=3.94099733014297E-7|correl_spearman=0.0|sim_steinhaus=0.18107511390783726	correl_pearson=0.90953502|correl_spearman=1.0|sim_steinhaus=0.80230784	0.90953502	0	0	0	0.9773837550000034|1.0|0.8042334974107169	1.0|1.0|0.80230784	792.0|792.0|792.0	0.03917248541642568|0.0|0.018577123881965592
sim_steinhaus|correl_spearman|correl_pearson	4	copresence	RF0057->RF0041	3	0.87075245|1.0|0.98213076	sim_steinhaus=copresence|correl_spearman=copresence|correl_pearson=copresence	sim_steinhaus=0.4175834532324716|correl_spearman=0.0|correl_pearson=0.0	sim_steinhaus=0.87075245|correl_spearman=1.0|correl_pearson=0.98213076	0.87075245	0	0	0	0.8845636499218799|1.0|0.9955326900000028	0.87075245|1.0|1.0	792.0|792.0|792.0	0.07198133569311009|0.0|0.0077376078931604576
correl_pearson|correl_spearman|sim_steinhaus	6	copresence	RF0057->RF0062	3	0.93205623|1.0|0.81103447	correl_pearson=copresence|correl_spearman=copresence|sim_steinhaus=copresence	correl_pearson=4.99038943502228E-9|correl_spearman=0.0|sim_steinhaus=0.06494169728888588	correl_pearson=0.93205623|correl_spearman=1.0|sim_steinhaus=0.81103447	0.93205623	0	0	0	0.9830140574999942|1.0|0.8086376969866002	1.0|1.0|0.81103447	792.0|792.0|792.0	0.02942051542444372|0.0|0.048756751486256786
correl_pearson|correl_spearman|sim_steinhaus	140.3008658	copresence	RF0055->RF0099	3	0.88890244|1.0|0.80268165	correl_pearson=copresence|correl_spearman=copresence|sim_steinhaus=copresence	correl_pearson=4.653866405635032E-6|correl_spearman=0.0|sim_steinhaus=0.31891080285273293	correl_pearson=0.88890244|correl_spearman=1.0|sim_steinhaus=0.80268165	0.88890244	0	0	0	0.972225610000003|1.0|0.8022314967075875	1.0|1.0|0.80268165	792.0|792.0|792.0	0.048106654629233095|0.0|0.03193913994129409
correl_pearson|correl_spearman|sim_steinhaus	36	copresence	RF0055->RF0162	3	0.92436884|1.0|0.91908315	correl_pearson=copresence|correl_spearman=copresence|sim_steinhaus=copresence	correl_pearson=2.9571834092578797E-8|correl_spearman=0.0|sim_steinhaus=0.47336705354308	correl_pearson=0.92436884|correl_spearman=1.0|sim_steinhaus=0.91908315	0.92436884	0	0	0	0.9810922100000059|1.0|0.9182605698883958	1.0|1.0|0.91908315	792.0|792.0|792.0	0.03274925293884288|0.0|0.03580155436481355
sim_steinhaus|correl_pearson|correl_spearman	6	copresence	RF0129->RF0152	3	0.93353009|0.96187364|1.0	sim_steinhaus=copresence|correl_pearson=copresence|correl_spearman=copresence	sim_steinhaus=0.3382709323684295|correl_pearson=6.38378239159465E-15|correl_spearman=0.0	sim_steinhaus=0.93353009|correl_pearson=0.96187364|correl_spearman=1.0	0.93353009	0	0	0	0.9365854161049082|0.9904684100000033|1.0	0.93353009|1.0|1.0	792.0|792.0|792.0	0.039495488823009614|0.016509198156915504|0.0
correl_spearman|correl_pearson	27.08333333	copresence	RF0131->RF0084	2	1.0|0.93738306	correl_spearman=copresence|correl_pearson=copresence	correl_spearman=0.0|correl_pearson=1.129895399465397E-9	correl_spearman=1.0|correl_pearson=0.93738306	1	0	0	0	1.0|0.9843457650000005	1.0|1.0	792.0|792.0	0.0|0.02711393037362282
sim_steinhaus|correl_pearson|correl_spearman	2	copresence	RF0133->RF0053	3	0.96977985|0.82241722|1.0	sim_steinhaus=copresence|correl_pearson=copresence|correl_spearman=copresence	sim_steinhaus=0.4662750439988376|correl_pearson=2.843742819478856E-4|correl_spearman=0.0	sim_steinhaus=0.96977985|correl_pearson=0.82241722|correl_spearman=1.0	0.96977985	0	0	0	0.9702378313281235|0.9556043050000022|1.0	0.96977985|1.0|1.0	792.0|792.0|792.0	0.012473095283359667|0.07689559937733127|0.0
sim_steinhaus|correl_pearson|correl_spearman	54.66666667	copresence	RF0059->RF0078	3	0.84149983|0.91590413|1.0	sim_steinhaus=copresence|correl_pearson=copresence|correl_spearman=copresence	sim_steinhaus=0.4856810798864088|correl_pearson=1.4471623771550313E-7|correl_spearman=0.0	sim_steinhaus=0.84149983|correl_pearson=0.91590413|correl_spearman=1.0	0.84149983	0	0	0	0.8039228704687448|0.9789760324999943|1.0	0.84149983|1.0|1.0	792.0|792.0|792.0	0.15666981028629592|0.03641457988667697|0.0
correl_spearman|correl_pearson|sim_steinhaus	4.66666667	copresence	RF0059->RF0120	3	1.0|0.9881968|0.89484666	correl_spearman=copresence|correl_pearson=copresence|sim_steinhaus=copresence	correl_spearman=0.0|correl_pearson=0.0|sim_steinhaus=0.07550281422055449	correl_spearman=1.0|correl_pearson=0.9881968|sim_steinhaus=0.89484666	1	0	0	0	1.0|0.9970491999999981|0.8851922914397296	1.0|1.0|0.89484666	792.0|792.0|792.0	0.0|0.005110935522974234|0.05618856619903337
sim_steinhaus|correl_pearson|correl_spearman	4.66666667	copresence	RF0059->RF0161	3	0.89484666|0.9881968|1.0	sim_steinhaus=copresence|correl_pearson=copresence|correl_spearman=copresence	sim_steinhaus=0.08247193131777286|correl_pearson=0.0|correl_spearman=0.0	sim_steinhaus=0.89484666|correl_pearson=0.9881968|correl_spearman=1.0	0.89484666	0	0	0	0.8851922914397296|0.9970491999999981|1.0	0.89484666|1.0|1.0	792.0|792.0|792.0	0.05618856619903337|0.005110935522974234|0.0
sim_steinhaus|correl_spearman|correl_pearson	36	copresence	RF0128->RF0087	3	0.97134402|1.0|0.9985936	sim_steinhaus=copresence|correl_spearman=copresence|correl_pearson=copresence	sim_steinhaus=0.2509624665729775|correl_spearman=0.0|correl_pearson=0.0	sim_steinhaus=0.97134402|correl_spearman=1.0|correl_pearson=0.9985936	0.97134402	0	0	0	0.9658956414508842|1.0|0.9996484000000047	0.97134402|1.0|1.0	792.0|792.0|792.0	0.028541235580746158|0.0|6.089890639412295E-4
correl_spearman|correl_pearson|sim_steinhaus	36	copresence	RF0128->RF0132	3	1.0|0.9624886|0.91691846	correl_spearman=copresence|correl_pearson=copresence|sim_steinhaus=copresence	correl_spearman=0.0|correl_pearson=3.83026943495679E-15|sim_steinhaus=0.29531342143553396	correl_spearman=1.0|correl_pearson=0.9624886|sim_steinhaus=0.91691846	1	0	0	0	1.0|0.9906221500000013|0.9138255908147321	1.0|1.0|0.91691846	792.0|792.0|792.0	0.0|0.0162429126657599|0.03399984999299989
correl_spearman|correl_pearson	2	copresence	RF0128->RF0174	2	1.0|0.82895659	correl_spearman=copresence|correl_pearson=copresence	correl_spearman=0.0|correl_pearson=2.1793017333648912E-4	correl_spearman=1.0|correl_pearson=0.82895659	1	0	0	0	1.0|0.9572391474999972	1.0|1.0	792.0|792.0	0.0|0.07406396910495842
sim_steinhaus|correl_pearson|correl_spearman	26	copresence	RF0109->RF0174	3	0.91768031|0.99375466|1.0	sim_steinhaus=copresence|correl_pearson=copresence|correl_spearman=copresence	sim_steinhaus=0.2816926922852119|correl_pearson=0.0|correl_spearman=0.0	sim_steinhaus=0.91768031|correl_pearson=0.99375466|correl_spearman=1.0	0.91768031	0	0	0	0.9255393541517899|0.9984386650000029|1.0	0.91768031|1.0|1.0	792.0|792.0|792.0	0.04386038270226957|0.0027043115476355364|0.0
correl_pearson|correl_spearman	26	copresence	RF0109->RF0128	2	0.88619156|1.0	correl_pearson=copresence|correl_spearman=copresence	correl_pearson=6.030085675456931E-6|correl_spearman=0.0	correl_pearson=0.88619156|correl_spearman=1.0	0.88619156	0	0	0	0.9715478900000029|1.0	1.0|1.0	792.0|792.0	0.04928050010253827|0.0
sim_steinhaus|correl_spearman|correl_pearson	4	copresence	RF0081->RF0041	3	0.87075245|1.0|0.98213076	sim_steinhaus=copresence|correl_spearman=copresence|correl_pearson=copresence	sim_steinhaus=0.4175834532324716|correl_spearman=0.0|correl_pearson=0.0	sim_steinhaus=0.87075245|correl_spearman=1.0|correl_pearson=0.98213076	0.87075245	0	0	0	0.8845636499218799|1.0|0.9955326900000028	0.87075245|1.0|1.0	792.0|792.0|792.0	0.07198133569311009|0.0|0.0077376078931604576
correl_spearman|correl_pearson	2	copresence	RF0081->RF0057	2	1.0|1.0	correl_spearman=copresence|correl_pearson=copresence	correl_spearman=0.0|correl_pearson=0.0	correl_spearman=1.0|correl_pearson=1.0	1	0	0	0	1.0|1.0	1.0|1.0	792.0|792.0	0.0|0.0
correl_spearman|sim_steinhaus|correl_pearson	6	copresence	RF0081->RF0062	3	1.0|0.81103447|0.93205623	correl_spearman=copresence|sim_steinhaus=copresence|correl_pearson=copresence	correl_spearman=0.0|sim_steinhaus=0.06494169728888588|correl_pearson=4.99038943502228E-9	correl_spearman=1.0|sim_steinhaus=0.81103447|correl_pearson=0.93205623	1	0	0	0	1.0|0.8086376969866002|0.9830140574999942	1.0|0.81103447|1.0	792.0|792.0|792.0	0.0|0.048756751486256786|0.02942051542444372
sim_steinhaus|correl_spearman|correl_pearson	2	copresence	RF0104->RF0067	3	0.88379566|1.0|0.99899175	sim_steinhaus=copresence|correl_spearman=copresence|correl_pearson=copresence	sim_steinhaus=0.42393289119472544|correl_spearman=0.0|correl_pearson=0.0	sim_steinhaus=0.88379566|correl_spearman=1.0|correl_pearson=0.99899175	0.88379566	0	0	0	0.8816110922991073|1.0|0.9997479374999961	0.88379566|1.0|1.0	792.0|792.0|792.0	0.021990823140880425|0.0|4.365850566828459E-4
correl_spearman|sim_steinhaus|correl_pearson	14.6	copresence	RF0013->RF0020	3	1.0|0.81016511|0.99698777	correl_spearman=copresence|sim_steinhaus=copresence|correl_pearson=copresence	correl_spearman=0.0|sim_steinhaus=0.3696363351711879|correl_pearson=0.0	correl_spearman=1.0|sim_steinhaus=0.81016511|correl_pearson=0.99698777	1	0	0	0	1.0|0.804946125837059|0.9992469425000022	1.0|0.81016511|1.0	792.0|792.0|792.0	0.0|0.03742231122662446|0.0013043338510207723
correl_pearson|correl_spearman	7.23333333	copresence	RF0013->RF0034	2	0.99064666|1.0	correl_pearson=copresence|correl_spearman=copresence	correl_pearson=0.0|correl_spearman=0.0	correl_pearson=0.99064666|correl_spearman=1.0	0.99064666	0	0	0	0.9976616650000034|1.0	1.0|1.0	792.0|792.0	0.0040501150251165295|0.0
correl_spearman|correl_pearson	7.23333333	copresence	RF0013->RF0063	2	1.0|0.94087163	correl_spearman=copresence|correl_pearson=copresence	correl_spearman=0.0|correl_pearson=3.7018627052631814E-10	correl_spearman=1.0|correl_pearson=0.94087163	1	0	0	0	1.0|0.9852179074999947	1.0|1.0	792.0|792.0	0.0|0.02560333525218274
correl_spearman|sim_steinhaus|correl_pearson	8	copresence	RF0013->RF0145	3	1.0|0.83279796|0.99967882	correl_spearman=copresence|sim_steinhaus=copresence|correl_pearson=copresence	correl_spearman=0.0|sim_steinhaus=0.32966034429903723|correl_pearson=0.0	correl_spearman=1.0|sim_steinhaus=0.83279796|correl_pearson=0.99967882	1	0	0	0	1.0|0.8281030174665155|0.999919704999998	1.0|0.83279796|1.0	792.0|792.0|792.0	0.0|0.03240870288952601|1.3907501959375547E-4
correl_spearman|correl_pearson|sim_steinhaus	17.3969697	copresence	RF0099->RF0030	3	1.0|0.86703675|0.87935139	correl_spearman=copresence|correl_pearson=copresence|sim_steinhaus=copresence	correl_spearman=0.0|correl_pearson=2.8001881708095144E-5|sim_steinhaus=0.2606949903275253	correl_spearman=1.0|correl_pearson=0.86703675|sim_steinhaus=0.87935139	1	0	0	0	1.0|0.9667591875000021|0.8738180867299162	1.0|1.0|0.87935139	792.0|792.0|792.0	0.0|0.057574776134870345|0.06969374623579572
sim_steinhaus|correl_pearson|correl_spearman	23.23809524	copresence	RF0099->RF0130	3	0.83143402|0.99997721|1.0	sim_steinhaus=copresence|correl_pearson=copresence|correl_spearman=copresence	sim_steinhaus=0.3605134079770559|correl_pearson=0.0|correl_spearman=0.0	sim_steinhaus=0.83143402|correl_pearson=0.99997721|correl_spearman=1.0	0.83143402	0	0	0	0.8219161103906266|0.9999943024999993|1.0	0.83143402|1.0|1.0	792.0|792.0|792.0	0.07119952420703582|9.86835947614554E-6|0.0
correl_pearson|correl_spearman	153.9634921	mutualExclusion	RF0099->RF0131	2	-0.96478706|-1.0	correl_pearson=mutualExclusion|correl_spearman=mutualExclusion	correl_pearson=4.440892098500626E-16|correl_spearman=0.0	correl_pearson=-0.96478706|correl_spearman=-1.0	-0.96478706	0	0	0	-0.9911967650000045|-1.0	-1.0|-1.0	792.0|792.0	0.015247650290968523|0.0
correl_pearson|correl_spearman|sim_steinhaus	10.36753247	copresence	RF0099->RF0162	3	0.99643755|1.0|0.88170984	correl_pearson=copresence|correl_spearman=copresence|sim_steinhaus=copresence	correl_pearson=0.0|correl_spearman=0.0|sim_steinhaus=0.033345742850798055	correl_pearson=0.99643755|correl_spearman=1.0|sim_steinhaus=0.88170984	0.99643755	0	0	0	0.9991093874999991|1.0|0.8819616874776711	1.0|1.0|0.88170984	792.0|792.0|792.0	0.001542586099855933|0.0|0.007403600619437442
correl_pearson|correl_spearman|sim_steinhaus	2	copresence	RF0077->RF0011	3	0.99949493|1.0|0.82448839	correl_pearson=copresence|correl_spearman=copresence|sim_steinhaus=copresence	correl_pearson=0.0|correl_spearman=0.0|sim_steinhaus=5.459687463549301E-4	correl_pearson=0.99949493|correl_spearman=1.0|sim_steinhaus=0.82448839	0.99949493	0	0	0	0.9998737324999981|1.0|0.8244744904687566	1.0|1.0|0.82448839	792.0|792.0|792.0	2.1870172534470123E-4|0.0|0.001146477444568945
correl_spearman|correl_pearson|sim_steinhaus	2	copresence	RF0077->RF0141	3	1.0|0.96615382|0.94901967	correl_spearman=copresence|correl_pearson=copresence|sim_steinhaus=copresence	correl_spearman=0.0|correl_pearson=1.1102230246251565E-16|sim_steinhaus=0.08356372595599876	correl_spearman=1.0|correl_pearson=0.96615382|sim_steinhaus=0.94901967	1	0	0	0	1.0|0.9915384550000038|0.9493762384486605	1.0|1.0|0.94901967	792.0|792.0|792.0	0.0|0.01465582585053025|0.015567936657293334
correl_spearman|correl_pearson	2	copresence	RF0008->RF0141	2	1.0|0.99339079	correl_spearman=copresence|correl_pearson=copresence	correl_spearman=0.0|correl_pearson=0.0	correl_spearman=1.0|correl_pearson=0.99339079	1	0	0	0	1.0|0.9983476975000029	1.0|1.0	792.0|792.0	0.0|0.002861871879473075
correl_spearman|correl_pearson|sim_steinhaus	2	copresence	RF0008->RF0011	3	1.0|0.94135656|0.93738699	correl_spearman=copresence|correl_pearson=copresence|sim_steinhaus=copresence	correl_spearman=0.0|correl_pearson=3.137239357187127E-10|sim_steinhaus=0.48086087013611334	correl_spearman=1.0|correl_pearson=0.94135656|sim_steinhaus=0.93738699	1	0	0	0	1.0|0.9853391400000019|0.9370283431919646	1.0|1.0|0.93738699	792.0|792.0|792.0	0.0|0.025393354402654212|0.009467682904529233
sim_steinhaus|correl_pearson|correl_spearman	2	copresence	RF0008->RF0077	3	0.88584694|0.93015856|1.0	sim_steinhaus=copresence|correl_pearson=copresence|correl_spearman=copresence	sim_steinhaus=0.061512642923967076|correl_pearson=8.025596742733399E-9|correl_spearman=0.0	sim_steinhaus=0.88584694|correl_pearson=0.93015856|correl_spearman=1.0	0.88584694	0	0	0	0.886201754263392|0.9825396399999989|1.0	0.88584694|1.0|1.0	792.0|792.0|792.0	0.008440160405454668|0.0302422306384436|0.0
sim_steinhaus|correl_spearman|correl_pearson	7	copresence	RF0106->RF0090	3	0.86110508|1.0|0.9772021	sim_steinhaus=copresence|correl_spearman=copresence|correl_pearson=copresence	sim_steinhaus=0.0056897025325362005|correl_spearman=0.0|correl_pearson=0.0	sim_steinhaus=0.86110508|correl_spearman=1.0|correl_pearson=0.9772021	0.86110508	0	0	0	0.8610894555245528|1.0|0.9943005249999999	0.86110508|1.0|1.0	792.0|792.0|792.0	0.0025682239353919415|0.0|0.00987178027646866
sim_steinhaus|correl_pearson|correl_spearman	19.66666667	copresence	RF0106->RF0156	3	0.91985817|0.95560253|1.0	sim_steinhaus=copresence|correl_pearson=copresence|correl_spearman=copresence	sim_steinhaus=0.04867619858981287|correl_pearson=4.938827125045009E-13|correl_spearman=0.0	sim_steinhaus=0.91985817|correl_pearson=0.95560253|correl_spearman=1.0	0.91985817	0	0	0	0.9197817886272251|0.9889006324999972|1.0	0.91985817|1.0|1.0	792.0|792.0|792.0	0.009487367867902927|0.019224668441878853|0.0
correl_pearson|sim_steinhaus|correl_spearman	75.33333333	copresence	RF0106->RF0165	3	0.99492169|0.84093151|1.0	correl_pearson=copresence|sim_steinhaus=copresence|correl_spearman=copresence	correl_pearson=0.0|sim_steinhaus=0.28143030668191826|correl_spearman=0.0	correl_pearson=0.99492169|sim_steinhaus=0.84093151|correl_spearman=1.0	0.99492169	0	0	0	0.9987304224999962|0.8405566261495594|1.0	1.0|0.84093151|1.0	792.0|792.0|792.0	0.002198972734146281|0.023699791030959646|0.0
correl_spearman|sim_steinhaus|correl_pearson	160	copresence	RF0106->RF0036	3	1.0|0.8157184|0.9976174	correl_spearman=copresence|sim_steinhaus=copresence|correl_pearson=copresence	correl_spearman=0.0|sim_steinhaus=0.27945486051239443|correl_pearson=0.0	correl_spearman=1.0|sim_steinhaus=0.8157184|correl_pearson=0.9976174	1	0	0	0	1.0|0.8161897690848223|0.9994043499999977	1.0|0.8157184|1.0	792.0|792.0|792.0	0.0|0.015044679926510898|0.001031696063528412
correl_spearman|correl_pearson|sim_steinhaus	4.4	copresence	RF0145->RF0020	3	1.0|0.99863312|0.97662521	correl_spearman=copresence|correl_pearson=copresence|sim_steinhaus=copresence	correl_spearman=0.0|correl_pearson=0.0|sim_steinhaus=0.24829314055546642	correl_spearman=1.0|correl_pearson=0.99863312|sim_steinhaus=0.97662521	1	0	0	0	1.0|0.9996582800000035|0.9759349439285582	1.0|1.0|0.97662521	792.0|792.0|792.0	0.0|5.918764019624206E-4|0.005689895096357539
correl_spearman|sim_steinhaus|correl_pearson	13	copresence	RF0145->RF0022	3	1.0|0.87956965|0.94355055	correl_spearman=copresence|sim_steinhaus=copresence|correl_pearson=copresence	correl_spearman=0.0|sim_steinhaus=0.39218030451148234|correl_pearson=1.432597929174051E-10	correl_spearman=1.0|sim_steinhaus=0.87956965|correl_pearson=0.94355055	1	0	0	0	1.0|0.8775828925892857|0.9858876375000055	1.0|0.87956965|1.0	792.0|792.0|792.0	0.0|0.01845530372103187|0.024443328864830017
sim_steinhaus|correl_pearson|correl_spearman	2.9	copresence	RF0146->RF0034	3	0.8813505|0.92385097|1.0	sim_steinhaus=copresence|correl_pearson=copresence|correl_spearman=copresence	sim_steinhaus=0.10862440906982429|correl_pearson=3.2915734138327934E-8|correl_spearman=0.0	sim_steinhaus=0.8813505|correl_pearson=0.92385097|correl_spearman=1.0	0.8813505	0	0	0	0.8826863741071446|0.9809627424999979|1.0	0.8813505|1.0|1.0	792.0|792.0|792.0	0.012938796929681147|0.03297349722677156|0.0
correl_spearman|sim_steinhaus|correl_pearson	2.9	copresence	RF0146->RF0063	3	1.0|0.82130959|0.8244896	correl_spearman=copresence|sim_steinhaus=copresence|correl_pearson=copresence	correl_spearman=0.0|sim_steinhaus=0.26179236074940027|correl_pearson=2.61919324055393E-4	correl_spearman=1.0|sim_steinhaus=0.82130959|correl_pearson=0.8244896	1	0	0	0	1.0|0.827345056964291|0.9561223999999987	1.0|0.82130959|1.0	792.0|792.0|792.0	0.0|0.042993941128030774|0.07599823251418401
correl_pearson|correl_spearman|sim_steinhaus	6.9	copresence	RF0094->RF0013	3	0.99993642|1.0|0.90029759	correl_pearson=copresence|correl_spearman=copresence|sim_steinhaus=copresence	correl_pearson=0.0|correl_spearman=0.0|sim_steinhaus=0.475040825536602	correl_pearson=0.99993642|correl_spearman=1.0|sim_steinhaus=0.90029759	0.99993642	0	0	0	0.9999841050000037|1.0|0.9040934740736625	1.0|1.0|0.90029759	792.0|792.0|792.0	2.753094758628661E-5|0.0|0.03597522873295706
correl_spearman|correl_pearson|sim_steinhaus	5.66666667	copresence	RF0094->RF0015	3	1.0|0.99729193|0.84620277	correl_spearman=copresence|correl_pearson=copresence|sim_steinhaus=copresence	correl_spearman=0.0|correl_pearson=0.0|sim_steinhaus=0.42499811959341127	correl_spearman=1.0|correl_pearson=0.99729193|sim_steinhaus=0.84620277	1	0	0	0	1.0|0.9993229824999964|0.8441300721205371	1.0|1.0|0.84620277	792.0|792.0|792.0	0.0|0.0011726287076132512|0.026295023950662938
sim_steinhaus|correl_spearman|correl_pearson	5.66666667	copresence	RF0094->RF0034	3	0.91919221|1.0|0.98904494	sim_steinhaus=copresence|correl_spearman=copresence|correl_pearson=copresence	sim_steinhaus=0.2984417403096146|correl_spearman=0.0|correl_pearson=0.0	sim_steinhaus=0.91919221|correl_spearman=1.0|correl_pearson=0.98904494	0.91919221	0	0	0	0.9175965352901799|1.0|0.997261234999998	0.91919221|1.0|1.0	792.0|792.0|792.0	0.01790940778315157|0.0|0.004743680129991407
correl_spearman|correl_pearson	5.66666667	copresence	RF0094->RF0063	2	1.0|0.93699169	correl_spearman=copresence|correl_pearson=copresence	correl_spearman=0.0|correl_pearson=1.2708613605916241E-9	correl_spearman=1.0|correl_pearson=0.93699169	1	0	0	0	1.0|0.9842479225000027	1.0|1.0	792.0|792.0	0.0|0.02728339855476267
correl_spearman|correl_pearson	18	mutualExclusion	RF0094->RF0100	2	-1.0|-0.96002678	correl_spearman=mutualExclusion|correl_pearson=mutualExclusion	correl_spearman=0.0|correl_pearson=2.6423307986078726E-14	correl_spearman=-1.0|correl_pearson=-0.96002678	-1	0	0	0	-1.0|-0.9900066950000035	-1.0|-1.0	792.0|792.0	0.0|0.017308911995532153
correl_pearson|correl_spearman	19.4	copresence	RF0094->RF0145	2	0.99990104|1.0	correl_pearson=copresence|correl_spearman=copresence	correl_pearson=0.0|correl_spearman=0.0	correl_pearson=0.99990104|correl_spearman=1.0	0.99990104	0	0	0	0.9999752600000057|1.0	1.0|1.0	792.0|792.0	4.2850936979246135E-5|0.0
correl_pearson|sim_steinhaus|correl_spearman	9.3	copresence	RF0094->RF0146	3	0.97023001|0.80243691|1.0	correl_pearson=copresence|sim_steinhaus=copresence|correl_spearman=copresence	correl_pearson=0.0|sim_steinhaus=0.19967481731496217|correl_spearman=0.0	correl_pearson=0.97023001|sim_steinhaus=0.80243691|correl_spearman=1.0	0.97023001	0	0	0	0.9925575025000036|0.8021637231138369|1.0	1.0|0.80243691|1.0	792.0|792.0|792.0	0.012890783805204361|0.008207637662415064|0.0
correl_pearson|correl_spearman|sim_steinhaus	100	copresence	RF0122->RF0043	3	0.98724316|1.0|0.90320816	correl_pearson=copresence|correl_spearman=copresence|sim_steinhaus=copresence	correl_pearson=0.0|correl_spearman=0.0|sim_steinhaus=0.001513422275967291	correl_pearson=0.98724316|correl_spearman=1.0|sim_steinhaus=0.90320816	0.98724316	0	0	0	0.9968107900000044|1.0|0.914833999363833	1.0|1.0|0.90320816	792.0|792.0|792.0	0.005523873756006715|0.0|0.05328065429606888
correl_pearson|sim_steinhaus|correl_spearman	52	copresence	RF0122->RF0111	3	0.9543719|0.87997287|1.0	correl_pearson=copresence|sim_steinhaus=copresence|correl_spearman=copresence	correl_pearson=1.0094702851404236E-12|sim_steinhaus=0.12471325074244399|correl_spearman=0.0	correl_pearson=0.9543719|sim_steinhaus=0.87997287|correl_spearman=1.0	0.9543719	0	0	0	0.9885929749999963|0.8879084976674075|1.0	1.0|0.87997287|1.0	792.0|792.0|792.0	0.01975754686320846|0.07388461015434371|0.0
sim_steinhaus|correl_spearman|correl_pearson	4.66666667	copresence	RF0156->RF0165	3	0.85933179|1.0|0.92109168	sim_steinhaus=copresence|correl_spearman=copresence|correl_pearson=copresence	sim_steinhaus=0.11552612955428199|correl_spearman=0.0|correl_pearson=5.690541388103654E-8	sim_steinhaus=0.85933179|correl_spearman=1.0|correl_pearson=0.92109168	0.85933179	0	0	0	0.8589153278348257|1.0|0.9802729200000027	0.85933179|1.0|1.0	792.0|792.0|792.0	0.021360651633203432|0.0|0.03416830484497596
sim_steinhaus|correl_spearman|correl_pearson	76	copresence	RF0078->RF0120	3	0.87746746|1.0|0.96658343	sim_steinhaus=copresence|correl_spearman=copresence|correl_pearson=copresence	sim_steinhaus=0.20803285591878806|correl_spearman=0.0|correl_pearson=1.1102230246251565E-16	sim_steinhaus=0.87746746|correl_spearman=1.0|correl_pearson=0.96658343	0.87746746	0	0	0	0.8486557338058089|1.0|0.9916458575000029	0.87746746|1.0|1.0	792.0|792.0|792.0	0.09544411770615689|0.0|0.014469799263670436
correl_pearson|correl_spearman|sim_steinhaus	76	copresence	RF0078->RF0161	3	0.96658343|1.0|0.87746746	correl_pearson=copresence|correl_spearman=copresence|sim_steinhaus=copresence	correl_pearson=1.1102230246251565E-16|correl_spearman=0.0|sim_steinhaus=0.07087107916591107	correl_pearson=0.96658343|correl_spearman=1.0|sim_steinhaus=0.87746746	0.96658343	0	0	0	0.9916458575000029|1.0|0.8486557338058089	1.0|1.0|0.87746746	792.0|792.0|792.0	0.014469799263670436|0.0|0.09544411770615689
correl_pearson|correl_spearman|sim_steinhaus	144	copresence	RF0137->RF0043	3	0.89465082|1.0|0.87183946	correl_pearson=copresence|correl_spearman=copresence|sim_steinhaus=copresence	correl_pearson=2.5733527876936613E-6|correl_spearman=0.0|sim_steinhaus=0.02643856769042552	correl_pearson=0.89465082|correl_spearman=1.0|sim_steinhaus=0.87183946	0.89465082	0	0	0	0.973662705000003|1.0|0.8558364863839341	1.0|1.0|0.87183946	792.0|792.0|792.0	0.04561753307393011|0.0|0.12329217352719124
correl_pearson|correl_spearman	184	copresence	RF0137->RF0078	2	1.0|1.0	correl_pearson=copresence|correl_spearman=copresence	correl_pearson=0.0|correl_spearman=0.0	correl_pearson=1.0|correl_spearman=1.0	1	0	0	0	1.0|1.0	1.0|1.0	792.0|792.0	0.0|0.0
sim_steinhaus|correl_spearman|correl_pearson	18.12222222	copresence	RF0006->RF0027	3	0.86009291|1.0|0.95277472	sim_steinhaus=copresence|correl_spearman=copresence|correl_pearson=copresence	sim_steinhaus=0.16947074951179897|correl_spearman=0.0|correl_pearson=2.4160673461892657E-12	sim_steinhaus=0.86009291|correl_spearman=1.0|correl_pearson=0.95277472	0.86009291	0	0	0	0.8518448702232224|1.0|0.9881936799999966	0.86009291|1.0|1.0	792.0|792.0|792.0	0.05260838786492278|0.0|0.020449146090416728
sim_steinhaus|correl_spearman|correl_pearson	17.06363636	copresence	RF0006->RF0030	3	0.8310438|1.0|0.99469155	sim_steinhaus=copresence|correl_spearman=copresence|correl_pearson=copresence	sim_steinhaus=0.1698768364214216|correl_spearman=0.0|correl_pearson=0.0	sim_steinhaus=0.8310438|correl_spearman=1.0|correl_pearson=0.99469155	0.8310438	0	0	0	0.8271634620312529|1.0|0.9986728874999985	0.8310438|1.0|1.0	792.0|792.0|792.0	0.030778800022837484|0.0|0.002298626277359763
sim_steinhaus|correl_pearson|correl_spearman	139.9675325	copresence	RF0006->RF0055	3	0.85054016|0.99835513|1.0	sim_steinhaus=copresence|correl_pearson=copresence|correl_spearman=copresence	sim_steinhaus=0.23567218174837468|correl_pearson=0.0|correl_spearman=0.0	sim_steinhaus=0.85054016|correl_pearson=0.99835513|correl_spearman=1.0	0.85054016	0	0	0	0.8482229344308033|0.9995887825000046|1.0	0.85054016|1.0|1.0	792.0|792.0|792.0	0.05175876350468663|7.122496029614698E-4|0.0
correl_pearson|correl_spearman	9.10238095	copresence	RF0006->RF0114	2	0.98047604|1.0	correl_pearson=copresence|correl_spearman=copresence	correl_pearson=0.0|correl_spearman=0.0	correl_pearson=0.98047604|correl_spearman=1.0	0.98047604	0	0	0	0.9951190099999979|1.0	1.0|1.0	792.0|792.0	0.008454122671235577|0.0
correl_pearson|sim_steinhaus|correl_spearman	2	copresence	RF0006->RF0116	3	0.97330365|0.97161818|1.0	correl_pearson=copresence|sim_steinhaus=copresence|correl_spearman=copresence	correl_pearson=0.0|sim_steinhaus=0.10147790063002715|correl_spearman=0.0	correl_pearson=0.97330365|sim_steinhaus=0.97161818|correl_spearman=1.0	0.97330365	0	0	0	0.9933259125000043|0.9712907970424084|1.0	1.0|0.97161818|1.0	792.0|792.0|792.0	0.011559858644160453|0.020516696014307174|0.0
correl_spearman|correl_pearson|sim_steinhaus	24.9047619	copresence	RF0006->RF0130	3	1.0|0.9164271|0.85220128	correl_spearman=copresence|correl_pearson=copresence|sim_steinhaus=copresence	correl_spearman=0.0|correl_pearson=1.3240257612512352E-7|sim_steinhaus=0.24284705308383653	correl_spearman=1.0|correl_pearson=0.9164271|sim_steinhaus=0.85220128	1	0	0	0	1.0|0.9791067749999974|0.839650424475446	1.0|1.0|0.85220128	792.0|792.0|792.0	0.0|0.03618812723396859|0.09157959436528468
correl_pearson|correl_spearman	151.3634921	mutualExclusion	RF0006->RF0131	2	-0.98842099|-1.0	correl_pearson=mutualExclusion|correl_spearman=mutualExclusion	correl_pearson=0.0|correl_spearman=0.0	correl_pearson=-0.98842099|correl_spearman=-1.0	-0.98842099	0	0	0	-0.9971052475000016|-1.0	-1.0|-1.0	792.0|792.0	0.005013858405336988|0.0
sim_steinhaus|correl_spearman|correl_pearson	2.33333333	copresence	RF0006->RF0099	3	0.90244868|1.0|0.91370421	sim_steinhaus=copresence|correl_spearman=copresence|correl_pearson=copresence	sim_steinhaus=0.4779453363046783|correl_spearman=0.0|correl_pearson=2.0793903077187537E-7	sim_steinhaus=0.90244868|correl_spearman=1.0|correl_pearson=0.91370421	0.90244868	0	0	0	0.9016577485267895|1.0|0.9784260524999985	0.90244868|1.0|1.0	792.0|792.0|792.0	0.015805000814941392|0.0|0.037367173189823424
correl_spearman|correl_pearson|sim_steinhaus	10.03419913	copresence	RF0006->RF0162	3	1.0|0.94472079|0.93061791	correl_spearman=copresence|correl_pearson=copresence|sim_steinhaus=copresence	correl_spearman=0.0|correl_pearson=9.196587935633715E-11|sim_steinhaus=0.08991147369487329	correl_spearman=1.0|correl_pearson=0.94472079|sim_steinhaus=0.93061791	1	0	0	0	1.0|0.9861801975000031|0.9288242349442003	1.0|1.0|0.93061791	792.0|792.0|792.0	0.0|0.023936600080567628|0.032675086976579316
correl_pearson|correl_spearman|sim_steinhaus	2	copresence	RF0168->RF0142	3	0.99963759|1.0|0.91694719	correl_pearson=copresence|correl_spearman=copresence|sim_steinhaus=copresence	correl_pearson=0.0|correl_spearman=0.0|sim_steinhaus=0.1267434840023967	correl_pearson=0.99963759|correl_spearman=1.0|sim_steinhaus=0.91694719	0.99963759	0	0	0	0.9999093975000033|1.0|0.9157839794531212	1.0|1.0|0.91694719	792.0|792.0|792.0	1.5692813329277555E-4|0.0|0.024489174802757196
correl_spearman|sim_steinhaus|correl_pearson	6	copresence	RF0003->RF0045	3	1.0|0.89943103|0.84073566	correl_spearman=copresence|sim_steinhaus=copresence|correl_pearson=copresence	correl_spearman=0.0|sim_steinhaus=0.14961583589013927|correl_pearson=1.2792828665825207E-4	correl_spearman=1.0|sim_steinhaus=0.89943103|correl_pearson=0.84073566	1	0	0	0	1.0|0.8867147947767794|0.9601839149999959	1.0|0.89943103|1.0	792.0|792.0|792.0	0.0|0.060182654972139975|0.06896348217848111
correl_spearman|sim_steinhaus|correl_pearson	407	copresence	RF0119->RF0045	3	1.0|0.84506432|0.82676873	correl_spearman=copresence|sim_steinhaus=copresence|correl_pearson=copresence	correl_spearman=0.0|sim_steinhaus=0.12035809244274898|correl_pearson=2.3874006349383636E-4	correl_spearman=1.0|sim_steinhaus=0.84506432|correl_pearson=0.82676873	1	0	0	0	1.0|0.8426916196763407|0.9566921825000041	1.0|0.84506432|1.0	792.0|792.0|792.0	0.0|0.05878223313807753|0.0750113402749205
correl_pearson|sim_steinhaus|correl_spearman	576	copresence	RF0119->RF0126	3	0.98455434|0.90818993|1.0	correl_pearson=copresence|sim_steinhaus=copresence|correl_spearman=copresence	correl_pearson=0.0|sim_steinhaus=0.18102367700440014|correl_spearman=0.0	correl_pearson=0.98455434|sim_steinhaus=0.90818993|correl_spearman=1.0	0.98455434	0	0	0	0.996138585000004|0.8990926145424136|1.0	1.0|0.90818993|1.0	792.0|792.0|792.0	0.006688166969108556|0.047192104672833635|0.0
correl_pearson|correl_spearman|sim_steinhaus	121	copresence	RF0119->RF0003	3	0.99967994|1.0|0.87949018	correl_pearson=copresence|correl_spearman=copresence|sim_steinhaus=copresence	correl_pearson=0.0|correl_spearman=0.0|sim_steinhaus=0.48644756901909725	correl_pearson=0.99967994|correl_spearman=1.0|sim_steinhaus=0.87949018	0.99967994	0	0	0	0.999919984999997|1.0|0.888746910100443	1.0|1.0|0.87949018	792.0|792.0|792.0	1.385900453676039E-4|0.0|0.04390346438214227
correl_pearson|sim_steinhaus|correl_spearman	8	copresence	RF0036->RF0163	3	0.95876207|0.90880449|1.0	correl_pearson=copresence|sim_steinhaus=copresence|correl_spearman=copresence	correl_pearson=6.494804694057166E-14|sim_steinhaus=0.07210739116886433|correl_spearman=0.0	correl_pearson=0.95876207|sim_steinhaus=0.90880449|correl_spearman=1.0	0.95876207	0	0	0	0.9896905175000026|0.9087499759598229|1.0	1.0|0.90880449|1.0	792.0|792.0|792.0	0.017856547489742334|0.012346444845519592|0.0
correl_spearman|sim_steinhaus|correl_pearson	258	copresence	RF0036->RF0051	3	1.0|0.80074279|0.99206017	correl_spearman=copresence|sim_steinhaus=copresence|correl_pearson=copresence	correl_spearman=0.0|sim_steinhaus=0.2770191834455741|correl_pearson=0.0	correl_spearman=1.0|sim_steinhaus=0.80074279|correl_pearson=0.99206017	1	0	0	0	1.0|0.8007253134598249|0.9980150424999942	1.0|0.80074279|1.0	792.0|792.0|792.0	0.0|0.015556598707960414|0.0034380472408649145
correl_pearson|correl_spearman|sim_steinhaus	92.5	copresence	RF0087->RF0040	3	0.92976366|1.0|0.80296565	correl_pearson=copresence|correl_spearman=copresence|sim_steinhaus=copresence	correl_pearson=8.831493814032143E-9|correl_spearman=0.0|sim_steinhaus=0.4725220659350186	correl_pearson=0.92976366|correl_spearman=1.0|sim_steinhaus=0.80296565	0.92976366	0	0	0	0.9824409150000043|1.0|0.7991181519866035	1.0|1.0|0.80296565	792.0|792.0|792.0	0.030413227354420702|0.0|0.035667430826066875
sim_steinhaus|correl_spearman|correl_pearson	34	copresence	RF0061->RF0127	3	0.91601758|1.0|0.81087271	sim_steinhaus=copresence|correl_spearman=copresence|correl_pearson=copresence	sim_steinhaus=0.47962761545693144|correl_spearman=0.0|correl_pearson=4.3551337621977604E-4	sim_steinhaus=0.91601758|correl_spearman=1.0|correl_pearson=0.81087271	0.91601758	0	0	0	0.9165910420535767|1.0|0.9527181775000024	0.91601758|1.0|1.0	792.0|792.0|792.0	0.02470236461198612|0.0|0.0818945188444536
sim_steinhaus|correl_pearson|correl_spearman	9.83333333	copresence	RF0061->RF0163	3	0.88642204|0.9997955|1.0	sim_steinhaus=copresence|correl_pearson=copresence|correl_spearman=copresence	sim_steinhaus=0.497174140674553|correl_pearson=0.0|correl_spearman=0.0	sim_steinhaus=0.88642204|correl_pearson=0.9997955|correl_spearman=1.0	0.88642204	0	0	0	0.8857830213169667|0.9999488750000011|1.0	0.88642204|1.0|1.0	792.0|792.0|792.0	0.030963734964578625|8.855109753698104E-5|0.0
correl_pearson|correl_spearman	36.16666667	copresence	RF0061->RF0051	2	0.98342777|1.0	correl_pearson=copresence|correl_spearman=copresence	correl_pearson=0.0|correl_spearman=0.0	correl_pearson=0.98342777|correl_spearman=1.0	0.98342777	0	0	0	0.9958569425000044|1.0	1.0|1.0	792.0|792.0	0.007175986088679249|0.0
correl_pearson|correl_spearman|sim_steinhaus	13.50959596	copresence	RF0160->RF0162	3	0.82381443|1.0|0.88063706	correl_pearson=copresence|correl_spearman=copresence|sim_steinhaus=copresence	correl_pearson=2.690885470738591E-4|correl_spearman=0.0|sim_steinhaus=0.31315606341138946	correl_pearson=0.82381443|correl_spearman=1.0|sim_steinhaus=0.88063706	0.82381443	0	0	0	0.9559536074999988|1.0|0.8814424724888416	1.0|1.0|0.88063706	792.0|792.0|792.0	0.07629058970012087|0.0|0.037785136350226504
correl_spearman|correl_pearson|sim_steinhaus	8.49444444	copresence	RF0160->RF0006	3	1.0|0.96413424|0.90131334	correl_spearman=copresence|correl_pearson=copresence|sim_steinhaus=copresence	correl_spearman=0.0|correl_pearson=8.881784197001252E-16|sim_steinhaus=0.11263120131520621	correl_spearman=1.0|correl_pearson=0.96413424|sim_steinhaus=0.90131334	1	0	0	0	1.0|0.9910335600000035|0.9011424259933031	1.0|1.0|0.90131334	792.0|792.0|792.0	0.0|0.01553032964301804|0.02442811101168042
correl_spearman|correl_pearson	26.92171717	copresence	RF0160->RF0030	2	1.0|0.98632779	correl_spearman=copresence|correl_pearson=copresence	correl_spearman=0.0|correl_pearson=0.0	correl_spearman=1.0|correl_pearson=0.98632779	1	0	0	0	1.0|0.9965819475000028	1.0|1.0	792.0|792.0	0.0|0.005920240592937766
sim_steinhaus|correl_pearson|correl_spearman	173.5151515	copresence	RF0160->RF0055	3	0.8016361|0.97776532|1.0	sim_steinhaus=copresence|correl_pearson=copresence|correl_spearman=copresence	sim_steinhaus=0.18215629684797152|correl_pearson=0.0|correl_spearman=0.0	sim_steinhaus=0.8016361|correl_pearson=0.97776532|correl_spearman=1.0	0.8016361	0	0	0	0.8013797727120535|0.9944413300000008|1.0	0.8016361|1.0|1.0	792.0|792.0|792.0	0.010926826357568541|0.009627898862508847|0.0
correl_spearman|correl_pearson	154.4	mutualExclusion	RF0160->RF0105	2	-1.0|-0.99934396	correl_spearman=mutualExclusion|correl_pearson=mutualExclusion	correl_spearman=0.0|correl_pearson=0.0	correl_spearman=-1.0|correl_pearson=-0.99934396	-1	0	0	0	-1.0|-0.9998359900000023	-1.0|-1.0	792.0|792.0	0.0|2.8407365294935927E-4
correl_spearman|sim_steinhaus|correl_pearson	16.14920635	copresence	RF0160->RF0114	3	1.0|0.83494275|0.89311967	correl_spearman=copresence|sim_steinhaus=copresence|correl_pearson=copresence	correl_spearman=0.0|sim_steinhaus=0.39226708742068894|correl_pearson=3.0317031715076936E-6	correl_spearman=1.0|sim_steinhaus=0.83494275|correl_pearson=0.89311967	1	0	0	0	1.0|0.8363124223214257|0.973279917500002	1.0|0.83494275|1.0	792.0|792.0|792.0	0.0|0.03887760067917196|0.046280540472431714
sim_steinhaus|correl_spearman|correl_pearson	8.49444444	copresence	RF0160->RF0116	3	0.89836706|1.0|0.87747698	sim_steinhaus=copresence|correl_spearman=copresence|correl_pearson=copresence	sim_steinhaus=0.04961575536981644|correl_spearman=0.0|correl_pearson=1.2852065993551598E-5	sim_steinhaus=0.89836706|correl_spearman=1.0|correl_pearson=0.87747698	0.89836706	0	0	0	0.8986930951450953|1.0|0.9693692449999975	0.89836706|1.0|1.0	792.0|792.0|792.0	0.023174693247158477|0.0|0.053054023934194276
correl_spearman|correl_pearson	30.62864358	mutualExclusion	RF0160->RF0097	2	-1.0|-0.95388467	correl_spearman=mutualExclusion|correl_pearson=mutualExclusion	correl_spearman=0.0|correl_pearson=1.325828336007362E-12	correl_spearman=-1.0|correl_pearson=-0.95388467	-1	0	0	0	-1.0|-0.9884711674999968	-1.0|-1.0	792.0|792.0	0.0|0.019968523641951362
correl_spearman|correl_pearson|sim_steinhaus	6	copresence	RF0017->RF0032	3	1.0|0.83410594|0.80052642	correl_spearman=copresence|correl_pearson=copresence|sim_steinhaus=copresence	correl_spearman=0.0|correl_pearson=1.7422150405704828E-4|sim_steinhaus=0.021458811396831146	correl_spearman=1.0|correl_pearson=0.83410594|sim_steinhaus=0.80052642	1	0	0	0	1.0|0.9585264849999955|0.8007103448437454	1.0|1.0|0.80052642	792.0|792.0|792.0	0.0|0.07183423514847043|0.003361687026987811
correl_spearman|correl_pearson|sim_steinhaus	4	copresence	RF0017->RF0115	3	1.0|0.99977046|0.90073728	correl_spearman=copresence|correl_pearson=copresence|sim_steinhaus=copresence	correl_spearman=0.0|correl_pearson=0.0|sim_steinhaus=1.4996384557153242E-5	correl_spearman=1.0|correl_pearson=0.99977046|sim_steinhaus=0.90073728	1	0	0	0	1.0|0.9999426150000029|0.9007115905245471	1.0|1.0|0.90073728	792.0|792.0|792.0	0.0|9.939373559232815E-5|9.429168226654219E-4
sim_steinhaus|correl_spearman|correl_pearson	4	copresence	RF0017->RF0164	3	0.98003905|1.0|0.99746485	sim_steinhaus=copresence|correl_spearman=copresence|correl_pearson=copresence	sim_steinhaus=6.274902046681241E-4|correl_spearman=0.0|correl_pearson=0.0	sim_steinhaus=0.98003905|correl_spearman=1.0|correl_pearson=0.99746485	0.98003905	0	0	0	0.9798643480133882|1.0|0.9993662125000012	0.98003905|1.0|1.0	792.0|792.0|792.0	0.0053405485075332495|0.0|0.0010977521512020782
sim_steinhaus|correl_spearman|correl_pearson	2	copresence	RF0120->RF0161	3	1.0|1.0|1.0	sim_steinhaus=copresence|correl_spearman=copresence|correl_pearson=copresence	sim_steinhaus=0.0|correl_spearman=0.0|correl_pearson=0.0	sim_steinhaus=1.0|correl_spearman=1.0|correl_pearson=1.0	1	0	0	0	1.0|1.0|1.0	1.0|1.0|1.0	792.0|792.0|792.0	0.0|0.0|0.0
correl_spearman|sim_steinhaus|correl_pearson	2.66666667	copresence	RF0166->RF0084	3	1.0|0.85184297|0.99670638	correl_spearman=copresence|sim_steinhaus=copresence|correl_pearson=copresence	correl_spearman=0.0|sim_steinhaus=0.028276088463793148|correl_pearson=0.0	correl_spearman=1.0|sim_steinhaus=0.85184297|correl_pearson=0.99670638	1	0	0	0	1.0|0.8533011306026846|0.9991765949999966	1.0|0.85184297|1.0	792.0|792.0|792.0	0.0|0.00915485776051444|0.0014261792952062616
correl_spearman|correl_pearson	3.68571429	copresence	RF0166->RF0097	2	1.0|0.98746702	correl_spearman=copresence|correl_pearson=copresence	correl_spearman=0.0|correl_pearson=0.0	correl_spearman=1.0|correl_pearson=0.98746702	1	0	0	0	1.0|0.9968667550000055	1.0|1.0	792.0|792.0	0.0|0.005426939532561179
correl_pearson|sim_steinhaus|correl_spearman	38.05714286	copresence	RF0166->RF0131	3	0.96254106|0.8017742|1.0	correl_pearson=copresence|sim_steinhaus=copresence|correl_spearman=copresence	correl_pearson=3.6637359812630166E-15|sim_steinhaus=0.38124287022929315|correl_spearman=0.0	correl_pearson=0.96254106|sim_steinhaus=0.8017742|correl_spearman=1.0	0.96254106	0	0	0	0.9906352650000028|0.8175652711383891|1.0	1.0|0.8017742|1.0	792.0|792.0|792.0	0.01622019681941841|0.08442399332690492|0.0
correl_pearson|correl_spearman	27.07070707	copresence	RF0072->RF0019	2	0.94168631|1.0	correl_pearson=copresence|correl_spearman=copresence	correl_pearson=2.798981046936433E-10|correl_spearman=0.0	correl_pearson=0.94168631|correl_spearman=1.0	0.94168631	0	0	0	0.9854215775000036|1.0	1.0|1.0	792.0|792.0	0.025250568464205266|0.0
correl_spearman|correl_pearson|sim_steinhaus	17.5	copresence	RF0072->RF0105	3	1.0|0.94691345|0.90627569	correl_spearman=copresence|correl_pearson=copresence|sim_steinhaus=copresence	correl_spearman=0.0|correl_pearson=3.8050507189524296E-11|sim_steinhaus=0.12803266153292303	correl_spearman=1.0|correl_pearson=0.94691345|sim_steinhaus=0.90627569	1	0	0	0	1.0|0.9867283625000022|0.9096685803683047	1.0|1.0|0.90627569	792.0|792.0|792.0	0.0|0.022987150449636458|0.02546811899372181
correl_pearson|correl_spearman|sim_steinhaus	3.25	copresence	RF0072->RF0084	3	0.95583055|1.0|0.95016088	correl_pearson=copresence|correl_spearman=copresence|sim_steinhaus=copresence	correl_pearson=4.3076653355456074E-13|correl_spearman=0.0|sim_steinhaus=0.019590207256495074	correl_pearson=0.95583055|correl_spearman=1.0|sim_steinhaus=0.95016088	0.95583055	0	0	0	0.9889576374999957|1.0|0.9511533724441925	1.0|1.0|0.95016088	792.0|792.0|792.0	0.019125932885593354|0.0|0.01477355265146186
correl_pearson|sim_steinhaus|correl_spearman	2.5	copresence	RF0072->RF0097	3	0.9982805|0.86148443|1.0	correl_pearson=copresence|sim_steinhaus=copresence|correl_spearman=copresence	correl_pearson=0.0|sim_steinhaus=0.34797276902456|correl_spearman=0.0	correl_pearson=0.9982805|sim_steinhaus=0.86148443|correl_spearman=1.0	0.9982805	0	0	0	0.9995701249999972|0.8542504895535715|1.0	1.0|0.86148443|1.0	792.0|792.0|792.0	7.445653409036651E-4|0.04618225243206048|0.0
correl_spearman|correl_pearson|sim_steinhaus	21.9	copresence	RF0072->RF0131	3	1.0|0.99835115|0.8846686	correl_spearman=copresence|correl_pearson=copresence|sim_steinhaus=copresence	correl_spearman=0.0|correl_pearson=0.0|sim_steinhaus=0.08686445819038452	correl_spearman=1.0|correl_pearson=0.99835115|sim_steinhaus=0.8846686	1	0	0	0	1.0|0.9995877874999968|0.8873077083147312	1.0|1.0|0.8846686	792.0|792.0|792.0	0.0|7.139729935150029E-4|0.030122233331675977
correl_spearman|correl_pearson	30.12864358	mutualExclusion	RF0072->RF0160	2	-1.0|-0.93464897	correl_spearman=mutualExclusion|correl_pearson=mutualExclusion	correl_spearman=0.0|correl_pearson=2.4952336863393043E-9	correl_spearman=-1.0|correl_pearson=-0.93464897	-1	0	0	0	-1.0|-0.9836622425000024	-1.0|-1.0	792.0|792.0	0.0|0.028297826071739255
sim_steinhaus|correl_pearson|correl_spearman	4.35238095	copresence	RF0072->RF0166	3	0.856291|0.97651769|1.0	sim_steinhaus=copresence|correl_pearson=copresence|correl_spearman=copresence	sim_steinhaus=0.1936916933961197|correl_pearson=0.0|correl_spearman=0.0	sim_steinhaus=0.856291|correl_pearson=0.97651769|correl_spearman=1.0	0.856291	0	0	0	0.8623518713616134|0.9941294225000031|1.0	0.856291|1.0|1.0	792.0|792.0|792.0	0.03221665858944865|0.010168138499770652|0.0
sim_steinhaus|correl_pearson|correl_spearman	70.53333333	copresence	RF0083->RF0068	3	0.84032249|0.89150037|1.0	sim_steinhaus=copresence|correl_pearson=copresence|correl_spearman=copresence	sim_steinhaus=0.15376188289078419|correl_pearson=3.5878160248303814E-6|correl_spearman=0.0	sim_steinhaus=0.84032249|correl_pearson=0.89150037|correl_spearman=1.0	0.84032249	0	0	0	0.817611424944192|0.9728750925000025|1.0	0.84032249|1.0|1.0	792.0|792.0|792.0	0.11296491295154398|0.04698171794060604|0.0
sim_steinhaus|correl_pearson|correl_spearman	45.93333333	copresence	RF0083->RF0120	3	0.80847162|0.98861673|1.0	sim_steinhaus=copresence|correl_pearson=copresence|correl_spearman=copresence	sim_steinhaus=0.017000681343061874|correl_pearson=0.0|correl_spearman=0.0	sim_steinhaus=0.80847162|correl_pearson=0.98861673|correl_spearman=1.0	0.80847162	0	0	0	0.8201551427232163|0.997154182499998|1.0	0.80847162|1.0|1.0	792.0|792.0|792.0	0.0493256671472823|0.004929100499068654|0.0
correl_pearson|correl_spearman|sim_steinhaus	52	copresence	RF0083->RF0151	3	0.84388705|1.0|0.87543336	correl_pearson=copresence|correl_spearman=copresence|sim_steinhaus=copresence	correl_pearson=1.0947890788931547E-4|correl_spearman=0.0|sim_steinhaus=0.015450100678925827	correl_pearson=0.84388705|correl_spearman=1.0|sim_steinhaus=0.87543336	0.84388705	0	0	0	0.9609717625000025|1.0|0.8786602986941918	1.0|1.0|0.87543336	792.0|792.0|792.0	0.06759889027986421|0.0|0.0342308923631494
correl_spearman|sim_steinhaus|correl_pearson	45.93333333	copresence	RF0083->RF0161	3	1.0|0.80847162|0.98861673	correl_spearman=copresence|sim_steinhaus=copresence|correl_pearson=copresence	correl_spearman=0.0|sim_steinhaus=0.018946961044433608|correl_pearson=0.0	correl_spearman=1.0|sim_steinhaus=0.80847162|correl_pearson=0.98861673	1	0	0	0	1.0|0.8201551427232163|0.997154182499998	1.0|0.80847162|1.0	792.0|792.0|792.0	0.0|0.0493256671472823|0.004929100499068654
sim_steinhaus|correl_spearman|correl_pearson	73	copresence	RF0163->RF0051	3	0.88993833|1.0|0.98689308	sim_steinhaus=copresence|correl_spearman=copresence|correl_pearson=copresence	sim_steinhaus=0.4850536380146276|correl_spearman=0.0|correl_pearson=0.0	sim_steinhaus=0.88993833|correl_spearman=1.0|correl_pearson=0.98689308	0.88993833	0	0	0	0.8899463038057951|1.0|0.996723269999996	0.88993833|1.0|1.0	792.0|792.0|792.0	0.009298997712393349|0.0|0.0056754628426851925
correl_spearman|correl_pearson|sim_steinhaus	42	copresence	RF0090->RF0036	3	1.0|0.98952102|0.9534211	correl_spearman=copresence|correl_pearson=copresence|sim_steinhaus=copresence	correl_spearman=0.0|correl_pearson=0.0|sim_steinhaus=0.08040350456285572	correl_spearman=1.0|correl_pearson=0.98952102|sim_steinhaus=0.9534211	1	0	0	0	1.0|0.9973802549999977|0.9538921102901832	1.0|1.0|0.9534211	792.0|792.0|792.0	0.0|0.004537531442874558|0.01597889464468787
correl_pearson|correl_spearman|sim_steinhaus	61	copresence	RF0090->RF0156	3	0.87125744|1.0|0.84269488	correl_pearson=copresence|correl_spearman=copresence|sim_steinhaus=copresence	correl_pearson=2.074462132856114E-5|correl_spearman=0.0|sim_steinhaus=0.2055104181262719	correl_pearson=0.87125744|correl_spearman=1.0|sim_steinhaus=0.84269488	0.87125744	0	0	0	0.9678143600000034|1.0|0.8429388881584784	1.0|1.0|0.84269488	792.0|792.0|792.0	0.055747163754121594|0.0|0.03949079945899146
correl_pearson|sim_steinhaus|correl_spearman	94	copresence	RF0090->RF0163	3	0.90767845|0.86280835|1.0	correl_pearson=copresence|sim_steinhaus=copresence|correl_spearman=copresence	correl_pearson=5.14423026898303E-7|sim_steinhaus=0.16441840686662018|correl_spearman=0.0	correl_pearson=0.90767845|sim_steinhaus=0.86280835|correl_spearman=1.0	0.90767845	0	0	0	0.9769196125000043|0.8632835864843728|1.0	1.0|0.86280835|1.0	792.0|792.0|792.0	0.039976403808377366|0.025500112772111436|0.0
correl_pearson|sim_steinhaus|correl_spearman	38	copresence	RF0028->RF0026	3	0.96619938|0.80860933|1.0	correl_pearson=copresence|sim_steinhaus=copresence|correl_spearman=copresence	correl_pearson=1.1102230246251565E-16|sim_steinhaus=0.4679539305680325|correl_spearman=0.0	correl_pearson=0.96619938|sim_steinhaus=0.80860933|correl_spearman=1.0	0.96619938	0	0	0	0.9915498450000026|0.8062414036718809|1.0	1.0|0.80860933|1.0	792.0|792.0|792.0	0.014636097791832087|0.028904920132893846|0.0
correl_pearson|correl_spearman|sim_steinhaus	101	copresence	RF0028->RF0040	3	0.94088685|1.0|0.81597836	correl_pearson=copresence|correl_spearman=copresence|sim_steinhaus=copresence	correl_pearson=3.682834592844131E-10|correl_spearman=0.0|sim_steinhaus=0.4601556349083378	correl_pearson=0.94088685|correl_spearman=1.0|sim_steinhaus=0.81597836	0.94088685	0	0	0	0.9852217124999983|1.0|0.81446110810268	1.0|1.0|0.81597836	792.0|792.0|792.0	0.02559674479885989|0.0|0.04771890887980977
correl_spearman|correl_pearson	100	copresence	RF0028->RF0096	2	1.0|0.87001451	correl_spearman=copresence|correl_pearson=copresence	correl_spearman=0.0|correl_pearson=2.2705391945321285E-5	correl_spearman=1.0|correl_pearson=0.87001451	1	0	0	0	1.0|0.967503627500002	1.0|1.0	792.0|792.0	0.0|0.05628536823168383
correl_spearman|correl_pearson	67	mutualExclusion	RF0028->RF0167	2	-1.0|-0.98387796	correl_spearman=mutualExclusion|correl_pearson=mutualExclusion	correl_spearman=0.0|correl_pearson=0.0	correl_spearman=-1.0|correl_pearson=-0.98387796	-1	0	0	0	-1.0|-0.9959694899999955	-1.0|-1.0	792.0|792.0	0.0|0.006981048100414445
correl_pearson|sim_steinhaus|correl_spearman	2	copresence	RF0113->RF0054	3	0.99905837|0.81852035|1.0	correl_pearson=copresence|sim_steinhaus=copresence|correl_spearman=copresence	correl_pearson=0.0|sim_steinhaus=0.4702527532179191|correl_spearman=0.0	correl_pearson=0.99905837|sim_steinhaus=0.81852035|correl_spearman=1.0	0.99905837	0	0	0	0.9997645924999938|0.8165473547879412|1.0	1.0|0.81852035|1.0	792.0|792.0|792.0	4.0773775048277974E-4|0.01698310324675992|0.0
sim_steinhaus|correl_pearson|correl_spearman	3.75	copresence	RF0097->RF0084	3	0.85702963|0.97141583|1.0	sim_steinhaus=copresence|correl_pearson=copresence|correl_spearman=copresence	sim_steinhaus=0.3367637742697141|correl_pearson=0.0|correl_spearman=0.0	sim_steinhaus=0.85702963|correl_pearson=0.97141583|correl_spearman=1.0	0.85702963	0	0	0	0.8457948642075894|0.9928539574999963|1.0	0.85702963|1.0|1.0	792.0|792.0|792.0	0.06822673134208243|0.012377308683046569|0.0
sim_steinhaus|correl_pearson|correl_spearman	32.4	copresence	RF0097->RF0131	3	0.80687024|0.99326972|1.0	sim_steinhaus=copresence|correl_pearson=copresence|correl_spearman=copresence	sim_steinhaus=0.4582971267759992|correl_pearson=0.0|correl_spearman=0.0	sim_steinhaus=0.80687024|correl_pearson=0.99326972|correl_spearman=1.0	0.80687024	0	0	0	0.8081364281249986|0.998317429999994|1.0	0.80687024|1.0|1.0	792.0|792.0|792.0	0.012008799210056483|0.0029142967272911702|0.0
correl_pearson|correl_spearman	18.53210678	mutualExclusion	RF0019->RF0162	2	-0.83517127|-1.0	correl_pearson=mutualExclusion|correl_spearman=mutualExclusion	correl_pearson=1.6605577099981783E-4|correl_spearman=0.0	correl_pearson=-0.83517127|correl_spearman=-1.0	-0.83517127	0	0	0	-0.9587928175000036|-1.0	-1.0|-1.0	792.0|792.0	0.07137293372676322|0.0
correl_spearman|sim_steinhaus|correl_pearson	38.9047619	copresence	RF0019->RF0166	3	1.0|0.86189552|0.99206625	correl_spearman=copresence|sim_steinhaus=copresence|correl_pearson=copresence	correl_spearman=0.0|sim_steinhaus=0.1809499198208842|correl_pearson=0.0	correl_spearman=1.0|sim_steinhaus=0.86189552|correl_pearson=0.99206625	1	0	0	0	1.0|0.8582536169084863|0.9980165624999985	1.0|0.86189552|1.0	792.0|792.0|792.0	0.0|0.026397129321589517|0.0034354145236373873
correl_pearson|correl_spearman	126.6201299	mutualExclusion	RF0019->RF0055	2	-0.98182746|-1.0	correl_pearson=mutualExclusion|correl_spearman=mutualExclusion	correl_pearson=0.0|correl_spearman=0.0	correl_pearson=-0.98182746|correl_spearman=-1.0	-0.98182746	0	0	0	-0.9954568649999963|-1.0	-1.0|-1.0	792.0|792.0	0.007868940645644373|0.0
correl_pearson|correl_spearman|sim_steinhaus	43.16666667	copresence	RF0019->RF0084	3	0.99899371|1.0|0.81200452	correl_pearson=copresence|correl_spearman=copresence|sim_steinhaus=copresence	correl_pearson=0.0|correl_spearman=0.0|sim_steinhaus=0.3577446933267364	correl_pearson=0.99899371|correl_spearman=1.0|sim_steinhaus=0.81200452	0.99899371	0	0	0	0.9997484275000029|1.0|0.8007764469642816	1.0|1.0|0.81200452	792.0|792.0|792.0	4.3573635178710616E-4|0.0|0.0690075307426625
correl_spearman|sim_steinhaus|correl_pearson	22.73737374	copresence	RF0019->RF0097	3	1.0|0.95373129|0.9597915	correl_spearman=copresence|sim_steinhaus=copresence|correl_pearson=copresence	correl_spearman=0.0|sim_steinhaus=0.011674686564017045|correl_pearson=3.1308289294429414E-14	correl_spearman=1.0|sim_steinhaus=0.95373129|correl_pearson=0.9597915	1	0	0	0	1.0|0.9532777077008883|0.9899478750000048	1.0|0.95373129|1.0	792.0|792.0|792.0	0.0|0.00698660497552196|0.017410791224033353
correl_spearman|sim_steinhaus|correl_pearson	330	copresence	RF0117->RF0133	3	1.0|0.94440417|0.89789785	correl_spearman=copresence|sim_steinhaus=copresence|correl_pearson=copresence	correl_spearman=0.0|sim_steinhaus=0.0315903091383376|correl_pearson=1.7890233230399843E-6	correl_spearman=1.0|sim_steinhaus=0.94440417|correl_pearson=0.89789785	1	0	0	0	1.0|0.946102231808028|0.9744744625000045	1.0|0.94440417|1.0	792.0|792.0|792.0	0.0|0.017740076561717548|0.044211527840504264
correl_spearman|correl_pearson	620	mutualExclusion	RF0117->RF0172	2	-1.0|-0.85820444	correl_spearman=mutualExclusion|correl_pearson=mutualExclusion	correl_spearman=0.0|correl_pearson=4.958077553240958E-5	correl_spearman=-1.0|correl_pearson=-0.85820444	-1	0	0	0	-1.0|-0.9645511100000016	-1.0|-1.0	792.0|792.0	0.0|0.06139927855191989
correl_spearman|correl_pearson|sim_steinhaus	330	copresence	RF0117->RF0053	3	1.0|0.98887195|0.95682497	correl_spearman=copresence|correl_pearson=copresence|sim_steinhaus=copresence	correl_spearman=0.0|correl_pearson=0.0|sim_steinhaus=0.05619573613193829	correl_spearman=1.0|correl_pearson=0.98887195|sim_steinhaus=0.95682497	1	0	0	0	1.0|0.9972179874999961|0.9593761335602646	1.0|1.0|0.95682497	792.0|792.0|792.0	0.0|0.004818586997291654|0.02329813243180898
correl_pearson|correl_spearman	18	mutualExclusion	RF0148->RF0010	2	-0.86540256|-1.0	correl_pearson=mutualExclusion|correl_spearman=mutualExclusion	correl_pearson=3.1296010895354165E-5|correl_spearman=0.0	correl_pearson=-0.86540256|correl_spearman=-1.0	-0.86540256	0	0	0	-0.9663506400000016|-1.0	-1.0|-1.0	792.0|792.0	0.0582824011621756|0.0
correl_pearson|sim_steinhaus|correl_spearman	8	copresence	RF0148->RF0085	3	0.99971148|0.94771193|1.0	correl_pearson=copresence|sim_steinhaus=copresence|correl_spearman=copresence	correl_pearson=0.0|sim_steinhaus=0.18960714662258676|correl_spearman=0.0	correl_pearson=0.99971148|sim_steinhaus=0.94771193|correl_spearman=1.0	0.99971148	0	0	0	0.9999278699999957|0.9460853321540165|1.0	1.0|0.94771193|1.0	792.0|792.0|792.0	1.249328247499499E-4|0.015671866389880745|0.0
correl_spearman|correl_pearson|sim_steinhaus	410.6666667	copresence	RF0172->RF0051	3	1.0|0.89378588|0.9066586	correl_spearman=copresence|correl_pearson=copresence|sim_steinhaus=copresence	correl_spearman=0.0|correl_pearson=2.824619084906832E-6|sim_steinhaus=0.12262583869589677	correl_spearman=1.0|correl_pearson=0.89378588|sim_steinhaus=0.9066586	1	0	0	0	1.0|0.9734464699999991|0.9066842478013426	1.0|1.0|0.9066586	792.0|792.0|792.0	0.0|0.045992063080304756|0.021183581777983768
