# Supplementary material for: Vinasse fertirrigation alters soil resistome dynamics: an analysis based on metagenomic profiles
Source: BioData Min. 2017 May 23;10:17. doi: 10.1186/s13040-017-0138-4 (PMC5442679; doi:10.1186/s13040-017-0138-4)
Supplement: Supplementary file 2 — Network output Fig. 2b. (CSV 124 kb) [file 13040_2017_138_MOESM2_ESM.csv]

cooc_method	EdgeBetweenness	interactionType	Label	method_number	method_scores	methodname_interactiontype	methodname_pval	methodname_score	oriScore	pval	pval-brown-merge	qval	randdistribMean	randdistribMedian	randdistribNumNonNaNScores	randdistribSD
correl_spearman|correl_pearson|sim_steinhaus	2	copresence	RF0141->RF0032	3	1.0|0.8128031169323057|0.965085124266213	correl_spearman=copresence|correl_pearson=copresence|sim_steinhaus=copresence	correl_spearman=0.0|correl_pearson=5.286229246054264E-4|sim_steinhaus=0.025393700127988805	correl_spearman=1.0|correl_pearson=0.8128031169323057|sim_steinhaus=0.965085124266213	1	0	0	0	1.0|0.948070663310077|0.9649558527618709	1.0|0.9999999999999994|0.965085124266213	788.0|788.0|788.0	0.0|0.08381141902551703|0.009561857510189717
sim_steinhaus|correl_spearman|correl_pearson	14	copresence	RF0106->RF0090	3	0.8019177335949239|1.0|0.9804874049988445	sim_steinhaus=copresence|correl_spearman=copresence|correl_pearson=copresence	sim_steinhaus=0.1323334565343266|correl_spearman=0.0|correl_pearson=0.0	sim_steinhaus=0.8019177335949239|correl_spearman=1.0|correl_pearson=0.9804874049988445	0.801917734	0	0	0	0.8006524353443208|1.0|0.9945871101115331	0.8019177335949239|1.0|0.9999999999999997	788.0|788.0|788.0	0.031880321576392395|0.0|0.008736140522840212
correl_spearman|correl_pearson|sim_steinhaus	3	copresence	RF0049->RF0045	3	1.0|0.9183889513230996|0.8528896194724891	correl_spearman=copresence|correl_pearson=copresence|sim_steinhaus=copresence	correl_spearman=0.0|correl_pearson=1.585183487806674E-7|sim_steinhaus=0.09420642569736032	correl_spearman=1.0|correl_pearson=0.9183889513230996|sim_steinhaus=0.8528896194724891	1	0	0	0	1.0|0.9773606934319102|0.828738264933501	1.0|0.9999999999999987|0.8528896194724891	788.0|788.0|788.0	0.0|0.036538737641791|0.10627666875334504
sim_steinhaus|correl_pearson|correl_spearman	8	copresence	RF0049->RF0057	3	0.8486041796817213|0.9989020191698187|1.0	sim_steinhaus=copresence|correl_pearson=copresence|correl_spearman=copresence	sim_steinhaus=0.1459053777879783|correl_pearson=0.0|correl_spearman=0.0	sim_steinhaus=0.8486041796817213|correl_pearson=0.9989020191698187|correl_spearman=1.0	0.84860418	0	0	0	0.8551143053792047|0.9996954147137718|1.0	0.8486041796817214|0.9999999999999992|1.0	788.0|788.0|788.0	0.03248907709713425|4.91585810256525E-4|0.0
correl_pearson|correl_spearman|sim_steinhaus	3	copresence	RF0049->RF0076	3	0.882335759360191|1.0|0.8645969212138387	correl_pearson=copresence|correl_spearman=copresence|sim_steinhaus=copresence	correl_pearson=1.2507332135702764E-5|correl_spearman=0.0|sim_steinhaus=0.001761034153511587	correl_pearson=0.882335759360191|correl_spearman=1.0|sim_steinhaus=0.8645969212138387	0.882335759	0	0	0	0.9673593605384022|1.0|0.8676562547031967	0.9999999999999991|1.0|0.8645969212138387	788.0|788.0|788.0	0.05268040159096096|0.0|0.026634638919235197
correl_spearman|sim_steinhaus|correl_pearson	88	copresence	RF0117->RF0159	3	1.0|0.8175730471354385|0.890287140316415	correl_spearman=copresence|sim_steinhaus=copresence|correl_pearson=copresence	correl_spearman=0.0|sim_steinhaus=0.4678046868873421|correl_pearson=6.080640471473053E-6	correl_spearman=1.0|sim_steinhaus=0.8175730471354385|correl_pearson=0.890287140316415	1	0	0	0	1.0|0.819854032052084|0.9695651127499694	1.0|0.8175730471354385|0.9999999999999984	788.0|788.0|788.0	0.0|0.03827905227699828|0.04912042500250104
correl_spearman|sim_steinhaus|correl_pearson	2	copresence	RF0029->RF0004	3	1.0|0.9664254915066712|0.9853295999679094	correl_spearman=copresence|sim_steinhaus=copresence|correl_pearson=copresence	correl_spearman=0.0|sim_steinhaus=0.26330624069570213|correl_pearson=0.0	correl_spearman=1.0|sim_steinhaus=0.9664254915066712|correl_pearson=0.9853295999679094	1	0	0	0	1.0|0.9608830545926482|0.9959303588277891	1.0|0.9664254915066715|0.9999999999999986	788.0|788.0|788.0	0.0|0.03178910536551168|0.006568202548099496
correl_pearson|sim_steinhaus|correl_spearman	2	copresence	RF0029->RF0043	3	0.9867916531890214|0.887195785354633|1.0	correl_pearson=copresence|sim_steinhaus=copresence|correl_spearman=copresence	correl_pearson=0.0|sim_steinhaus=0.24684352313621805|correl_spearman=0.0	correl_pearson=0.9867916531890214|sim_steinhaus=0.887195785354633|correl_spearman=1.0	0.986791653	0	0	0	0.9963359395871098|0.8910404324323147|1.0	0.9999999999999993|0.887195785354633|1.0	788.0|788.0|788.0	0.005913614965527827|0.027026192754694606|0.0
correl_spearman|sim_steinhaus|correl_pearson	2	copresence	RF0029->RF0062	3	1.0|0.887195785354633|0.9867916531890214	correl_spearman=copresence|sim_steinhaus=copresence|correl_pearson=copresence	correl_spearman=0.0|sim_steinhaus=0.4825179798212845|correl_pearson=0.0	correl_spearman=1.0|sim_steinhaus=0.887195785354633|correl_pearson=0.9867916531890214	1	0	0	0	1.0|0.8910404324323147|0.9963359395871098	1.0|0.887195785354633|0.9999999999999993	788.0|788.0|788.0	0.0|0.027026192754694606|0.005913614965527827
correl_spearman|sim_steinhaus|correl_pearson	3	copresence	RF0065->RF0074	3	1.0|0.982023023494418|0.93485479744725	correl_spearman=copresence|sim_steinhaus=copresence|correl_pearson=copresence	correl_spearman=0.0|sim_steinhaus=3.668278637403155E-6|correl_pearson=4.4732039738981655E-9	correl_spearman=1.0|sim_steinhaus=0.982023023494418|correl_pearson=0.93485479744725	1	0	0	0	1.0|0.9819893359557111|0.9819284001867041	1.0|0.9820230234944182|1.0000000000000004	788.0|788.0|788.0	0.0|0.0019265705776683158|0.029166681512941557
correl_spearman|correl_pearson|sim_steinhaus	3	copresence	RF0065->RF0153	3	1.0|0.8954004375597825|0.9895320759288073	correl_spearman=copresence|correl_pearson=copresence|sim_steinhaus=copresence	correl_spearman=0.0|correl_pearson=3.6136525197183467E-6|sim_steinhaus=1.1792469832405672E-5	correl_spearman=1.0|correl_pearson=0.8954004375597825|sim_steinhaus=0.9895320759288073	1	0	0	0	1.0|0.9709835665713982|0.98948679193561	1.0|0.9999999999999997|0.9895320759288075	788.0|788.0|788.0	0.0|0.04683110965257145|0.0024287276703454587
sim_steinhaus|correl_pearson|correl_spearman	2	copresence	RF0080->RF0111	3	0.8333561570715472|0.9496435526488423|1.0	sim_steinhaus=copresence|correl_pearson=copresence|correl_spearman=copresence	sim_steinhaus=0.052389899124097083|correl_pearson=2.568600887542516E-11|correl_spearman=0.0	sim_steinhaus=0.8333561570715472|correl_pearson=0.9496435526488423|correl_spearman=1.0	0.833356157	0	0	0	0.8270654960073599|0.9860308736654477|1.0	0.8333561570715472|0.9999999999999987|1.0	788.0|788.0|788.0	0.0588583971409929|0.022545489221943788|0.0
sim_steinhaus|correl_pearson|correl_spearman	2	copresence	RF0079->RF0012	3	0.9800295438879143|0.983641607417032|1.0	sim_steinhaus=copresence|correl_pearson=copresence|correl_spearman=copresence	sim_steinhaus=0.0011160707182529261|correl_pearson=0.0|correl_spearman=0.0	sim_steinhaus=0.9800295438879143|correl_pearson=0.983641607417032|correl_spearman=1.0	0.980029544	0	0	0	0.9799494017073015|0.9954621013863755|1.0	0.9800295438879144|0.9999999999999996|1.0	788.0|788.0|788.0	0.007368671487120232|0.007323947241467862|0.0
sim_steinhaus|correl_spearman|correl_pearson	2	copresence	RF0079->RF0035	3	0.9671050065748371|1.0|0.9046067551203009	sim_steinhaus=copresence|correl_spearman=copresence|correl_pearson=copresence	sim_steinhaus=5.385666295653069E-4|correl_spearman=0.0|correl_pearson=1.2339355421886467E-6	sim_steinhaus=0.9671050065748371|correl_spearman=1.0|correl_pearson=0.9046067551203009	0.967105007	0	0	0	0.9671641586452941|1.0|0.9735374443734195	0.9671050065748371|1.0|0.9999999999999983	788.0|788.0|788.0	0.006478999669146733|0.0|0.04270927532444534
correl_pearson|sim_steinhaus|correl_spearman	76	copresence	RF0014->RF0088	3	0.9995155973181675|0.942813493044945|1.0	correl_pearson=copresence|sim_steinhaus=copresence|correl_spearman=copresence	correl_pearson=0.0|sim_steinhaus=3.2016287399017074E-9|correl_spearman=0.0	correl_pearson=0.9995155973181675|sim_steinhaus=0.942813493044945|correl_spearman=1.0	0.999515597	0	0	0	0.9998656243119707|0.9428736041254429|1.0	0.9999999999999989|0.9428134930449449|1.0	788.0|788.0|788.0	2.16875812667349E-4|0.0015122413309745818|0.0
sim_steinhaus|correl_pearson|correl_spearman	6.23333333	copresence	RF0152->RF0040	3	0.9178671101127054|0.9313813132474968|1.0	sim_steinhaus=copresence|correl_pearson=copresence|correl_spearman=copresence	sim_steinhaus=0.0043020037289640545|correl_pearson=1.0925200244482625E-8|correl_spearman=0.0	sim_steinhaus=0.9178671101127054|correl_pearson=0.9313813132474968|correl_spearman=1.0	0.91786711	0	0	0	0.918557817025154|0.9809648385742449|1.0	0.9178671101127054|0.9999999999999994|1.0	788.0|788.0|788.0	0.018631688698558194|0.030721823003404793|0.0
correl_pearson|sim_steinhaus|correl_spearman	39.18571429	copresence	RF0152->RF0084	3	0.9269077569341008|0.8323671024651916|1.0	correl_pearson=copresence|sim_steinhaus=copresence|correl_spearman=copresence	correl_pearson=3.0500985348513865E-8|sim_steinhaus=0.3928226055218821|correl_spearman=0.0	correl_pearson=0.9269077569341008|sim_steinhaus=0.8323671024651916|correl_spearman=1.0	0.926907757	0	0	0	0.979723852035417|0.816451841442429|1.0	0.9999999999999994|0.8323671024651916|1.0	788.0|788.0|788.0	0.03272471480679387|0.1074764612703951|0.0
sim_steinhaus|correl_pearson|correl_spearman	7.86666667	copresence	RF0152->RF0087	3	0.9012918608093802|0.9178349173300722|1.0	sim_steinhaus=copresence|correl_pearson=copresence|correl_spearman=copresence	sim_steinhaus=0.49181276500868565|correl_pearson=1.7440903876675407E-7|correl_spearman=0.0	sim_steinhaus=0.9012918608093802|correl_pearson=0.9178349173300722|correl_spearman=1.0	0.901291861	0	0	0	0.9063549561036117|0.9772070016754588|1.0	0.9012918608093802|0.9999999999999988|1.0	788.0|788.0|788.0	0.026788346178779964|0.03678678864767891|0.0
correl_pearson|sim_steinhaus|correl_spearman	17.23809524	copresence	RF0152->RF0131	3	0.9625217661800912|0.8331194159200518|1.0	correl_pearson=copresence|sim_steinhaus=copresence|correl_spearman=copresence	correl_pearson=1.0880185641326534E-14|sim_steinhaus=0.3383745866804794|correl_spearman=0.0	correl_pearson=0.9625217661800912|sim_steinhaus=0.8331194159200518|correl_spearman=1.0	0.962521766	0	0	0	0.9896033534817249|0.8264605802000915|1.0	0.9999999999999988|0.8331194159200517|1.0	788.0|788.0|788.0	0.01677968087684872|0.076874943955319|0.0
correl_pearson|correl_spearman	16.51904762	copresence	RF0152->RF0151	2	0.9563685742394489|1.0	correl_pearson=copresence|correl_spearman=copresence	correl_pearson=7.847056338050606E-13|correl_spearman=0.0	correl_pearson=0.9563685742394489|correl_spearman=1.0	0.956368574	0	0	0	0.9878964277532299|1.0	1.0000000000000007|1.0	788.0|788.0	0.019534575828252024|0.0
correl_pearson|correl_spearman|sim_steinhaus	2	copresence	RF0078->RF0150	3	0.9970643292891593|1.0|0.8875017352773855	correl_pearson=copresence|correl_spearman=copresence|sim_steinhaus=copresence	correl_pearson=0.0|correl_spearman=0.0|sim_steinhaus=0.14562431984543805	correl_pearson=0.9970643292891593|correl_spearman=1.0|sim_steinhaus=0.8875017352773855	0.997064329	0	0	0	0.9991856304963237|1.0|0.8617706392428596	0.9999999999999997|1.0|0.8875017352773855	788.0|788.0|788.0	0.0013143526966643737|0.0|0.11834803816958173
correl_spearman|correl_pearson|sim_steinhaus	67.66666667	copresence	RF0167->RF0042	3	1.0|0.9988810121886273|0.9306883245532163	correl_spearman=copresence|correl_pearson=copresence|sim_steinhaus=copresence	correl_spearman=0.0|correl_pearson=0.0|sim_steinhaus=0.11022051014916157	correl_spearman=1.0|correl_pearson=0.9988810121886273|sim_steinhaus=0.9306883245532163	1	0	0	0	1.0|0.9996895872737972|0.9243591382272859	1.0|0.9999999999999984|0.9306883245532163	788.0|788.0|788.0	0.0|5.009910144147144E-4|0.03969418292765986
correl_pearson|correl_spearman	50.13333333	copresence	RF0167->RF0044	2	0.9826978881973552|1.0	correl_pearson=copresence|correl_spearman=copresence	correl_pearson=0.0|correl_spearman=0.0	correl_pearson=0.9826978881973552|correl_spearman=1.0	0.982697888	0	0	0	0.995200309030136|1.0	0.9999999999999999|1.0	788.0|788.0	0.007746467347928145|0.0
correl_spearman|sim_steinhaus|correl_pearson	128.5333333	copresence	RF0167->RF0157	3	1.0|0.8215855815494704|0.9352611154194381	correl_spearman=copresence|sim_steinhaus=copresence|correl_pearson=copresence	correl_spearman=0.0|sim_steinhaus=0.4354102313811687|correl_pearson=4.00472549566544E-9	correl_spearman=1.0|sim_steinhaus=0.8215855815494704|correl_pearson=0.9352611154194381	1	0	0	0	1.0|0.8167638476564223|0.9820411147919655	1.0|0.8215855815494703|0.9999999999999997	788.0|788.0|788.0	0.0|0.04010612852416923|0.028984765632363633
correl_spearman|sim_steinhaus|correl_pearson	2	copresence	RF0125->RF0023	3	1.0|0.9641958103962837|0.9990127108003206	correl_spearman=copresence|sim_steinhaus=copresence|correl_pearson=copresence	correl_spearman=0.0|sim_steinhaus=5.077851234837061E-4|correl_pearson=0.0	correl_spearman=1.0|sim_steinhaus=0.9641958103962837|correl_pearson=0.9990127108003206	1	0	0	0	1.0|0.9643214635079059|0.9997261211168715	1.0|0.9641958103962835|0.9999999999999994	788.0|788.0|788.0	0.0|0.002135465446229655|4.420271719150026E-4
correl_pearson|correl_spearman|sim_steinhaus	2	copresence	RF0125->RF0058	3	0.9934382643674484|1.0|0.9514651803836742	correl_pearson=copresence|correl_spearman=copresence|sim_steinhaus=copresence	correl_pearson=0.0|correl_spearman=0.0|sim_steinhaus=0.16882253569380506	correl_pearson=0.9934382643674484|correl_spearman=1.0|sim_steinhaus=0.9514651803836742	0.993438264	0	0	0	0.9981797422406362|1.0|0.9521098153114599	0.9999999999999993|1.0|0.9514651803836742	788.0|788.0|788.0	0.002937807326821495|0.0|0.016811435267268162
correl_spearman|correl_pearson	66	copresence	RF0125->RF0113	2	1.0|0.9769597271858879	correl_spearman=copresence|correl_pearson=copresence	correl_spearman=0.0|correl_pearson=0.0	correl_spearman=1.0|correl_pearson=0.9769597271858879	1	0	0	0	1.0|0.9936085149240488	1.0|0.9999999999999984	788.0|788.0	0.0|0.01031554547084759
correl_pearson|correl_spearman	592	mutualExclusion	RF0147->RF0014	2	-0.8151856686946654|-1.0	correl_pearson=mutualExclusion|correl_spearman=mutualExclusion	correl_pearson=4.865831653043662E-4|correl_spearman=0.0	correl_pearson=-0.8151856686946654|correl_spearman=-1.0	-0.815185669	0	0	0	-0.9487315948951616|-1.0	-0.9999999999999988|-1.0	788.0|788.0	0.08274470765280167|0.0
correl_pearson|sim_steinhaus|correl_spearman	18	copresence	RF0147->RF0023	3	0.8477270146017317|0.9631141216279825|1.0	correl_pearson=copresence|sim_steinhaus=copresence|correl_spearman=copresence	correl_pearson=1.2217485171250875E-4|sim_steinhaus=0.46606944839025594|correl_spearman=0.0	correl_pearson=0.8477270146017317|sim_steinhaus=0.9631141216279825|correl_spearman=1.0	0.847727015	0	0	0	0.9577587244085405|0.9624616302391467|1.0	0.9999999999999991|0.9631141216279825|1.0	788.0|788.0|788.0	0.06817536048859114|0.013212237348317108|0.0
correl_spearman|correl_pearson	18	copresence	RF0147->RF0058	2	1.0|0.8084446892917072	correl_spearman=copresence|correl_pearson=copresence	correl_spearman=0.0|correl_pearson=6.119865525726076E-4	correl_spearman=1.0|correl_pearson=0.8084446892917072	1	0	0	0	1.0|0.9468616140317067	1.0|0.9999999999999998	788.0|788.0	0.0|0.08576276564674508
sim_steinhaus|correl_pearson|correl_spearman	594	copresence	RF0147->RF0113	3	0.8626989099397868|0.9554566923276123|1.0	sim_steinhaus=copresence|correl_pearson=copresence|correl_spearman=copresence	sim_steinhaus=0.22986805333924398|correl_pearson=1.3387069230930138E-12|correl_spearman=0.0	sim_steinhaus=0.8626989099397868|correl_pearson=0.9554566923276123|correl_spearman=1.0	0.86269891	0	0	0	0.8636123666946875|0.9876434672228752|1.0	0.8626989099397868|1.0|1.0	788.0|788.0|788.0	0.023332374020156203|0.01994284179808189|0.0
correl_spearman|correl_pearson|sim_steinhaus	18	copresence	RF0147->RF0125	3	1.0|0.8704546755789412|0.9478429885103404	correl_spearman=copresence|correl_pearson=copresence|sim_steinhaus=copresence	correl_spearman=0.0|correl_pearson=3.126376183126833E-5|sim_steinhaus=0.12985162369413616	correl_spearman=1.0|correl_pearson=0.8704546755789412|sim_steinhaus=0.9478429885103404	1	0	0	0	1.0|0.9640634894223448|0.9479303658121442	1.0|0.9999999999999999|0.9478429885103404	788.0|788.0|788.0	0.0|0.057999776972374406|0.018691160120341332
correl_pearson|correl_spearman	22	mutualExclusion	RF0009->RF0104	2	-0.92601815410947|-1.0	correl_pearson=mutualExclusion|correl_spearman=mutualExclusion	correl_pearson=3.686764527000008E-8|correl_spearman=0.0	correl_pearson=-0.92601815410947|correl_spearman=-1.0	-0.926018154	0	0	0	-0.9794770718334943|-1.0	-0.9999999999999994|-1.0	788.0|788.0	0.03312300602767098|0.0
correl_spearman|correl_pearson	56	copresence	RF0007->RF0135	2	1.0|0.9843723740450108	correl_spearman=copresence|correl_pearson=copresence	correl_spearman=0.0|correl_pearson=0.0	correl_spearman=1.0|correl_pearson=0.9843723740450108	1	0	0	0	1.0|0.9956648196456003	1.0|0.9999999999999997	788.0|788.0	0.0|0.006996769849068439
correl_spearman|correl_pearson	60	mutualExclusion	RF0007->RF0148	2	-1.0|-0.9619425997205753	correl_spearman=mutualExclusion|correl_pearson=mutualExclusion	correl_spearman=0.0|correl_pearson=1.7319479184152442E-14	correl_spearman=-1.0|correl_pearson=-0.9619425997205753	-1	0	0	0	-1.0|-0.9894426898553768	-1.0|-0.9999999999999992	788.0|788.0	0.0|0.017038984141029882
correl_spearman|sim_steinhaus|correl_pearson	84	copresence	RF0025->RF0121	3	1.0|0.8421708756047398|0.999686867581123	correl_spearman=copresence|sim_steinhaus=copresence|correl_pearson=copresence	correl_spearman=0.0|sim_steinhaus=0.2349820679654402|correl_pearson=0.0	correl_spearman=1.0|sim_steinhaus=0.8421708756047398|correl_pearson=0.999686867581123	1	0	0	0	1.0|0.8426692311235846|0.999913135525857	1.0|0.8421708756047398|0.9999999999999999	788.0|788.0|788.0	0.0|0.010628110015028003|1.4019502856519838E-4
correl_pearson|correl_spearman	2	copresence	RF0025->RF0142	2	0.951906109448548|1.0	correl_pearson=copresence|correl_spearman=copresence	correl_pearson=8.84770035014526E-12|correl_spearman=0.0	correl_pearson=0.951906109448548|correl_spearman=1.0	0.951906109	0	0	0	0.9866585180573211|1.0	0.9999999999999993|1.0	788.0|788.0	0.021532501757080224|0.0
correl_spearman|correl_pearson|sim_steinhaus	8	copresence	RF0149->RF0059	3	1.0|0.9183478383823733|0.8820574926438695	correl_spearman=copresence|correl_pearson=copresence|sim_steinhaus=copresence	correl_spearman=0.0|correl_pearson=1.5965309724252918E-7|sim_steinhaus=0.4815479389461085	correl_spearman=1.0|correl_pearson=0.9183478383823733|sim_steinhaus=0.8820574926438695	1	0	0	0	1.0|0.9773492884998083|0.8768477949449447	1.0|0.9999999999999982|0.8820574926438695	788.0|788.0|788.0	0.0|0.036557144646470086|0.029924898871050324
sim_steinhaus|correl_pearson|correl_spearman	22	copresence	RF0018->RF0144	3	0.8966243529543533|0.9969579143933902|1.0	sim_steinhaus=copresence|correl_pearson=copresence|correl_spearman=copresence	sim_steinhaus=0.3090424861213676|correl_pearson=0.0|correl_spearman=0.0	sim_steinhaus=0.8966243529543533|correl_pearson=0.9969579143933902|correl_spearman=1.0	0.896624353	0	0	0	0.8973228808770669|0.9991561104804949|1.0	0.8966243529543532|0.9999999999999996|1.0	788.0|788.0|788.0	0.017178164312379954|0.0013619965637721879|0.0
correl_pearson|correl_spearman|sim_steinhaus	2	copresence	RF0035->RF0012	3	0.9665915443353723|1.0|0.9506858574576755	correl_pearson=copresence|correl_spearman=copresence|sim_steinhaus=copresence	correl_pearson=2.7755575615628914E-16|correl_spearman=0.0|sim_steinhaus=0.07487423533392124	correl_pearson=0.9665915443353723|correl_spearman=1.0|sim_steinhaus=0.9506858574576755	0.966591544	0	0	0	0.990732329972232|1.0|0.9506624075479814	0.9999999999999996|1.0|0.9506858574576755	788.0|788.0|788.0	0.014957567833493673|0.0|0.009937969604788419
sim_steinhaus|correl_spearman|correl_pearson	2	copresence	RF0082->RF0047	3	0.899801213935809|1.0|0.9988842119614153	sim_steinhaus=copresence|correl_spearman=copresence|correl_pearson=copresence	sim_steinhaus=0.485686116749226|correl_spearman=0.0|correl_pearson=0.0	sim_steinhaus=0.899801213935809|correl_spearman=1.0|correl_pearson=0.9988842119614153	0.899801214	0	0	0	0.8764062412756494|1.0|0.9996904749065282	0.899801213935809|1.0|0.9999999999999992	788.0|788.0|788.0	0.08309049276833681|0.0|4.995584184575208E-4
correl_spearman|sim_steinhaus|correl_pearson	8	copresence	RF0082->RF0083	3	1.0|0.8812883146848943|0.9092241772062781	correl_spearman=copresence|sim_steinhaus=copresence|correl_pearson=copresence	correl_spearman=0.0|sim_steinhaus=0.16208552446462787|correl_pearson=6.642458679761987E-7	correl_spearman=1.0|sim_steinhaus=0.8812883146848943|correl_pearson=0.9092241772062781	1	0	0	0	1.0|0.8509901402010666|0.9748183399856357	1.0|0.8812883146848943|1.0	788.0|788.0|788.0	0.0|0.10865653702560236|0.04064197222129757
correl_spearman|correl_pearson|sim_steinhaus	16	copresence	RF0136->RF0065	3	1.0|0.9998837570470753|0.8756055292846816	correl_spearman=copresence|correl_pearson=copresence|sim_steinhaus=copresence	correl_spearman=0.0|correl_pearson=0.0|sim_steinhaus=1.3254772024140493E-4	correl_spearman=1.0|correl_pearson=0.9998837570470753|sim_steinhaus=0.8756055292846816	1	0	0	0	1.0|0.9999677536327484|0.8755625052676383	1.0|0.9999999999999986|0.8756055292846816	788.0|788.0|788.0	0.0|5.204406546019247E-5|0.0015559281411401382
correl_pearson|correl_spearman|sim_steinhaus	70	copresence	RF0136->RF0104	3	0.9975701658493744|1.0|0.8431310183579366	correl_pearson=copresence|correl_spearman=copresence|sim_steinhaus=copresence	correl_pearson=0.0|correl_spearman=0.0|sim_steinhaus=0.2888737228783116	correl_pearson=0.9975701658493744|correl_spearman=1.0|sim_steinhaus=0.8431310183579366	0.997570166	0	0	0	0.9993259520477065|1.0|0.8423543902374636	0.9999999999999993|1.0|0.8431310183579366	788.0|788.0|788.0	0.0010878805502704744|0.0|0.01735611539061686
correl_spearman|sim_steinhaus|correl_pearson	24	copresence	RF0136->RF0074	3	1.0|0.8579462186267696|0.9293329641963648	correl_spearman=copresence|sim_steinhaus=copresence|correl_pearson=copresence	correl_spearman=0.0|sim_steinhaus=0.49701892971985573|correl_pearson=1.776216107529649E-8	correl_spearman=1.0|sim_steinhaus=0.8579462186267696|correl_pearson=0.9293329641963648	1	0	0	0	1.0|0.8578712144424531|0.980396616466112	1.0|0.8579462186267696|0.9999999999999996	788.0|788.0|788.0	0.0|0.0028788538547205064|0.03163890579784873
correl_spearman|sim_steinhaus|correl_pearson	24	copresence	RF0136->RF0153	3	1.0|0.8653129881584057|0.8885074269312445	correl_spearman=copresence|sim_steinhaus=copresence|correl_pearson=copresence	correl_spearman=0.0|sim_steinhaus=0.4969201148287168|correl_pearson=7.208561925653445E-6	correl_spearman=1.0|sim_steinhaus=0.8653129881584057|correl_pearson=0.8885074269312445	1	0	0	0	1.0|0.8652268409475365|0.9690714114977079	1.0|0.8653129881584057|0.9999999999999992	788.0|788.0|788.0	0.0|0.0034067123458493285|0.049917234766774815
correl_spearman|correl_pearson|sim_steinhaus	11	copresence	RF0010->RF0074	3	1.0|0.9853121978795879|0.8166561400030952	correl_spearman=copresence|correl_pearson=copresence|sim_steinhaus=copresence	correl_spearman=0.0|correl_pearson=0.0|sim_steinhaus=0.4887176066015566	correl_spearman=1.0|correl_pearson=0.9853121978795879|sim_steinhaus=0.8166561400030952	1	0	0	0	1.0|0.9959255314028368|0.8165965160972117	1.0|0.9999999999999986|0.8166561400030952	788.0|788.0|788.0	0.0|0.006575993776736922|0.004163685325961926
correl_spearman|correl_pearson|sim_steinhaus	2	copresence	RF0158->RF0053	3	1.0|0.9689704087997973|0.8814079270349859	correl_spearman=copresence|correl_pearson=copresence|sim_steinhaus=copresence	correl_spearman=0.0|correl_pearson=0.0|sim_steinhaus=0.47893704181603963	correl_spearman=1.0|correl_pearson=0.9689704087997973|sim_steinhaus=0.8814079270349859	1	0	0	0	1.0|0.9913922386827196|0.8811923497433674	1.0|0.9999999999999992|0.8814079270349859	788.0|788.0|788.0	0.0|0.013892507330531738|0.027844324017591612
sim_steinhaus|correl_spearman|correl_pearson	147	copresence	RF0158->RF0055	3	0.8097150703186241|1.0|0.9537357047514677	sim_steinhaus=copresence|correl_spearman=copresence|correl_pearson=copresence	sim_steinhaus=0.1787195807611287|correl_spearman=0.0|correl_pearson=3.4656166825186574E-12	sim_steinhaus=0.8097150703186241|correl_spearman=1.0|correl_pearson=0.9537357047514677	0.80971507	0	0	0	0.8086059195298019|1.0|0.9871660567990644	0.8097150703186241|1.0|0.9999999999999987	788.0|788.0|788.0	0.03461708181687841|0.0|0.02071335895904189
correl_pearson|sim_steinhaus|correl_spearman	57.5	copresence	RF0158->RF0133	3	0.9807413713879695|0.9420107223714097|1.0	correl_pearson=copresence|sim_steinhaus=copresence|correl_spearman=copresence	correl_pearson=0.0|sim_steinhaus=0.010323086537539439|correl_spearman=0.0	correl_pearson=0.9807413713879695|sim_steinhaus=0.9420107223714097|correl_spearman=1.0	0.980741371	0	0	0	0.994657561637821|0.9422811645105975|1.0	0.9999999999999997|0.9420107223714097|1.0	788.0|788.0|788.0	0.0086224351923427|0.009631854330551023|0.0
correl_pearson|sim_steinhaus|correl_spearman	57.5	copresence	RF0169->RF0053	3	0.8085985991817857|0.8735374301742398|1.0	correl_pearson=copresence|sim_steinhaus=copresence|correl_spearman=copresence	correl_pearson=6.088968784362936E-4|sim_steinhaus=0.12807117048917754|correl_spearman=0.0	correl_pearson=0.8085985991817857|sim_steinhaus=0.8735374301742398|correl_spearman=1.0	0.808598599	0	0	0	0.9469043093927083|0.8724586924698308|1.0	0.9999999999999984|0.8735374301742398|1.0	788.0|788.0|788.0	0.08569385741452319|0.045400347015950186|0.0
correl_pearson|correl_spearman	75	mutualExclusion	RF0169->RF0063	2	-0.9555370483593506|-1.0	correl_pearson=mutualExclusion|correl_spearman=mutualExclusion	correl_pearson=1.2783107905534052E-12|correl_spearman=0.0	correl_pearson=-0.9555370483593506|correl_spearman=-1.0	-0.955537048	0	0	0	-0.9876657583815672|-1.0	-0.9999999999999997|-1.0	788.0|788.0	0.019906864954146876|0.0
correl_pearson|correl_spearman|sim_steinhaus	4	copresence	RF0169->RF0133	3	0.9833585433349694|1.0|0.8922466598609572	correl_pearson=copresence|correl_spearman=copresence|sim_steinhaus=copresence	correl_pearson=0.0|correl_spearman=0.0|sim_steinhaus=0.01636811225345791	correl_pearson=0.9833585433349694|correl_spearman=1.0|sim_steinhaus=0.8922466598609572	0.983358543	0	0	0	0.9953835780168554|1.0|0.8932883266214168	0.9999999999999999|1.0|0.8922466598609572	788.0|788.0|788.0	0.007450680133618977|0.0|0.01318026763409332
sim_steinhaus|correl_spearman|correl_pearson	57.5	copresence	RF0169->RF0158	3	0.834898850224832|1.0|0.9289372005423577	sim_steinhaus=copresence|correl_spearman=copresence|correl_pearson=copresence	sim_steinhaus=0.24920575053880328|correl_spearman=0.0|correl_pearson=1.9448827215384767E-8	sim_steinhaus=0.834898850224832|correl_spearman=1.0|correl_pearson=0.9289372005423577	0.83489885	0	0	0	0.8363463573015643|1.0|0.9802868296806523	0.834898850224832|1.0|0.9999999999999991	788.0|788.0|788.0	0.02120870646736311|0.0|0.031816096319920655
correl_pearson|sim_steinhaus|correl_spearman	34.45238095	copresence	RF0068->RF0055	3	0.947530185251714|0.8896858187309516|1.0	correl_pearson=copresence|sim_steinhaus=copresence|correl_spearman=copresence	correl_pearson=6.402489649559584E-11|sim_steinhaus=0.03945215676539682|correl_spearman=0.0	correl_pearson=0.947530185251714|sim_steinhaus=0.8896858187309516|correl_spearman=1.0	0.947530185	0	0	0	0.9854446151481249|0.8875409061075793|1.0	1.000000000000001|0.8896858187309516|1.0	788.0|788.0|788.0	0.023491681901934583|0.028781286082352035|0.0
sim_steinhaus|correl_pearson|correl_spearman	19.16666667	copresence	RF0068->RF0075	3	0.905381721539065|0.9928782967899122|1.0	sim_steinhaus=copresence|correl_pearson=copresence|correl_spearman=copresence	sim_steinhaus=0.03842271535600772|correl_pearson=0.0|correl_spearman=0.0	sim_steinhaus=0.905381721539065|correl_pearson=0.9928782967899122|correl_spearman=1.0	0.905381722	0	0	0	0.9064116639618683|0.9980244044786402|1.0	0.905381721539065|0.9999999999999991|1.0	788.0|788.0|788.0	0.018028953514974338|0.0031885149054548846|0.0
correl_spearman|correl_pearson|sim_steinhaus	2	copresence	RF0068->RF0099	3	1.0|0.9971301982123325|0.9601883712656204	correl_spearman=copresence|correl_pearson=copresence|sim_steinhaus=copresence	correl_spearman=0.0|correl_pearson=0.0|sim_steinhaus=0.49785236930366106	correl_spearman=1.0|correl_pearson=0.9971301982123325|sim_steinhaus=0.9601883712656204	1	0	0	0	1.0|0.9992039028597933|0.9584975667004719	1.0|0.9999999999999987|0.9601883712656204	788.0|788.0|788.0	0.0|0.0012848619923836427|0.021632253796750243
correl_spearman|sim_steinhaus|correl_pearson	4	copresence	RF0093->RF0095	3	1.0|0.9912186619809267|0.9611318331822188	correl_spearman=copresence|sim_steinhaus=copresence|correl_pearson=copresence	correl_spearman=0.0|sim_steinhaus=3.4547309457622077E-10|correl_pearson=3.219646771412954E-14	correl_spearman=1.0|sim_steinhaus=0.9912186619809267|correl_pearson=0.9611318331822188	1	0	0	0	1.0|0.9911988442834304|0.9892177792272796	1.0|0.9912186619809267|0.9999999999999993	788.0|788.0|788.0	0.0|0.0013236910562514192|0.017401978935411743
sim_steinhaus|correl_spearman|correl_pearson	2	copresence	RF0060->RF0025	3	0.9803543678117199|1.0|0.9864252912931616	sim_steinhaus=copresence|correl_spearman=copresence|correl_pearson=copresence	sim_steinhaus=0.02778754291600838|correl_spearman=0.0|correl_pearson=0.0	sim_steinhaus=0.9803543678117199|correl_spearman=1.0|correl_pearson=0.9864252912931616	0.980354368	0	0	0	0.9808249211923319|1.0|0.9962343089940741	0.9803543678117199|1.0|0.9999999999999993	788.0|788.0|788.0	0.009770004398164733|0.0|0.006077641790471219
sim_steinhaus|correl_spearman|correl_pearson	84	copresence	RF0060->RF0121	3	0.8591131532867627|1.0|0.9820073125764124	sim_steinhaus=copresence|correl_spearman=copresence|correl_pearson=copresence	sim_steinhaus=0.48811904397754696|correl_spearman=0.0|correl_pearson=0.0	sim_steinhaus=0.8591131532867627|correl_spearman=1.0|correl_pearson=0.9820073125764124	0.859113153	0	0	0	0.8590856933882342|1.0|0.9950087399540871	0.8591131532867627|1.0|0.9999999999999996	788.0|788.0|788.0	0.004248972506771681|0.0|0.00805565050198044
sim_steinhaus|correl_pearson|correl_spearman	2	copresence	RF0060->RF0142	3	0.9800444337708959|0.9892967493517707|1.0	sim_steinhaus=copresence|correl_pearson=copresence|correl_spearman=copresence	sim_steinhaus=0.0020639353992258913|correl_pearson=0.0|correl_spearman=0.0	sim_steinhaus=0.9800444337708959|correl_pearson=0.9892967493517707|correl_spearman=1.0	0.980044434	0	0	0	0.9801509225936236|0.9970308655919868|1.0	0.9800444337708959|0.9999999999999996|1.0	788.0|788.0|788.0	0.005060842803563458|0.004792038255730572|0.0
correl_spearman|correl_pearson|sim_steinhaus	4	copresence	RF0134->RF0022	3	1.0|0.9995019479708769|0.9294896124518488	correl_spearman=copresence|correl_pearson=copresence|sim_steinhaus=copresence	correl_spearman=0.0|correl_pearson=0.0|sim_steinhaus=0.17143982575858185	correl_spearman=1.0|correl_pearson=0.9995019479708769|sim_steinhaus=0.9294896124518488	1	0	0	0	1.0|0.9998618379158601|0.9289368417245791	1.0|0.9999999999999982|0.9294896124518489	788.0|788.0|788.0	0.0|2.2298687149729723E-4|0.02624422364681884
correl_pearson|correl_spearman|sim_steinhaus	4	copresence	RF0134->RF0036	3	0.9583151889188164|1.0|0.9684510683119432	correl_pearson=copresence|correl_spearman=copresence|sim_steinhaus=copresence	correl_pearson=2.322031456003515E-13|correl_spearman=0.0|sim_steinhaus=0.27205147627753495	correl_pearson=0.9583151889188164|correl_spearman=1.0|sim_steinhaus=0.9684510683119432	0.958315189	0	0	0	0.9884364282459372|1.0|0.9690108352199743	0.9999999999999997|1.0|0.9684510683119432	788.0|788.0|788.0	0.018663041345945968|0.0|0.01788627089949906
sim_steinhaus|correl_spearman|correl_pearson	6.66666667	copresence	RF0120->RF0041	3	0.9071132058203445|1.0|0.9980527526576979	sim_steinhaus=copresence|correl_spearman=copresence|correl_pearson=copresence	sim_steinhaus=0.3316233735434163|correl_spearman=0.0|correl_pearson=0.0	sim_steinhaus=0.9071132058203445|correl_spearman=1.0|correl_pearson=0.9980527526576979	0.907113206	0	0	0	0.9101979028892792|1.0|0.9994598240034801	0.9071132058203445|1.0|0.9999999999999988	788.0|788.0|788.0	0.03242436931217596|0.0|8.718177369060813E-4
correl_pearson|correl_spearman	198	mutualExclusion	RF0075->RF0042	2	-0.9966335589582633|-1.0	correl_pearson=mutualExclusion|correl_spearman=mutualExclusion	correl_pearson=0.0|correl_spearman=0.0	correl_pearson=-0.9966335589582633|correl_spearman=-1.0	-0.996633559	0	0	0	-0.9990661326864058|-1.0	-0.9999999999999989|-1.0	788.0|788.0	0.0015072163390224115|0.0
correl_pearson|sim_steinhaus|correl_spearman	34.45238095	copresence	RF0099->RF0055	3	0.9690115542419592|0.9089372252744325|1.0	correl_pearson=copresence|sim_steinhaus=copresence|correl_spearman=copresence	correl_pearson=0.0|sim_steinhaus=0.004938311102242965|correl_spearman=0.0	correl_pearson=0.9690115542419592|sim_steinhaus=0.9089372252744325|correl_spearman=1.0	0.969011554	0	0	0	0.991403652630884|0.9092585901146233|1.0	1.0000000000000004|0.9089372252744325|1.0	788.0|788.0|788.0	0.013874085774374528|0.011598836461668122|0.0
correl_spearman|correl_pearson|sim_steinhaus	19.16666667	copresence	RF0099->RF0075	3	1.0|0.9810098689679718|0.918140219144553	correl_spearman=copresence|correl_pearson=copresence|sim_steinhaus=copresence	correl_spearman=0.0|correl_pearson=0.0|sim_steinhaus=0.01850861049112984	correl_spearman=1.0|correl_pearson=0.9810098689679718|sim_steinhaus=0.918140219144553	1	0	0	0	1.0|0.9947320441879787|0.9186818181104274	1.0|0.9999999999999988|0.918140219144553	788.0|788.0|788.0	0.0|0.00850222398574443|0.012273760590126113
correl_pearson|correl_spearman|sim_steinhaus	2	copresence	RF0119->RF0123	3	0.9999331086858733|1.0|0.9213433968461512	correl_pearson=copresence|correl_spearman=copresence|sim_steinhaus=copresence	correl_pearson=0.0|correl_spearman=0.0|sim_steinhaus=0.46941484532085553	correl_pearson=0.9999331086858733|correl_spearman=1.0|sim_steinhaus=0.9213433968461512	0.999933109	0	0	0	0.9999814440202476|1.0|0.924028980056553	0.9999999999999993|1.0|0.9213433968461512	788.0|788.0|788.0	2.9948447140890698E-5|0.0|0.022749964600611856
correl_pearson|correl_spearman|sim_steinhaus	4.33333333	copresence	RF0130->RF0030	3	0.9942429884093834|1.0|0.8759381170889254	correl_pearson=copresence|correl_spearman=copresence|sim_steinhaus=copresence	correl_pearson=0.0|correl_spearman=0.0|sim_steinhaus=0.09915014012424389	correl_pearson=0.9942429884093834|correl_spearman=1.0|sim_steinhaus=0.8759381170889254	0.994242988	0	0	0	0.9984029766504775|1.0|0.8870041201935221	0.999999999999999|1.0|0.8759381170889254	788.0|788.0|788.0	0.0025775178670120577|0.0|0.07165913259228876
correl_pearson|sim_steinhaus|correl_spearman	9.11904762	copresence	RF0130->RF0174	3	0.9399093830732835|0.9033490311393658|1.0	correl_pearson=copresence|sim_steinhaus=copresence|correl_spearman=copresence	correl_pearson=1.017018469440245E-9|sim_steinhaus=0.05415380062870012|correl_spearman=0.0	correl_pearson=0.9399093830732835|sim_steinhaus=0.9033490311393658|correl_spearman=1.0	0.939909383	0	0	0	0.9833305671165281|0.8977124099507093|1.0	0.9999999999999998|0.9033490311393657|1.0	788.0|788.0|788.0	0.026903652412447666|0.05535162989718876|0.0
correl_spearman|sim_steinhaus|correl_pearson	3	copresence	RF0089->RF0155	3	1.0|0.9340949491978447|0.9999587420901086	correl_spearman=copresence|sim_steinhaus=copresence|correl_pearson=copresence	correl_spearman=0.0|sim_steinhaus=1.5469524946576385E-6|correl_pearson=0.0	correl_spearman=1.0|sim_steinhaus=0.9340949491978447|correl_pearson=0.9999587420901086	1	0	0	0	1.0|0.9340724802856453|0.9999885548527403	1.0|0.9340949491978447|0.9999999999999993	788.0|788.0|788.0	0.0|0.0026333631746846596|1.8471909987790514E-5
sim_steinhaus|correl_spearman|correl_pearson	2	copresence	RF0118->RF0081	3	0.9586980273677372|1.0|0.9670217768504338	sim_steinhaus=copresence|correl_spearman=copresence|correl_pearson=copresence	sim_steinhaus=0.20720406147072834|correl_spearman=0.0|correl_pearson=1.6653345369377348E-16	sim_steinhaus=0.9586980273677372|correl_spearman=1.0|correl_pearson=0.9670217768504338	0.958698027	0	0	0	0.9566691507233683|1.0|0.9908516785893798	0.9586980273677372|1.0|0.9999999999999997	788.0|788.0|788.0	0.031475485175499356|0.0|0.014764944980979078
correl_pearson|correl_spearman|sim_steinhaus	27	copresence	RF0013->RF0052	3	0.9974457754888958|1.0|0.8348357707505636	correl_pearson=copresence|correl_spearman=copresence|sim_steinhaus=copresence	correl_pearson=0.0|correl_spearman=0.0|sim_steinhaus=0.3040808652356254	correl_pearson=0.9974457754888958|correl_spearman=1.0|sim_steinhaus=0.8348357707505636	0.997445775	0	0	0	0.9992914455494947|1.0|0.8339735770679696	0.9999999999999987|1.0|0.8348357707505636	788.0|788.0|788.0	0.0011435723569602453|0.0|0.010917052658857259
correl_spearman|correl_pearson|sim_steinhaus	27	copresence	RF0013->RF0063	3	1.0|0.9856375950156037|0.8796158301281476	correl_spearman=copresence|correl_pearson=copresence|sim_steinhaus=copresence	correl_spearman=0.0|correl_pearson=0.0|sim_steinhaus=0.49262631591066575	correl_spearman=1.0|correl_pearson=0.9856375950156037|sim_steinhaus=0.8796158301281476	1	0	0	0	1.0|0.9960157981698815|0.8772362342502741	1.0|0.9999999999999996|0.8796158301281476	788.0|788.0|788.0	0.0|0.006430307613220848|0.02632758971852837
correl_spearman|correl_pearson|sim_steinhaus	2	copresence	RF0132->RF0041	3	1.0|0.9319410780194043|0.9308421189062205	correl_spearman=copresence|correl_pearson=copresence|sim_steinhaus=copresence	correl_spearman=0.0|correl_pearson=9.518563326427198E-9|sim_steinhaus=0.10619849668729386	correl_spearman=1.0|correl_pearson=0.9319410780194043|sim_steinhaus=0.9308421189062205	1	0	0	0	1.0|0.9811201200769647|0.9234259315233158	1.0|0.9999999999999991|0.9308421189062205	788.0|788.0|788.0	0.0|0.030471206224507243|0.04150057945726568
correl_pearson|sim_steinhaus|correl_spearman	6.66666667	copresence	RF0132->RF0120	3	0.9527443221199936|0.8373075869836158|1.0	correl_pearson=copresence|sim_steinhaus=copresence|correl_spearman=copresence	correl_pearson=5.810574243980682E-12|sim_steinhaus=0.12703270317081883|correl_spearman=0.0	correl_pearson=0.9527443221199936|sim_steinhaus=0.8373075869836158|correl_spearman=1.0	0.952744322	0	0	0	0.9868910423778068|0.8339563998526162|1.0	0.9999999999999983|0.8373075869836158|1.0	788.0|788.0|788.0	0.021157218834160628|0.0186582499539352|0.0
sim_steinhaus|correl_pearson|correl_spearman	7.23333333	copresence	RF0044->RF0041	3	0.8354196886246305|0.9944991510264681|1.0	sim_steinhaus=copresence|correl_pearson=copresence|correl_spearman=copresence	sim_steinhaus=0.10073197542919882|correl_pearson=0.0|correl_spearman=0.0	sim_steinhaus=0.8354196886246305|correl_pearson=0.9944991510264681|correl_spearman=1.0	0.835419689	0	0	0	0.849763682611261|0.9984740374212158|1.0	0.8354196886246305|0.9999999999999996|1.0	788.0|788.0|788.0	0.061663334453768814|0.002462829245666999|0.0
sim_steinhaus|correl_spearman|correl_pearson	7.23333333	copresence	RF0044->RF0132	3	0.817205279689615|1.0|0.8888331854392536	sim_steinhaus=copresence|correl_spearman=copresence|correl_pearson=copresence	sim_steinhaus=0.48877538243455504|correl_spearman=0.0|correl_pearson=6.990290174757607E-6	sim_steinhaus=0.817205279689615|correl_spearman=1.0|correl_pearson=0.8888331854392536	0.81720528	0	0	0	0.8301047282345341|1.0|0.9691617785111107	0.817205279689615|1.0|0.9999999999999984	788.0|788.0|788.0	0.04472081673966119|0.0|0.049771386810503096
sim_steinhaus|correl_pearson|correl_spearman	24	copresence	RF0129->RF0057	3	0.8489027882861273|0.9641555340163079|1.0	sim_steinhaus=copresence|correl_pearson=copresence|correl_spearman=copresence	sim_steinhaus=0.04586389840366323|correl_pearson=2.7200464103316335E-15|correl_spearman=0.0	sim_steinhaus=0.8489027882861273|correl_pearson=0.9641555340163079|correl_spearman=1.0	0.848902788	0	0	0	0.8407541832439289|0.9900565687204056|1.0	0.8489027882861273|0.9999999999999983|1.0	788.0|788.0|788.0	0.054593035701604425|0.016048213565707285|0.0
correl_spearman|correl_pearson|sim_steinhaus	10	copresence	RF0129->RF0119	3	1.0|0.9553472672505273|0.9363947118315247	correl_spearman=copresence|correl_pearson=copresence|sim_steinhaus=copresence	correl_spearman=0.0|correl_pearson=1.4252488078625447E-12|sim_steinhaus=0.1419273364169042	correl_spearman=1.0|correl_pearson=0.9553472672505273|sim_steinhaus=0.9363947118315247	1	0	0	0	1.0|0.9876131121679343|0.9329879292361294	1.0|0.9999999999999983|0.9363947118315247	788.0|788.0|788.0	0.0|0.01999183337762704|0.0325271939802354
correl_spearman|correl_pearson|sim_steinhaus	10	copresence	RF0129->RF0123	3	1.0|0.9518657050637613|0.8584462984365623	correl_spearman=copresence|correl_pearson=copresence|sim_steinhaus=copresence	correl_spearman=0.0|correl_pearson=9.02555807869021E-12|sim_steinhaus=0.20025080090543812	correl_spearman=1.0|correl_pearson=0.9518657050637613|sim_steinhaus=0.8584462984365623	1	0	0	0	1.0|0.9866473096821119|0.8577147414513339	1.0|0.9999999999999988|0.8584462984365623	788.0|788.0|788.0	0.0|0.021550591528493018|0.02418075847778236
correl_pearson|sim_steinhaus|correl_spearman	58.9	copresence	RF0105->RF0084	3	0.993101193177475|0.8192509033118112|1.0	correl_pearson=copresence|sim_steinhaus=copresence|correl_spearman=copresence	correl_pearson=0.0|sim_steinhaus=0.25580971916578593|correl_spearman=0.0	correl_pearson=0.993101193177475|sim_steinhaus=0.8192509033118112|correl_spearman=1.0	0.993101193	0	0	0	0.9980862370335759|0.8252208847820447|1.0	0.9999999999999984|0.8192509033118112|1.0	788.0|788.0|788.0	0.00308872017473531|0.044679791483230515|0.0
sim_steinhaus|correl_spearman|correl_pearson	147	copresence	RF0055->RF0053	3	0.8143795519812644|1.0|0.9984544549381752	sim_steinhaus=copresence|correl_spearman=copresence|correl_pearson=copresence	sim_steinhaus=0.1214240837992272|correl_spearman=0.0|correl_pearson=0.0	sim_steinhaus=0.8143795519812644|correl_spearman=1.0|correl_pearson=0.9984544549381752	0.814379552	0	0	0	0.817884904365362|1.0|0.9995712581931369	0.8143795519812645|1.0|0.9999999999999983	788.0|788.0|788.0	0.031683993223376554|0.0|6.919683847117572E-4
sim_steinhaus|correl_spearman|correl_pearson	130.4285714	copresence	RF0055->RF0075	3	0.8283569368273702|1.0|0.9026993287333503	sim_steinhaus=copresence|correl_spearman=copresence|correl_pearson=copresence	sim_steinhaus=0.4547345151349947|correl_spearman=0.0|correl_pearson=1.5670574478598986E-6	sim_steinhaus=0.8283569368273702|correl_spearman=1.0|correl_pearson=0.9026993287333503	0.828356937	0	0	0	0.8292588462102268|1.0|0.9730083149058939	0.8283569368273702|1.0|0.9999999999999986	788.0|788.0|788.0	0.02167120629047536|0.0|0.04356326450181474
correl_pearson|sim_steinhaus|correl_spearman	29.46666667	copresence	RF0157->RF0042	3	0.9174744506367922|0.889531177189215|1.0	correl_pearson=copresence|sim_steinhaus=copresence|correl_spearman=copresence	correl_pearson=1.854678914892105E-7|sim_steinhaus=0.3913160012711342|correl_spearman=0.0	correl_pearson=0.9174744506367922|sim_steinhaus=0.889531177189215|correl_spearman=1.0	0.917474451	0	0	0	0.977107006440627|0.8907654716736777|1.0	0.9999999999999986|0.889531177189215|1.0	788.0|788.0|788.0	0.036948176084158534|0.02461336736824012|0.0
correl_pearson|correl_spearman	162	mutualExclusion	RF0157->RF0055	2	-0.9989239387399568|-1.0	correl_pearson=mutualExclusion|correl_spearman=mutualExclusion	correl_pearson=0.0|correl_spearman=0.0	correl_pearson=-0.9989239387399568|correl_spearman=-1.0	-0.998923939	0	0	0	-0.9997014953104114|-1.0	-0.9999999999999986|-1.0	788.0|788.0	4.817720235758558E-4|0.0
correl_pearson|sim_steinhaus|correl_spearman	7	copresence	RF0100->RF0140	3	0.8465088747535211|0.9438641349954615|1.0	correl_pearson=copresence|sim_steinhaus=copresence|correl_spearman=copresence	correl_pearson=1.2998296233168727E-4|sim_steinhaus=0.14038569820085522|correl_spearman=0.0	correl_pearson=0.8465088747535211|sim_steinhaus=0.9438641349954615|correl_spearman=1.0	0.846508875	0	0	0	0.9574208064193255|0.9431835093561571|1.0	0.9999999999999988|0.9438641349954615|1.0	788.0|788.0|788.0	0.06872074365724712|0.015365840245837084|0.0
sim_steinhaus|correl_spearman|correl_pearson	14	copresence	RF0100->RF0163	3	0.889416730653429|1.0|0.9755316367270109	sim_steinhaus=copresence|correl_spearman=copresence|correl_pearson=copresence	sim_steinhaus=0.38490435914248883|correl_spearman=0.0|correl_pearson=0.0	sim_steinhaus=0.889416730653429|correl_spearman=1.0|correl_pearson=0.9755316367270109	0.889416731	0	0	0	0.8880265477860371|1.0|0.9932123556021284	0.889416730653429|1.0|0.9999999999999994	788.0|788.0|788.0	0.018767392179516503|0.0|0.010954927312542178
sim_steinhaus|correl_pearson|correl_spearman	11	copresence	RF0090->RF0034	3	0.8838025967904823|0.9403019453127687|1.0	sim_steinhaus=copresence|correl_pearson=copresence|correl_spearman=copresence	sim_steinhaus=0.06563221764206262|correl_pearson=8.971584031236546E-10|correl_spearman=0.0	sim_steinhaus=0.8838025967904823|correl_pearson=0.9403019453127687|correl_spearman=1.0	0.883802597	0	0	0	0.8852684951766774|0.9834394658138313|1.0	0.8838025967904823|0.9999999999999986|1.0	788.0|788.0|788.0	0.029278336860883082|0.026727895221366222|0.0
correl_pearson|correl_spearman	19	mutualExclusion	RF0090->RF0100	2	-0.9992333832149665|-1.0	correl_pearson=mutualExclusion|correl_spearman=mutualExclusion	correl_pearson=0.0|correl_spearman=0.0	correl_pearson=-0.9992333832149665|correl_spearman=-1.0	-0.999233383	0	0	0	-0.9997873367307679|-1.0	-0.9999999999999996|-1.0	788.0|788.0	3.432281539604036E-4|0.0
correl_spearman|sim_steinhaus|correl_pearson	2	copresence	RF0038->RF0085	3	1.0|0.9482711350677339|0.8534239439155878	correl_spearman=copresence|sim_steinhaus=copresence|correl_pearson=copresence	correl_spearman=0.0|sim_steinhaus=0.07092342407198782|correl_pearson=9.023869344676472E-5	correl_spearman=1.0|sim_steinhaus=0.9482711350677339|correl_pearson=0.8534239439155878	1	0	0	0	1.0|0.9481680542305914|0.9593390806387738	1.0|0.9482711350677339|0.9999999999999996	788.0|788.0|788.0	0.0|0.007112988533137824|0.06562474253994834
sim_steinhaus|correl_spearman|correl_pearson	18	copresence	RF0038->RF0148	3	0.9131508263642502|1.0|0.835143126098777	sim_steinhaus=copresence|correl_spearman=copresence|correl_pearson=copresence	sim_steinhaus=0.02204519363264701|correl_spearman=0.0|correl_pearson=2.2196844583460829E-4	sim_steinhaus=0.9131508263642502|correl_spearman=1.0|correl_pearson=0.835143126098777	0.913150826	0	0	0	0.9130980710068088|1.0|0.9542678918036828	0.9131508263642502|1.0|0.9999999999999993	788.0|788.0|788.0	0.007372578452931981|0.0|0.07380939421291395
sim_steinhaus|correl_spearman|correl_pearson	6.5	copresence	RF0165->RF0054	3	0.8505129765762723|1.0|0.9438416091145253	sim_steinhaus=copresence|correl_spearman=copresence|correl_pearson=copresence	sim_steinhaus=0.48906903006923425|correl_spearman=0.0|correl_pearson=2.6783514295303235E-10	sim_steinhaus=0.8505129765762723|correl_spearman=1.0|correl_pearson=0.9438416091145253	0.850512977	0	0	0	0.8503461917979219|1.0|0.9844213859736073	0.8505129765762721|1.0|0.9999999999999997	788.0|788.0|788.0	0.0058237091788739806|0.0|0.025143123930109618
correl_spearman|sim_steinhaus|correl_pearson	8.83333333	copresence	RF0156->RF0020	3	1.0|0.8722643754149932|0.8445611034756276	correl_spearman=copresence|sim_steinhaus=copresence|correl_pearson=copresence	correl_spearman=0.0|sim_steinhaus=0.4837225052055885|correl_pearson=1.4323691358891777E-4	correl_spearman=1.0|sim_steinhaus=0.8722643754149932|correl_pearson=0.8445611034756276	1	0	0	0	1.0|0.8716850095361907|0.9568804850804858	1.0|0.8722643754149932|0.9999999999999993	788.0|788.0|788.0	0.0|0.020626426026609718|0.06959279596956287
correl_spearman|correl_pearson|sim_steinhaus	10	copresence	RF0156->RF0022	3	1.0|0.9778935068496121|0.8860111067011207	correl_spearman=copresence|correl_pearson=copresence|sim_steinhaus=copresence	correl_spearman=0.0|correl_pearson=0.0|sim_steinhaus=0.3622393212938595	correl_spearman=1.0|correl_pearson=0.9778935068496121|sim_steinhaus=0.8860111067011207	1	0	0	0	1.0|0.9938675499985463|0.8862730710257302	1.0|0.9999999999999983|0.8860111067011207	788.0|788.0|788.0	0.0|0.00989747548276118|0.017299566725844154
correl_pearson|correl_spearman|sim_steinhaus	18	copresence	RF0156->RF0112	3	0.8076018054502833|1.0|0.8994443820755	correl_pearson=copresence|correl_spearman=copresence|sim_steinhaus=copresence	correl_pearson=6.291000095793864E-4|correl_spearman=0.0|sim_steinhaus=0.08990813309546858	correl_pearson=0.8076018054502833|correl_spearman=1.0|sim_steinhaus=0.8994443820755	0.807601805	0	0	0	0.9466277939056751|1.0|0.9002044298452571	1.0000000000000004|1.0|0.8994443820755	788.0|788.0|788.0	0.08614013993666816|0.0|0.022893436056759916
sim_steinhaus|correl_spearman|correl_pearson	9.83333333	copresence	RF0156->RF0134	3	0.8169717902766417|1.0|0.984005184267317	sim_steinhaus=copresence|correl_spearman=copresence|correl_pearson=copresence	sim_steinhaus=0.03651149941669474|correl_spearman=0.0|correl_pearson=0.0	sim_steinhaus=0.8169717902766417|correl_spearman=1.0|correl_pearson=0.984005184267317	0.81697179	0	0	0	0.8166281122280682|1.0|0.9955629593940601	0.8169717902766417|1.0|0.9999999999999983	788.0|788.0|788.0	0.009983617384524728|0.0|0.007161167331632274
correl_spearman|correl_pearson	14.16666667	mutualExclusion	RF0156->RF0165	2	-1.0|-0.8187453103438577	correl_spearman=mutualExclusion|correl_pearson=mutualExclusion	correl_spearman=0.0|correl_pearson=4.2823840330974416E-4	correl_spearman=-1.0|correl_pearson=-0.8187453103438577	-1	0	0	0	-1.0|-0.9497190570081374	-1.0|-0.9999999999999994	788.0|788.0	0.0|0.0811509919191199
correl_pearson|correl_spearman|sim_steinhaus	10	copresence	RF0077->RF0011	3	0.9770700731818018|1.0|0.8424132503914101	correl_pearson=copresence|correl_spearman=copresence|sim_steinhaus=copresence	correl_pearson=0.0|correl_spearman=0.0|sim_steinhaus=0.28668500868739316	correl_pearson=0.9770700731818018|correl_spearman=1.0|sim_steinhaus=0.8424132503914101	0.977070073	0	0	0	0.9936391254464086|1.0|0.8426430933105865	0.9999999999999998|1.0|0.8424132503914101	788.0|788.0|788.0	0.010266141579341819|0.0|0.007961181690368243
correl_spearman|correl_pearson|sim_steinhaus	72	copresence	RF0146->RF0066	3	1.0|0.9441431222833504|0.9290248360215125	correl_spearman=copresence|correl_pearson=copresence|sim_steinhaus=copresence	correl_spearman=0.0|correl_pearson=2.399436760391893E-10|sim_steinhaus=0.18291490431624047	correl_spearman=1.0|correl_pearson=0.9441431222833504|sim_steinhaus=0.9290248360215125	1	0	0	0	1.0|0.9845050272105922|0.9300515708756739	1.0|0.9999999999999982|0.9290248360215124	788.0|788.0|788.0	0.0|0.02500813104924516|0.016481687818533035
sim_steinhaus|correl_pearson|correl_spearman	18	copresence	RF0144->RF0021	3	0.8922116362742911|0.9842885176979762|1.0	sim_steinhaus=copresence|correl_pearson=copresence|correl_spearman=copresence	sim_steinhaus=0.419432928246135|correl_pearson=0.0|correl_spearman=0.0	sim_steinhaus=0.8922116362742911|correl_pearson=0.9842885176979762|correl_spearman=1.0	0.892211636	0	0	0	0.8904943369476193|0.995641557482216|1.0	0.8922116362742915|0.9999999999999994|1.0	788.0|788.0|788.0	0.031072815787741487|0.0070343138472593915|0.0
correl_pearson|sim_steinhaus|correl_spearman	3	copresence	RF0048->RF0021	3	0.9164459460050615|0.9290196204151068|1.0	correl_pearson=copresence|sim_steinhaus=copresence|correl_spearman=copresence	correl_pearson=2.2039641706106394E-7|sim_steinhaus=0.37064920178676247|correl_spearman=0.0	correl_pearson=0.9164459460050615|sim_steinhaus=0.9290196204151068|correl_spearman=1.0	0.916445946	0	0	0	0.9768216941937996|0.9296344361422878|1.0	0.9999999999999998|0.9290196204151068|1.0	788.0|788.0|788.0	0.03740865614796667|0.017309581691462163|0.0
correl_spearman|sim_steinhaus|correl_pearson	7	copresence	RF0048->RF0067	3	1.0|0.9318069987452622|0.960968110400719	correl_spearman=copresence|sim_steinhaus=copresence|correl_pearson=copresence	correl_spearman=0.0|sim_steinhaus=0.19773436303680392|correl_pearson=3.6415315207705135E-14	correl_spearman=1.0|sim_steinhaus=0.9318069987452622|correl_pearson=0.960968110400719	1	0	0	0	1.0|0.9306750788823502|0.9891723617218962	1.0|0.9318069987452622|0.9999999999999984	788.0|788.0|788.0	0.0|0.022755880333244768|0.01747528057601318
correl_spearman|correl_pearson|sim_steinhaus	28	copresence	RF0048->RF0104	3	1.0|0.9914094167826855|0.8029022858057134	correl_spearman=copresence|correl_pearson=copresence|sim_steinhaus=copresence	correl_spearman=0.0|correl_pearson=0.0|sim_steinhaus=0.48676796059894417	correl_spearman=1.0|correl_pearson=0.9914094167826855|sim_steinhaus=0.8029022858057134	1	0	0	0	1.0|0.9976169299352352|0.8025387014045291	1.0|0.9999999999999993|0.8029022858057134	788.0|788.0|788.0	0.0|0.0038461589632321157|0.006761020438959861
sim_steinhaus|correl_spearman|correl_pearson	22	copresence	RF0048->RF0144	3	0.8225886062430734|1.0|0.8313921990330717	sim_steinhaus=copresence|correl_spearman=copresence|correl_pearson=copresence	sim_steinhaus=0.35684234695390615|correl_spearman=0.0|correl_pearson=2.6080330711208966E-4	sim_steinhaus=0.8225886062430734|correl_spearman=1.0|correl_pearson=0.8313921990330717	0.822588606	0	0	0	0.82147381947876|1.0|0.9532273661747233	0.8225886062430735|1.0|0.9999999999999986	788.0|788.0|788.0	0.022854649838714294|0.0|0.0754887518757455
correl_spearman|correl_pearson	127.3380952	copresence	RF0101->RF0003	2	1.0|0.9907547728721678	correl_spearman=copresence|correl_pearson=copresence	correl_spearman=0.0|correl_pearson=0.0	correl_spearman=1.0|correl_pearson=0.9907547728721678	1	0	0	0	1.0|0.9974353284925002	1.0|0.9999999999999996	788.0|788.0	0.0|0.004139254842809922
correl_pearson|correl_spearman	3	copresence	RF0143->RF0155	2	0.9469762709039863|1.0	correl_pearson=copresence|correl_spearman=copresence	correl_pearson=8.037798204796331E-11|correl_spearman=0.0	correl_pearson=0.9469762709039863|correl_spearman=1.0	0.946976271	0	0	0	0.9852909565818635|1.0	0.9999999999999993|1.0	788.0|788.0	0.023739679340464406|0.0
correl_spearman|correl_pearson|sim_steinhaus	9	copresence	RF0057->RF0045	3	1.0|0.8988437275159329|0.8219535843878526	correl_spearman=copresence|correl_pearson=copresence|sim_steinhaus=copresence	correl_spearman=0.0|correl_pearson=2.472630549366084E-6|sim_steinhaus=0.09923161030958633	correl_spearman=1.0|correl_pearson=0.8988437275159329|sim_steinhaus=0.8219535843878526	1	0	0	0	1.0|0.9719387521520675|0.8061158537751979	1.0|0.9999999999999988|0.8219535843878526	788.0|788.0|788.0	0.0|0.04528948666926073|0.0904614477208588
correl_spearman|correl_pearson|sim_steinhaus	9	copresence	RF0057->RF0076	3	1.0|0.9034147038937429|0.8695448357077695	correl_spearman=copresence|correl_pearson=copresence|sim_steinhaus=copresence	correl_spearman=0.0|correl_pearson=1.4342639646502953E-6|sim_steinhaus=0.02078478564870534	correl_spearman=1.0|correl_pearson=0.9034147038937429|sim_steinhaus=0.8695448357077695	1	0	0	0	1.0|0.9732067634962533|0.8627994522080819	1.0|0.9999999999999991|0.8695448357077695	788.0|788.0|788.0	0.0|0.043242978146905885|0.06903617203007073
correl_pearson|sim_steinhaus|correl_spearman	11	copresence	RF0153->RF0010	3	0.9637378830180529|0.8094081188350501|1.0	correl_pearson=copresence|sim_steinhaus=copresence|correl_spearman=copresence	correl_pearson=3.941291737419306E-15|sim_steinhaus=0.48882938340979626|correl_spearman=0.0	correl_pearson=0.9637378830180529|sim_steinhaus=0.8094081188350501|correl_spearman=1.0	0.963737883	0	0	0	0.9899407102779428|0.8093597194083558|1.0	1.0000000000000009|0.8094081188350501|1.0	788.0|788.0|788.0	0.016235203446348687|0.004005409104120725|0.0
correl_pearson|correl_spearman	2	copresence	RF0153->RF0074	2	0.9951508155862009|1.0	correl_pearson=copresence|correl_spearman=copresence	correl_pearson=0.0|correl_spearman=0.0	correl_pearson=0.9951508155862009|correl_spearman=1.0	0.995150816	0	0	0	0.9986548123773763|1.0	0.9999999999999987|1.0	788.0|788.0	0.0021710672751420897|0.0
sim_steinhaus|correl_spearman|correl_pearson	7	copresence	RF0163->RF0140	3	0.8343094209817824|1.0|0.9428435929157805	sim_steinhaus=copresence|correl_spearman=copresence|correl_pearson=copresence	sim_steinhaus=0.4485015190549194|correl_spearman=0.0|correl_pearson=3.8229269749834316E-10	sim_steinhaus=0.8343094209817824|correl_spearman=1.0|correl_pearson=0.9428435929157805	0.834309421	0	0	0	0.8323527442488892|1.0|0.9841445313681354	0.8343094209817824|1.0|0.9999999999999993	788.0|788.0|788.0	0.02716131009454912|0.0|0.025589953772875
correl_pearson|sim_steinhaus|correl_spearman	14	copresence	RF0163->RF0172	3	0.9560002038471572|0.8043106345629807|1.0	correl_pearson=copresence|sim_steinhaus=copresence|correl_spearman=copresence	correl_pearson=9.762746167041314E-13|sim_steinhaus=0.46905610182504415|correl_spearman=0.0	correl_pearson=0.9560002038471572|sim_steinhaus=0.8043106345629807|correl_spearman=1.0	0.956000204	0	0	0	0.9877942399933904|0.8070455909885332|1.0	0.9999999999999983|0.8043106345629807|1.0	788.0|788.0|788.0	0.019699501893253615|0.037920860573227286|0.0
correl_spearman|correl_pearson|sim_steinhaus	11	copresence	RF0015->RF0034	3	1.0|0.8570006912533099|0.864102151219951	correl_spearman=copresence|correl_pearson=copresence|sim_steinhaus=copresence	correl_spearman=0.0|correl_pearson=7.371769004910211E-5|sim_steinhaus=0.02554403115867121	correl_spearman=1.0|correl_pearson=0.8570006912533099|sim_steinhaus=0.864102151219951	1	0	0	0	1.0|0.9603312879539416|0.8639188771843677	1.0|0.9999999999999982|0.864102151219951	788.0|788.0|788.0	0.0|0.064023368281159|0.011213487986477786
correl_pearson|correl_spearman	13	mutualExclusion	RF0015->RF0163	2	-0.8093062071375874|-1.0	correl_pearson=mutualExclusion|correl_spearman=mutualExclusion	correl_pearson=5.948310989152272E-4|correl_spearman=0.0	correl_pearson=-0.8093062071375874|correl_spearman=-1.0	-0.809306207	0	0	0	-0.9471006033222886|-1.0	-0.9999999999999993|-1.0	788.0|788.0	0.08537704857712416|0.0
correl_spearman|sim_steinhaus|correl_pearson	133.5047619	copresence	RF0114->RF0101	3	1.0|0.9016892412616033|0.9773134300744343	correl_spearman=copresence|sim_steinhaus=copresence|correl_pearson=copresence	correl_spearman=0.0|sim_steinhaus=0.4856415599897031|correl_pearson=0.0	correl_spearman=1.0|sim_steinhaus=0.9016892412616033|correl_pearson=0.9773134300744343	1	0	0	0	1.0|0.8957177050267129|0.9937066338461545	1.0|0.9016892412616033|0.9999999999999988	788.0|788.0|788.0	0.0|0.04781506917787869|0.0101571863116741
correl_pearson|correl_spearman	326.2333333	mutualExclusion	RF0114->RF0159	2	-0.9993645121103957|-1.0	correl_pearson=mutualExclusion|correl_spearman=mutualExclusion	correl_pearson=0.0|correl_spearman=0.0	correl_pearson=-0.9993645121103957|correl_spearman=-1.0	-0.999364512	0	0	0	-0.9998237125317483|-1.0	-0.9999999999999992|-1.0	788.0|788.0	2.845193837015865E-4|0.0
sim_steinhaus|correl_pearson|correl_spearman	37.3	copresence	RF0114->RF0166	3	0.876632555196339|0.9598348430560486|1.0	sim_steinhaus=copresence|correl_pearson=copresence|correl_spearman=copresence	sim_steinhaus=0.06785161315650134|correl_pearson=8.276712648580542E-14|correl_spearman=0.0	sim_steinhaus=0.876632555196339|correl_pearson=0.9598348430560486|correl_spearman=1.0	0.876632555	0	0	0	0.8764315877225203|0.9888579877828811|1.0	0.876632555196339|0.9999999999999991|1.0	788.0|788.0|788.0	0.013729710873315447|0.01798266479489292|0.0
sim_steinhaus|correl_spearman|correl_pearson	18.96666667	copresence	RF0116->RF0105	3	0.9045945529505518|1.0|0.900292954816829	sim_steinhaus=copresence|correl_spearman=copresence|correl_pearson=copresence	sim_steinhaus=0.040150110755764024|correl_spearman=0.0|correl_pearson=2.0915559039158538E-6	sim_steinhaus=0.9045945529505518|correl_spearman=1.0|correl_pearson=0.900292954816829	0.904594553	0	0	0	0.9062478208002703|1.0|0.972340774937998	0.9045945529505518|1.0|0.9999999999999982	788.0|788.0|788.0	0.017340165236693798|0.0|0.04464064148237486
correl_spearman|sim_steinhaus|correl_pearson	63.48571429	copresence	RF0116->RF0084	3	1.0|0.8877465834838492|0.9451236768740733	correl_spearman=copresence|sim_steinhaus=copresence|correl_pearson=copresence	correl_spearman=0.0|sim_steinhaus=0.4637097146691608|correl_pearson=1.6642098810137895E-10	correl_spearman=1.0|sim_steinhaus=0.8877465834838492|correl_pearson=0.9451236768740733	1	0	0	0	1.0|0.8903675889547759|0.9847770378800602	1.0|0.8877465834838493|0.9999999999999992	788.0|788.0|788.0	0.0|0.030844181190449974|0.02456911908316069
correl_pearson|sim_steinhaus|correl_spearman	115.1190476	copresence	RF0116->RF0137	3	0.9005741154075539|0.8856982210270901|1.0	correl_pearson=copresence|sim_steinhaus=copresence|correl_spearman=copresence	correl_pearson=2.0236089812164515E-6|sim_steinhaus=0.14732799205688368|correl_spearman=0.0	correl_pearson=0.9005741154075539|sim_steinhaus=0.8856982210270901|correl_spearman=1.0	0.900574115	0	0	0	0.9724187702696631|0.886539275359142|1.0	0.9999999999999987|0.8856982210270901|1.0	788.0|788.0|788.0	0.044514760817607815|0.027827042913205473|0.0
correl_pearson|sim_steinhaus|correl_spearman	182.3857143	copresence	RF0116->RF0151	3	0.9399293526775606|0.8299428988990271|1.0	correl_pearson=copresence|sim_steinhaus=copresence|correl_spearman=copresence	correl_pearson=1.0105910552837827E-9|sim_steinhaus=0.2589406449270435|correl_spearman=0.0	correl_pearson=0.9399293526775606|sim_steinhaus=0.8299428988990271|correl_spearman=1.0	0.939929353	0	0	0	0.9833361067830421|0.8263617167123576|1.0	1.0000000000000004|0.8299428988990271|1.0	788.0|788.0|788.0	0.02689471166063419|0.03876623662696552|0.0
correl_pearson|correl_spearman|sim_steinhaus	76.9	copresence	RF0109->RF0160	3	0.9133901901570725|1.0|0.8390831432958603	correl_pearson=copresence|correl_spearman=copresence|sim_steinhaus=copresence	correl_pearson=3.5935020542554597E-7|correl_spearman=0.0|sim_steinhaus=0.33660714923499946	correl_pearson=0.9133901901570725|correl_spearman=1.0|sim_steinhaus=0.8390831432958603	0.91339019	0	0	0	0.9759740124820537|1.0|0.8295778631185585	0.9999999999999984|1.0|0.8390831432958603	788.0|788.0|788.0	0.038776773125228425|0.0|0.07797736553426171
sim_steinhaus|correl_pearson|correl_spearman	74.2047619	copresence	RF0109->RF0003	3	0.8156314219901079|0.9455471788935159|1.0	sim_steinhaus=copresence|correl_pearson=copresence|correl_spearman=copresence	sim_steinhaus=0.19930610138025295|correl_pearson=1.4152379268494997E-10|correl_spearman=0.0	sim_steinhaus=0.8156314219901079|correl_pearson=0.9455471788935159|correl_spearman=1.0	0.815631422	0	0	0	0.8155491314343668|0.984894519424602|1.0	0.8156314219901079|0.9999999999999999|1.0	788.0|788.0|788.0	0.012413453393850988|0.024379509594861834|0.0
correl_pearson|correl_spearman	7.66666667	copresence	RF0109->RF0101	2	0.8926484627178536|1.0	correl_pearson=copresence|correl_spearman=copresence	correl_pearson=4.81061195567456E-6|correl_spearman=0.0	correl_pearson=0.8926484627178536|correl_spearman=1.0	0.892648463	0	0	0	0.9702201552058431|1.0	0.9999999999999988|1.0	788.0|788.0	0.0480632183973586|0.0
correl_spearman|correl_pearson	171.3619048	copresence	RF0109->RF0114	2	1.0|0.9678660926012747	correl_spearman=copresence|correl_pearson=copresence	correl_spearman=0.0|correl_pearson=5.551115123125783E-17	correl_spearman=1.0|correl_pearson=0.9678660926012747	1	0	0	0	1.0|0.9910858959341385	1.0|0.9999999999999994	788.0|788.0	0.0|0.014386929599398617
correl_pearson|correl_spearman	66.52380952	mutualExclusion	RF0109->RF0116	2	-0.9506642593410527|-1.0	correl_pearson=mutualExclusion|correl_spearman=mutualExclusion	correl_pearson=1.607258770519593E-11|correl_spearman=0.0	correl_pearson=-0.9506642593410527|correl_spearman=-1.0	-0.950664259	0	0	0	-0.9863140227254775|-1.0	-1.0000000000000007|-1.0	788.0|788.0	0.02208850043622845|0.0
sim_steinhaus|correl_spearman|correl_pearson	3	copresence	RF0107->RF0089	3	0.9504468340844257|1.0|0.9530895448597254	sim_steinhaus=copresence|correl_spearman=copresence|correl_pearson=copresence	sim_steinhaus=2.6537802223614015E-5|correl_spearman=0.0|correl_pearson=4.8655524054197485E-12	sim_steinhaus=0.9504468340844257|correl_spearman=1.0|correl_pearson=0.9530895448597254	0.950446834	0	0	0	0.9504705588644691|1.0|0.9869868088648893	0.9504468340844257|1.0|0.9999999999999993	788.0|788.0|788.0	0.0036059914345090045|0.0|0.02100265639047793
correl_pearson|correl_spearman	3	copresence	RF0107->RF0143	2	0.9999447746799576|1.0	correl_pearson=copresence|correl_spearman=copresence	correl_pearson=0.0|correl_spearman=0.0	correl_pearson=0.9999447746799576|correl_spearman=1.0	0.999944775	0	0	0	0.9999846802244201|1.0	0.9999999999999993|1.0	788.0|788.0	2.4725371293684777E-5|0.0
correl_spearman|correl_pearson|sim_steinhaus	2	copresence	RF0107->RF0155	3	1.0|0.9503006824496225|0.9835945380916576	correl_spearman=copresence|correl_pearson=copresence|sim_steinhaus=copresence	correl_spearman=0.0|correl_pearson=1.9035384379861853E-11|sim_steinhaus=0.003162481464867417	correl_spearman=1.0|correl_pearson=0.9503006824496225|sim_steinhaus=0.9835945380916576	1	0	0	0	1.0|0.9862131647063865|0.9835484931333967	1.0|0.9999999999999999|0.9835945380916576	788.0|788.0|788.0	0.0|0.022251280364484753|0.0025399018839839947
correl_spearman|correl_pearson|sim_steinhaus	4	copresence	RF0063->RF0052	3	1.0|0.9951823687960016|0.9543115091104613	correl_spearman=copresence|correl_pearson=copresence|sim_steinhaus=copresence	correl_spearman=0.0|correl_pearson=0.0|sim_steinhaus=0.12180439626433898	correl_spearman=1.0|correl_pearson=0.9951823687960016|sim_steinhaus=0.9543115091104613	1	0	0	0	1.0|0.9986635653930761|0.9559158119095198	1.0|0.9999999999999999|0.9543115091104613	788.0|788.0|788.0	0.0|0.002156940334325459|0.015595721532062757
correl_pearson|correl_spearman|sim_steinhaus	8	copresence	RF0083->RF0047	3	0.8885490095672071|1.0|0.8775800894825314	correl_pearson=copresence|correl_spearman=copresence|sim_steinhaus=copresence	correl_pearson=7.180395034500631E-6|correl_spearman=0.0|sim_steinhaus=0.3414980832245279	correl_pearson=0.8885490095672071|correl_spearman=1.0|sim_steinhaus=0.8775800894825314	0.88854901	0	0	0	0.9690829467255805|1.0|0.8495837881833957	0.9999999999999993|1.0|0.8775800894825314	788.0|788.0|788.0	0.049898617471070945|0.0|0.10419650780216881
correl_pearson|correl_spearman	18	copresence	RF0083->RF0126	2	0.9669053404746164|1.0	correl_pearson=copresence|correl_spearman=copresence	correl_pearson=2.220446049250313E-16|correl_spearman=0.0	correl_pearson=0.9669053404746164|correl_spearman=1.0	0.96690534	0	0	0	0.9908193785656604|1.0	0.9999999999999984|1.0	788.0|788.0	0.014817075645354573|0.0
correl_pearson|correl_spearman|sim_steinhaus	84	copresence	RF0121->RF0142	3	0.9439411432829641|1.0|0.8418678696939207	correl_pearson=copresence|correl_spearman=copresence|sim_steinhaus=copresence	correl_pearson=2.5831997652048244E-10|correl_spearman=0.0|sim_steinhaus=0.18503805078976787	correl_pearson=0.9439411432829641|correl_spearman=1.0|sim_steinhaus=0.8418678696939207	0.943941143	0	0	0	0.9844489972418031|1.0|0.8420110485341569	0.9999999999999991|1.0|0.8418678696939205	788.0|788.0|788.0	0.025098560688661908|0.0|0.010402841292467227
correl_pearson|correl_spearman	4	mutualExclusion	RF0024->RF0095	2	-0.9910574784817119|-1.0	correl_pearson=mutualExclusion|correl_spearman=mutualExclusion	correl_pearson=0.0|correl_spearman=0.0	correl_pearson=-0.9910574784817119|correl_spearman=-1.0	-0.991057478	0	0	0	-0.9975193005184155|-1.0	-0.9999999999999992|-1.0	788.0|788.0	0.004003728084739961|0.0
correl_pearson|correl_spearman|sim_steinhaus	84	copresence	RF0127->RF0051	3	0.9275845246069961|1.0|0.9520735703347767	correl_pearson=copresence|correl_spearman=copresence|sim_steinhaus=copresence	correl_pearson=2.6323616508783232E-8|correl_spearman=0.0|sim_steinhaus=0.07865617765625849	correl_pearson=0.9275845246069961|correl_spearman=1.0|sim_steinhaus=0.9520735703347767	0.927584525	0	0	0	0.9799115907187215|1.0|0.9526236619212523	0.9999999999999993|1.0|0.9520735703347767	788.0|788.0|788.0	0.032421713719989136|0.0|0.01175720718559157
correl_spearman|correl_pearson	832	mutualExclusion	RF0127->RF0113	2	-1.0|-0.96126968325661	correl_spearman=mutualExclusion|correl_pearson=mutualExclusion	correl_spearman=0.0|correl_pearson=2.8976820942716586E-14	correl_spearman=-1.0|correl_pearson=-0.96126968325661	-1	0	0	0	-1.0|-0.9892560195163802	-1.0|-0.9999999999999993	788.0|788.0	0.0|0.01734026097217334
correl_spearman|correl_pearson	952	mutualExclusion	RF0127->RF0146	2	-1.0|-0.8094780630671586	correl_spearman=mutualExclusion|correl_pearson=mutualExclusion	correl_spearman=0.0|correl_pearson=5.914493291807599E-4	correl_spearman=-1.0|correl_pearson=-0.8094780630671586	-1	0	0	0	-1.0|-0.9471482770029641	-1.0|-0.9999999999999991	788.0|788.0	0.0|0.0853001055795197
correl_pearson|correl_spearman	2	copresence	RF0094->RF0051	2	0.9478092217149789|1.0	correl_pearson=copresence|correl_spearman=copresence	correl_pearson=5.6989912788907304E-11|correl_spearman=0.0	correl_pearson=0.9478092217149789|correl_spearman=1.0	0.947809222	0	0	0	0.9855220212363763|1.0	1.0000000000000004|1.0	788.0|788.0	0.023366752247322674|0.0
correl_spearman|sim_steinhaus|correl_pearson	2	copresence	RF0094->RF0061	3	1.0|0.8596553891874692|0.9604171054345647	correl_spearman=copresence|sim_steinhaus=copresence|correl_pearson=copresence	correl_spearman=0.0|sim_steinhaus=0.25752293923558933|correl_pearson=5.4567461660326444E-14	correl_spearman=1.0|sim_steinhaus=0.8596553891874692|correl_pearson=0.9604171054345647	1	0	0	0	1.0|0.8549277744702948|0.9890195102324035	1.0|0.8596553891874693|0.9999999999999998	788.0|788.0|788.0	0.0|0.046428936096102595|0.01772197543196742
correl_pearson|sim_steinhaus|correl_spearman	84	copresence	RF0094->RF0127	3	0.9982953110452675|0.9553197073103552|1.0	correl_pearson=copresence|sim_steinhaus=copresence|correl_spearman=copresence	correl_pearson=0.0|sim_steinhaus=0.05379372407114369|correl_spearman=0.0	correl_pearson=0.9982953110452675|sim_steinhaus=0.9553197073103552|correl_spearman=1.0	0.998295311	0	0	0	0.9995271108939839|0.955301133501272|1.0	0.9999999999999996|0.9553197073103552|1.0	788.0|788.0|788.0	7.632199743498303E-4|0.00958395385036319|0.0
correl_pearson|correl_spearman	2	copresence	RF0004->RF0043	2	0.999961367274123|1.0	correl_pearson=copresence|correl_spearman=copresence	correl_pearson=0.0|correl_spearman=0.0	correl_pearson=0.999961367274123|correl_spearman=1.0	0.999961367	0	0	0	0.9999892830916964|1.0	0.9999999999999993|1.0	788.0|788.0	1.7296567782083463E-5|0.0
sim_steinhaus|correl_spearman|correl_pearson	2	copresence	RF0004->RF0062	3	0.9204690827416205|1.0|0.999961367274123	sim_steinhaus=copresence|correl_spearman=copresence|correl_pearson=copresence	sim_steinhaus=0.30524568465896573|correl_spearman=0.0|correl_pearson=0.0	sim_steinhaus=0.9204690827416205|correl_spearman=1.0|correl_pearson=0.999961367274123	0.920469083	0	0	0	0.9299331964736197|1.0|0.9999892830916964	0.9204690827416205|1.0|0.9999999999999993	788.0|788.0|788.0	0.04197035649756973|0.0|1.7296567782083463E-5
sim_steinhaus|correl_pearson|correl_spearman	24	copresence	RF0135->RF0011	3	0.9356382760924423|0.9999313533369578|1.0	sim_steinhaus=copresence|correl_pearson=copresence|correl_spearman=copresence	sim_steinhaus=0.028085802663684767|correl_pearson=0.0|correl_spearman=0.0	sim_steinhaus=0.9356382760924423|correl_pearson=0.9999313533369578|correl_spearman=1.0	0.935638276	0	0	0	0.9355575364880562|0.9999809570778092|1.0	0.9356382760924423|1.0|1.0	788.0|788.0|788.0	0.002713217877680142|3.073434849275058E-5|0.0
sim_steinhaus|correl_spearman|correl_pearson	2	copresence	RF0017->RF0011	3	0.9837271097098255|1.0|0.9084333490586401	sim_steinhaus=copresence|correl_spearman=copresence|correl_pearson=copresence	sim_steinhaus=4.142021956476949E-5|correl_spearman=0.0|correl_pearson=7.417944188903292E-7	sim_steinhaus=0.9837271097098255|correl_spearman=1.0|correl_pearson=0.9084333490586401	0.98372711	0	0	0	0.9836788909153852|1.0|0.9745989603652618	0.9837271097098255|1.0|0.9999999999999998	788.0|788.0|788.0	0.0035773321427032935|0.0|0.0409960402387383
correl_pearson|correl_spearman	10	copresence	RF0017->RF0077	2	0.976609089080337|1.0	correl_pearson=copresence|correl_spearman=copresence	correl_pearson=0.0|correl_spearman=0.0	correl_pearson=0.976609089080337|correl_spearman=1.0	0.976609089	0	0	0	0.993511246187828|1.0	0.9999999999999997|1.0	788.0|788.0	0.010472532471427324|0.0
sim_steinhaus|correl_pearson|correl_spearman	24	copresence	RF0017->RF0135	3	0.9194497502088491|0.9132690517793697|1.0	sim_steinhaus=copresence|correl_pearson=copresence|correl_spearman=copresence	sim_steinhaus=0.16939768735823502|correl_pearson=3.6612679321645913E-7|correl_spearman=0.0	sim_steinhaus=0.9194497502088491|correl_pearson=0.9132690517793697|correl_spearman=1.0	0.91944975	0	0	0	0.9193223376113218|0.975940408099869|1.0	0.9194497502088491|0.9999999999999998|1.0	788.0|788.0|788.0	0.004625931509454771|0.03883100896060897|0.0
correl_spearman|correl_pearson	75	mutualExclusion	RF0133->RF0052	2	-1.0|-0.9770127755374469	correl_spearman=mutualExclusion|correl_pearson=mutualExclusion	correl_spearman=0.0|correl_pearson=0.0	correl_spearman=-1.0|correl_pearson=-0.9770127755374469	-1	0	0	0	-1.0|-0.9936232307978597	-1.0|-0.9999999999999984	788.0|788.0	0.0|0.010291794767586624
sim_steinhaus|correl_pearson|correl_spearman	57.5	copresence	RF0133->RF0053	3	0.8984945385331773|0.9020330442544445|1.0	sim_steinhaus=copresence|correl_pearson=copresence|correl_spearman=copresence	sim_steinhaus=0.02023434159435744|correl_pearson=1.6998334523843361E-6|correl_spearman=0.0	sim_steinhaus=0.8984945385331773|correl_pearson=0.9020330442544445|correl_spearman=1.0	0.898494539	0	0	0	0.8968502544435936|0.9728234843122|1.0	0.8984945385331773|0.9999999999999992|1.0	788.0|788.0|788.0	0.01888884263701928|0.04386157207369671|0.0
sim_steinhaus|correl_spearman|correl_pearson	8	copresence	RF0059->RF0162	3	0.8396665939118237|1.0|0.9608405058251026	sim_steinhaus=copresence|correl_spearman=copresence|correl_pearson=copresence	sim_steinhaus=0.46974099017697457|correl_spearman=0.0|correl_pearson=4.0023540037736893E-14	sim_steinhaus=0.8396665939118237|correl_spearman=1.0|correl_pearson=0.9608405058251026	0.839666594	0	0	0	0.8533353725185557|1.0|0.9891369635845926	0.8396665939118236|1.0|0.9999999999999983	788.0|788.0|788.0	0.06509891766729965|0.0|0.01753241144476084
correl_pearson|correl_spearman	88	copresence	RF0028->RF0031	2	0.9958865449798437|1.0	correl_pearson=copresence|correl_spearman=copresence	correl_pearson=0.0|correl_spearman=0.0	correl_pearson=0.9958865449798437|correl_spearman=1.0	0.995886545	0	0	0	0.9988589073322152|1.0	0.9999999999999983|1.0	788.0|788.0	0.0018416679630943382|0.0
correl_spearman|sim_steinhaus|correl_pearson	143.0666667	copresence	RF0028->RF0116	3	1.0|0.8838711624688561|0.9436566890942599	correl_spearman=copresence|sim_steinhaus=copresence|correl_pearson=copresence	correl_spearman=0.0|sim_steinhaus=0.009525225196097775|correl_pearson=2.8635721571745876E-10	correl_spearman=1.0|sim_steinhaus=0.8838711624688561|correl_pearson=0.9436566890942599	1	0	0	0	1.0|0.8820464198382814|0.9843700882498638	1.0|0.8838711624688561|0.9999999999999991	788.0|788.0|788.0	0.0|0.01625059906310645|0.02522591595661484
sim_steinhaus|correl_pearson|correl_spearman	28.93333333	copresence	RF0028->RF0137	3	0.8253396486762511|0.9936871706374782|1.0	sim_steinhaus=copresence|correl_pearson=copresence|correl_spearman=copresence	sim_steinhaus=0.44123279062121|correl_pearson=0.0|correl_spearman=0.0	sim_steinhaus=0.8253396486762511|correl_pearson=0.9936871706374782|correl_spearman=1.0	0.825339649	0	0	0	0.8312041489185297|0.9982487900649846|1.0	0.8253396486762511|0.9999999999999996|1.0	788.0|788.0|788.0	0.037513295958071756|0.0028263675028584734|0.0
correl_pearson|correl_spearman|sim_steinhaus	26.64285714	copresence	RF0174->RF0030	3	0.8979151180154578|1.0|0.8297244033734871	correl_pearson=copresence|correl_spearman=copresence|sim_steinhaus=copresence	correl_pearson=2.7458232463306587E-6|correl_spearman=0.0|sim_steinhaus=0.4700101063534392	correl_pearson=0.8979151180154578|correl_spearman=1.0|sim_steinhaus=0.8297244033734871	0.897915118	0	0	0	0.9716811513063046|1.0|0.8311812178313563	0.9999999999999988|1.0|0.829724403373487	788.0|788.0|788.0	0.04570524188206136|0.0|0.05086223505182077
sim_steinhaus|correl_spearman|correl_pearson	4.33333333	copresence	RF0026->RF0030	3	0.8380096892189551|1.0|0.9189349759383825	sim_steinhaus=copresence|correl_spearman=copresence|correl_pearson=copresence	sim_steinhaus=0.019977890622952854|correl_spearman=0.0|correl_pearson=1.440934400687155E-7	sim_steinhaus=0.8380096892189551|correl_spearman=1.0|correl_pearson=0.9189349759383825	0.838009689	0	0	0	0.840692570259999|1.0|0.977512163347554	0.8380096892189551|1.0|1.0	788.0|788.0|788.0	0.02072558590039405|0.0|0.036294272578699854
correl_pearson|sim_steinhaus|correl_spearman	2	copresence	RF0026->RF0033	3	0.9609184523956352|0.8051720369340288|1.0	correl_pearson=copresence|sim_steinhaus=copresence|correl_spearman=copresence	correl_pearson=3.774758283725532E-14|sim_steinhaus=0.010486844502273107|correl_spearman=0.0	correl_pearson=0.9609184523956352|sim_steinhaus=0.8051720369340288|correl_spearman=1.0	0.960918452	0	0	0	0.9891585863468846|0.8050430568731505|1.0	0.9999999999999991|0.8051720369340288|1.0	788.0|788.0|788.0	0.017497513360041385|0.016766220305460874|0.0
correl_spearman|sim_steinhaus|correl_pearson	50.78571429	copresence	RF0026->RF0124	3	1.0|0.9095852441367223|0.9873580940153062	correl_spearman=copresence|sim_steinhaus=copresence|correl_pearson=copresence	correl_spearman=0.0|sim_steinhaus=0.05607257097451124|correl_pearson=0.0	correl_spearman=1.0|sim_steinhaus=0.9095852441367223|correl_pearson=0.9873580940153062	1	0	0	0	1.0|0.9113914698802144|0.996493073060178	1.0|0.909585244136722|0.9999999999999987	788.0|788.0|788.0	0.0|0.02537827254316238|0.005660009196740759
correl_pearson|correl_spearman	2	copresence	RF0026->RF0130	2	0.9559051415555209|1.0	correl_pearson=copresence|correl_spearman=copresence	correl_pearson=1.0322853682964706E-12|correl_spearman=0.0	correl_pearson=0.9559051415555209|correl_spearman=1.0	0.955905142	0	0	0	0.9877678692458248|1.0	0.9999999999999987|1.0	788.0|788.0	0.019742062994845076|0.0
correl_spearman|sim_steinhaus|correl_pearson	9.11904762	copresence	RF0026->RF0174	3	1.0|0.855972689555153|0.9987321129238402	correl_spearman=copresence|sim_steinhaus=copresence|correl_pearson=copresence	correl_spearman=0.0|sim_steinhaus=0.13042999970024277|correl_pearson=0.0	correl_spearman=1.0|sim_steinhaus=0.855972689555153|correl_pearson=0.9987321129238402	1	0	0	0	1.0|0.8466275871338249|0.9996482818849078	1.0|0.8559726895551529|0.9999999999999991	788.0|788.0|788.0	0.0|0.08198265379935218|5.676558993699133E-4
correl_spearman|correl_pearson|sim_steinhaus	14.53333333	copresence	RF0056->RF0040	3	1.0|0.9985978752492426|0.9525916970112299	correl_spearman=copresence|correl_pearson=copresence|sim_steinhaus=copresence	correl_spearman=0.0|correl_pearson=0.0|sim_steinhaus=0.044340836193776045	correl_spearman=1.0|correl_pearson=0.9985978752492426|sim_steinhaus=0.9525916970112299	1	0	0	0	1.0|0.9996110436933067|0.9437834534258751	1.0|0.9999999999999999|0.9525916970112297	788.0|788.0|788.0	0.0|6.277565261026398E-4|0.04648182228368243
correl_pearson|correl_spearman	16.5	copresence	RF0056->RF0087	2	0.9960812303559986|1.0	correl_pearson=copresence|correl_spearman=copresence	correl_pearson=0.0|correl_spearman=0.0	correl_pearson=0.9960812303559986|correl_spearman=1.0	0.99608123	0	0	0	0.9989129140137498|1.0	0.9999999999999987|1.0	788.0|788.0	0.0017545038107236218|0.0
sim_steinhaus|correl_spearman|correl_pearson	11.1	copresence	RF0056->RF0131	3	0.8775066825020318|1.0|0.8285461590536278	sim_steinhaus=copresence|correl_spearman=copresence|correl_pearson=copresence	sim_steinhaus=0.1491393722953404|correl_spearman=0.0|correl_pearson=2.934005806760065E-4	sim_steinhaus=0.8775066825020318|correl_spearman=1.0|correl_pearson=0.8285461590536278	0.877506683	0	0	0	0.8749737982640433|1.0|0.9524378606770716	0.8775066825020318|1.0|0.9999999999999983	788.0|788.0|788.0	0.022480153818011914|0.0|0.07676297527824905
sim_steinhaus|correl_spearman|correl_pearson	16.76666667	copresence	RF0056->RF0151	3	0.9502107566248875|1.0|0.9997318563329478	sim_steinhaus=copresence|correl_spearman=copresence|correl_pearson=copresence	sim_steinhaus=0.28383602134787034|correl_spearman=0.0|correl_pearson=0.0	sim_steinhaus=0.9502107566248875|correl_spearman=1.0|correl_pearson=0.9997318563329478	0.950210757	0	0	0	0.9519117984635437|1.0|0.9999256156270342	0.9502107566248876|1.0|0.9999999999999992	788.0|788.0|788.0	0.010257195769085186|0.0|1.2005275339023686E-4
correl_spearman|correl_pearson	8.13809524	copresence	RF0056->RF0152	2	1.0|0.9493467111035501	correl_spearman=copresence|correl_pearson=copresence	correl_spearman=0.0|correl_pearson=2.933503440161189E-11	correl_spearman=1.0|correl_pearson=0.9493467111035501	1	0	0	0	1.0|0.98594852835982	1.0|0.9999999999999993	788.0|788.0	0.0|0.02267839053274024
correl_pearson|correl_spearman|sim_steinhaus	8.1	copresence	RF0137->RF0151	3	0.9948700140649377|1.0|0.9431394318612174	correl_pearson=copresence|correl_spearman=copresence|sim_steinhaus=copresence	correl_pearson=0.0|correl_spearman=0.0|sim_steinhaus=0.05150317071404098	correl_pearson=0.9948700140649377|correl_spearman=1.0|sim_steinhaus=0.9431394318612174	0.994870014	0	0	0	0.9985769166533659|1.0|0.9384885471524271	0.9999999999999983|1.0|0.9431394318612176	788.0|788.0|788.0	0.0022967871780374505|0.0|0.03242681761296039
sim_steinhaus|correl_spearman|correl_pearson	24.95238095	copresence	RF0137->RF0152	3	0.834384481552895|1.0|0.9219067727047845	sim_steinhaus=copresence|correl_spearman=copresence|correl_pearson=copresence	sim_steinhaus=0.24211969419168472|correl_spearman=0.0|correl_pearson=8.377966181916108E-8	sim_steinhaus=0.834384481552895|correl_spearman=1.0|correl_pearson=0.9219067727047845	0.834384482	0	0	0	0.8193328462750935|1.0|0.9783365543968557	0.8343844815528952|1.0|0.9999999999999988	788.0|788.0|788.0	0.08912405828928265|0.0|0.03496374559573925
correl_spearman|sim_steinhaus|correl_pearson	35.13333333	copresence	RF0137->RF0040	3	1.0|0.8470142888562219|0.9996821156818373	correl_spearman=copresence|sim_steinhaus=copresence|correl_pearson=copresence	correl_spearman=0.0|sim_steinhaus=0.21950133912018477|correl_pearson=0.0	correl_spearman=1.0|sim_steinhaus=0.8470142888562219|correl_pearson=0.9996821156818373	1	0	0	0	1.0|0.8360963480211895|0.9999118173256079	1.0|0.8470142888562219|0.9999999999999986	788.0|788.0|788.0	0.0|0.06557446735899204|1.423225395345768E-4
correl_pearson|sim_steinhaus|correl_spearman	32.53333333	copresence	RF0137->RF0056	3	0.9969457753325536|0.8936512665007618|1.0	correl_pearson=copresence|sim_steinhaus=copresence|correl_spearman=copresence	correl_pearson=0.0|sim_steinhaus=0.07518497335180974|correl_spearman=0.0	correl_pearson=0.9969457753325536|sim_steinhaus=0.8936512665007618|correl_spearman=1.0	0.996945775	0	0	0	0.9991527430452674|0.8907040712508906|1.0	0.9999999999999986|0.8936512665007618|1.0	788.0|788.0|788.0	0.0013674314401316565|0.02203429527852718|0.0
correl_pearson|correl_spearman|sim_steinhaus	2	copresence	RF0070->RF0069	3	0.9626431982703065|1.0|0.8735750952691923	correl_pearson=copresence|correl_spearman=copresence|sim_steinhaus=copresence	correl_pearson=9.880984919163893E-15|correl_spearman=0.0|sim_steinhaus=0.12290231866250373	correl_pearson=0.9626431982703065|correl_spearman=1.0|sim_steinhaus=0.8735750952691923	0.962643198	0	0	0	0.9896370393411984|1.0|0.8867874102473425	1.0000000000000002|1.0|0.8735750952691923	788.0|788.0|788.0	0.016725313541082545|0.0|0.0727564328041662
correl_spearman|sim_steinhaus|correl_pearson	29	copresence	RF0104->RF0021	3	1.0|0.8720932408032137|0.856234353842819	correl_spearman=copresence|sim_steinhaus=copresence|correl_pearson=copresence	correl_spearman=0.0|sim_steinhaus=0.29387768869348496|correl_pearson=7.704519869972115E-5	correl_spearman=1.0|sim_steinhaus=0.8720932408032137|correl_pearson=0.856234353842819	1	0	0	0	1.0|0.8711929547905822|0.9601187021845893	1.0|0.8720932408032138|0.9999999999999997	788.0|788.0|788.0	0.0|0.02274567734415583|0.06436647135410063
correl_spearman|sim_steinhaus|correl_pearson	15	copresence	RF0104->RF0067	3	1.0|0.8693391153104584|0.9888985070869327	correl_spearman=copresence|sim_steinhaus=copresence|correl_pearson=copresence	correl_spearman=0.0|sim_steinhaus=0.19170645070059983|correl_pearson=0.0	correl_spearman=1.0|sim_steinhaus=0.8693391153104584|correl_pearson=0.9888985070869327	1	0	0	0	1.0|0.8701463353717738|0.9969203912276926	1.0|0.8693391153104584|0.9999999999999991	788.0|788.0|788.0	0.0|0.016217047721845276|0.004970338496551792
sim_steinhaus|correl_spearman|correl_pearson	51.86666667	copresence	RF0091->RF0003	3	0.9069631971812714|1.0|0.9455471788935147	sim_steinhaus=copresence|correl_spearman=copresence|correl_pearson=copresence	sim_steinhaus=0.06730469028555541|correl_spearman=0.0|correl_pearson=1.4152379268494997E-10	sim_steinhaus=0.9069631971812714|correl_spearman=1.0|correl_pearson=0.9455471788935147	0.906963197	0	0	0	0.9070930574391576|1.0|0.9848945194246018	0.9069631971812714|1.0|0.9999999999999984	788.0|788.0|788.0	0.01273831421252587|0.0|0.024379509594861744
correl_pearson|correl_spearman	15.8	copresence	RF0160->RF0003	2	0.9961536735953064|1.0	correl_pearson=copresence|correl_spearman=copresence	correl_pearson=0.0|correl_spearman=0.0	correl_pearson=0.9961536735953064|correl_spearman=1.0	0.996153674	0	0	0	0.9989330101248783|1.0	0.999999999999999|1.0	788.0|788.0	0.0017220696665983723|0.0
correl_spearman|correl_pearson|sim_steinhaus	70.46666667	copresence	RF0160->RF0037	3	1.0|0.9990034206129611|0.8340390724305928	correl_spearman=copresence|correl_pearson=copresence|sim_steinhaus=copresence	correl_spearman=0.0|correl_pearson=0.0|sim_steinhaus=0.19449034387019548	correl_spearman=1.0|correl_pearson=0.9990034206129611|sim_steinhaus=0.8340390724305928	1	0	0	0	1.0|0.9997235439731751|0.8174260842192285	1.0|1.0000000000000009|0.8340390724305928	788.0|788.0|788.0	0.0|4.4618655626435776E-4|0.06675358724606373
sim_steinhaus|correl_spearman|correl_pearson	113.0666667	copresence	RF0160->RF0101	3	0.8475109754373727|1.0|0.998831429978323	sim_steinhaus=copresence|correl_spearman=copresence|correl_pearson=copresence	sim_steinhaus=0.2736106637096749|correl_spearman=0.0|correl_pearson=0.0	sim_steinhaus=0.8475109754373727|correl_spearman=1.0|correl_pearson=0.998831429978323	0.847510975	0	0	0	0.8438735614534604|1.0|0.9996758329246308	0.8475109754373727|1.0|1.0000000000000002	788.0|788.0|788.0	0.02050214327776665|0.0|5.23189863754607E-4
correl_pearson|sim_steinhaus|correl_spearman	34.83333333	copresence	RF0160->RF0108	3	0.9563405062084177|0.8962737608741298|1.0	correl_pearson=copresence|sim_steinhaus=copresence|correl_spearman=copresence	correl_pearson=7.979727989493313E-13|sim_steinhaus=0.4772437668069484|correl_spearman=0.0	correl_pearson=0.9563405062084177|sim_steinhaus=0.8962737608741298|correl_spearman=1.0	0.956340506	0	0	0	0.9878886415432767|0.8934218696199601|1.0	0.9999999999999988|0.8962737608741298|1.0	788.0|788.0|788.0	0.019547142391708544|0.015540760593403846|0.0
sim_steinhaus|correl_spearman|correl_pearson	36.13333333	copresence	RF0160->RF0091	3	0.8254495408662963|1.0|0.9133901901570742	sim_steinhaus=copresence|correl_spearman=copresence|correl_pearson=copresence	sim_steinhaus=0.42232763144226454|correl_spearman=0.0|correl_pearson=3.5935020542554597E-7	sim_steinhaus=0.8254495408662963|correl_spearman=1.0|correl_pearson=0.9133901901570742	0.825449541	0	0	0	0.8306344580148061|1.0|0.9759740124820554	0.8254495408662963|1.0|1.0000000000000004	788.0|788.0|788.0	0.05327997654980503|0.0|0.038776773125228335
sim_steinhaus|correl_pearson|correl_spearman	88	copresence	RF0066->RF0098	3	0.9201108854519716|0.9091744432461024|1.0	sim_steinhaus=copresence|correl_pearson=copresence|correl_spearman=copresence	sim_steinhaus=0.14591860296494513|correl_pearson=6.689117382219223E-7|correl_spearman=0.0	sim_steinhaus=0.9201108854519716|correl_pearson=0.9091744432461024|correl_spearman=1.0	0.920110885	0	0	0	0.9205888750549355|0.974804543540309|1.0	0.9201108854519716|0.9999999999999993|1.0	788.0|788.0|788.0	0.019064237688710135|0.040664239011789165|0.0
correl_spearman|correl_pearson|sim_steinhaus	900	copresence	RF0019->RF0146	3	1.0|0.9995337533044152|0.8150281245551938	correl_spearman=copresence|correl_pearson=copresence|sim_steinhaus=copresence	correl_spearman=0.0|correl_pearson=0.0|sim_steinhaus=0.46314616574655304	correl_spearman=1.0|correl_pearson=0.9995337533044152|sim_steinhaus=0.8150281245551938	1	0	0	0	1.0|0.9998706608719143|0.8135130445145058	1.0|0.9999999999999998|0.8150281245551938	788.0|788.0|788.0	0.0|2.0874705033852625E-4|0.01612634808032514
correl_spearman|correl_pearson	1008	mutualExclusion	RF0019->RF0159	2	-1.0|-0.8176906370055369	correl_spearman=mutualExclusion|correl_pearson=mutualExclusion	correl_spearman=0.0|correl_pearson=4.4497878787796985E-4	correl_spearman=-1.0|correl_pearson=-0.8176906370055369	-1	0	0	0	-1.0|-0.9494264854332989	-1.0|-0.999999999999999	788.0|788.0	0.0|0.08162318818459488
sim_steinhaus|correl_spearman|correl_pearson	100	copresence	RF0019->RF0066	3	0.8844867837639541|1.0|0.9537646959056898	sim_steinhaus=copresence|correl_spearman=copresence|correl_pearson=copresence	sim_steinhaus=0.4016302429772645|correl_spearman=0.0|correl_pearson=3.4124925107903437E-12	sim_steinhaus=0.8844867837639541|correl_spearman=1.0|correl_pearson=0.9537646959056898	0.884486784	0	0	0	0.8820019502985271|1.0|0.9871740990879271	0.8844867837639541|1.0|0.9999999999999987	788.0|788.0|788.0	0.030475287135334633|0.0|0.020700379096692274
correl_pearson|correl_spearman	8	copresence	RF0173->RF0162	2	0.9851829104401219|1.0	correl_pearson=copresence|correl_spearman=copresence	correl_pearson=0.0|correl_spearman=0.0	correl_pearson=0.9851829104401219|correl_spearman=1.0	0.98518291	0	0	0	0.9958896664308188|1.0	1.0000000000000002|1.0	788.0|788.0	0.006633878093966649|0.0
correl_spearman|correl_pearson|sim_steinhaus	6.83333333	copresence	RF0036->RF0020	3	1.0|0.8985260525775165|0.9119920379546597	correl_spearman=copresence|correl_pearson=copresence|sim_steinhaus=copresence	correl_spearman=0.0|correl_pearson=2.5634277885377976E-6|sim_steinhaus=0.11516829349318863	correl_spearman=1.0|correl_pearson=0.8985260525775165|sim_steinhaus=0.9119920379546597	1	0	0	0	1.0|0.9718506275606495|0.9128531215622695	1.0|0.9999999999999992|0.9119920379546597	788.0|788.0|788.0	0.0|0.045431715465708636|0.023083547923708005
correl_spearman|sim_steinhaus|correl_pearson	5.16666667	copresence	RF0036->RF0022	3	1.0|0.8981672105940496|0.9488215953109868	correl_spearman=copresence|sim_steinhaus=copresence|correl_pearson=copresence	correl_spearman=0.0|sim_steinhaus=0.12838085921852616|correl_pearson=3.6967373606699994E-11	correl_spearman=1.0|sim_steinhaus=0.8981672105940496|correl_pearson=0.9488215953109868	1	0	0	0	1.0|0.8981233546842846|0.985802858654497	1.0|0.8981672105940496|1.0	788.0|788.0|788.0	0.0|0.010252327769757468|0.022913494338991182
correl_pearson|correl_spearman|sim_steinhaus	3.83333333	copresence	RF0050->RF0134	3	0.9994568191571559|1.0|0.9507338468162075	correl_pearson=copresence|correl_spearman=copresence|sim_steinhaus=copresence	correl_pearson=0.0|correl_spearman=0.0|sim_steinhaus=0.001982899969839913	correl_pearson=0.9994568191571559|correl_spearman=1.0|sim_steinhaus=0.9507338468162075	0.999456819	0	0	0	0.9998493189608159|1.0|0.9510858372950489	0.9999999999999988|1.0|0.9507338468162075	788.0|788.0|788.0	2.4319185490790737E-4|0.0|0.008706420791714702
correl_spearman|correl_pearson|sim_steinhaus	4.83333333	copresence	RF0050->RF0016	3	1.0|0.9385822131473572|0.8750824003263443	correl_spearman=copresence|correl_pearson=copresence|sim_steinhaus=copresence	correl_spearman=0.0|correl_pearson=1.5358669891440968E-9|sim_steinhaus=0.06485237950769152	correl_spearman=1.0|correl_pearson=0.9385822131473572|sim_steinhaus=0.8750824003263443	1	0	0	0	1.0|0.9829624036471413|0.8749478904198972	1.0|0.9999999999999984|0.8750824003263443	788.0|788.0|788.0	0.0|0.027497850312311306|0.008935000261505942
correl_spearman|sim_steinhaus|correl_pearson	6.33333333	copresence	RF0050->RF0022	3	1.0|0.8806380957331769|0.9999990213057707	correl_spearman=copresence|sim_steinhaus=copresence|correl_pearson=copresence	correl_spearman=0.0|sim_steinhaus=0.46962750141820325|correl_pearson=0.0	correl_spearman=1.0|sim_steinhaus=0.8806380957331769|correl_pearson=0.9999990213057707	1	0	0	0	1.0|0.8804221680627251|0.9999997285054105	1.0|0.8806380957331769|0.9999999999999986	788.0|788.0|788.0	0.0|0.017454924600672835|4.381790486358149E-7
sim_steinhaus|correl_spearman|correl_pearson	3	copresence	RF0050->RF0036	3	0.9779646851948111|1.0|0.9483788238672715	sim_steinhaus=copresence|correl_spearman=copresence|correl_pearson=copresence	sim_steinhaus=9.755535430011619E-4|correl_spearman=0.0|correl_pearson=4.476419235288631E-11	sim_steinhaus=0.9779646851948111|correl_spearman=1.0|correl_pearson=0.9483788238672715	0.977964685	0	0	0	0.9778314008001796|1.0|0.9856800316768289	0.9779646851948111|1.0|1.0000000000000004	788.0|788.0|788.0	0.007625465007155052|0.0|0.023111731095894667
correl_pearson|correl_spearman|sim_steinhaus	6	copresence	RF0103->RF0038	3	0.8130056873053885|1.0|0.809163694393709	correl_pearson=copresence|correl_spearman=copresence|sim_steinhaus=copresence	correl_pearson=5.249532052113981E-4|correl_spearman=0.0|sim_steinhaus=0.46910754526889276	correl_pearson=0.8130056873053885|correl_spearman=1.0|sim_steinhaus=0.809163694393709	0.813005687	0	0	0	0.9481268573285606|1.0|0.8091359453775919	0.9999999999999997|1.0|0.809163694393709	788.0|788.0|788.0	0.08372072461788393|0.0|0.007922278347591646
correl_spearman|correl_pearson	6	copresence	RF0103->RF0085	2	1.0|0.9973203421375398	correl_spearman=copresence|correl_pearson=copresence	correl_spearman=0.0|correl_pearson=0.0	correl_spearman=1.0|correl_pearson=0.9973203421375398	1	0	0	0	1.0|0.9992566497204779	1.0|0.9999999999999997	788.0|788.0	0.0|0.0011997311294678807
sim_steinhaus|correl_pearson|correl_spearman	24	copresence	RF0103->RF0148	3	0.894260341526719|0.9992358042365953|1.0	sim_steinhaus=copresence|correl_pearson=copresence|correl_spearman=copresence	sim_steinhaus=4.101860219940523E-5|correl_pearson=0.0|correl_spearman=0.0	sim_steinhaus=0.894260341526719|correl_pearson=0.9992358042365953|correl_spearman=1.0	0.894260342	0	0	0	0.8942767605175092|0.9997880083340914|1.0	0.894260341526719|0.9999999999999998|1.0	788.0|788.0|788.0	0.0017889146411365921|3.4214421893493535E-4|0.0
correl_spearman|sim_steinhaus|correl_pearson	20	copresence	RF0092->RF0103	3	1.0|0.903117757940218|0.9701238888368692	correl_spearman=copresence|sim_steinhaus=copresence|correl_pearson=copresence	correl_spearman=0.0|sim_steinhaus=0.07712793952804786|correl_pearson=0.0	correl_spearman=1.0|sim_steinhaus=0.903117757940218|correl_pearson=0.9701238888368692	1	0	0	0	1.0|0.9027057826119509|0.9917122197220822	1.0|0.903117757940218|0.9999999999999993	788.0|788.0|788.0	0.0|0.013801111906309187|0.013376073524902535
correl_spearman|sim_steinhaus|correl_pearson	6.06666667	copresence	RF0005->RF0041	3	1.0|0.8778880689818841|0.9830509302497011	correl_spearman=copresence|sim_steinhaus=copresence|correl_pearson=copresence	correl_spearman=0.0|sim_steinhaus=0.469541268439259|correl_pearson=0.0	correl_spearman=1.0|sim_steinhaus=0.8778880689818841|correl_pearson=0.9830509302497011	1	0	0	0	1.0|0.8671898905429211|0.9952982446330202	1.0|0.8778880689818841|0.9999999999999997	788.0|788.0|788.0	0.0|0.06905779390154765|0.007588404057034155
sim_steinhaus|correl_spearman|correl_pearson	20	copresence	RF0005->RF0120	3	0.8334385542345812|1.0|0.9697012200000805	sim_steinhaus=copresence|correl_spearman=copresence|correl_pearson=copresence	sim_steinhaus=0.1746607831933823|correl_spearman=0.0|correl_pearson=0.0	sim_steinhaus=0.8334385542345812|correl_spearman=1.0|correl_pearson=0.9697012200000805	0.833438554	0	0	0	0.8317116499630591|1.0|0.9915949693065074	0.8334385542345812|1.0|0.9999999999999989	788.0|788.0|788.0	0.018862609421510322|0.0|0.01356530998230822
sim_steinhaus|correl_spearman|correl_pearson	6.06666667	copresence	RF0005->RF0132	3	0.9024266588932173|1.0|0.8496673303447172	sim_steinhaus=copresence|correl_spearman=copresence|correl_pearson=copresence	sim_steinhaus=0.4720610320890701|correl_spearman=0.0|correl_pearson=1.1047205200720445E-4	sim_steinhaus=0.9024266588932173|correl_spearman=1.0|correl_pearson=0.8496673303447172	0.902426659	0	0	0	0.8895563020415276|1.0|0.9582969775452872	0.9024266588932173|1.0|0.9999999999999996	788.0|788.0|788.0	0.08624016151552966|0.0|0.06730664615365103
correl_pearson|correl_spearman	53.3	copresence	RF0005->RF0167	2	0.9649011111508362|1.0	correl_pearson=copresence|correl_spearman=copresence	correl_pearson=1.3877787807814457E-15|correl_spearman=0.0	correl_pearson=0.9649011111508362|correl_spearman=1.0	0.964901111	0	0	0	0.9902633954870367|1.0	0.9999999999999983|1.0	788.0|788.0	0.01571440524254633|0.0
correl_pearson|correl_spearman|sim_steinhaus	5.56666667	copresence	RF0027->RF0041	3	0.9989742409993788|1.0|0.8875400044170472	correl_pearson=copresence|correl_spearman=copresence|sim_steinhaus=copresence	correl_pearson=0.0|correl_spearman=0.0|sim_steinhaus=0.49340288272835275	correl_pearson=0.9989742409993788|correl_spearman=1.0|sim_steinhaus=0.8875400044170472	0.998974241	0	0	0	0.9997154494047461|1.0|0.8815238338980494	0.9999999999999993|1.0|0.8875400044170472	788.0|788.0|788.0	4.5925079526657305E-4|0.0|0.031069938135938738
correl_spearman|correl_pearson|sim_steinhaus	3.66666667	copresence	RF0027->RF0044	3	1.0|0.9887359807176038|0.8041217290298814	correl_spearman=copresence|correl_pearson=copresence|sim_steinhaus=copresence	correl_spearman=0.0|correl_pearson=0.0|sim_steinhaus=0.16828689729013213	correl_spearman=1.0|correl_pearson=0.9887359807176038|sim_steinhaus=0.8041217290298814	1	0	0	0	1.0|0.9968753056129345|0.7993917233785485	1.0|0.9999999999999993|0.8041217290298814	788.0|788.0|788.0	0.0|0.005043104481857638|0.026965245662365068
correl_spearman|sim_steinhaus|correl_pearson	20.66666667	copresence	RF0027->RF0120	3	1.0|0.8429689178639788|0.9998534827588141	correl_spearman=copresence|sim_steinhaus=copresence|correl_pearson=copresence	correl_spearman=0.0|sim_steinhaus=0.21941464628241464|correl_pearson=0.0	correl_spearman=1.0|sim_steinhaus=0.8429689178639788|correl_pearson=0.9998534827588141	1	0	0	0	1.0|0.8464923969206983|0.9999593553961778	1.0|0.8429689178639788|0.9999999999999988	788.0|788.0|788.0	0.0|0.02278624700734588|6.559841004992371E-5
correl_spearman|correl_pearson|sim_steinhaus	5.56666667	copresence	RF0027->RF0132	3	1.0|0.9474048507467987|0.9121290805083366	correl_spearman=copresence|correl_pearson=copresence|sim_steinhaus=copresence	correl_spearman=0.0|correl_pearson=6.743444691537093E-11|sim_steinhaus=0.28569143956238596	correl_spearman=1.0|correl_pearson=0.9474048507467987|sim_steinhaus=0.9121290805083366	1	0	0	0	1.0|0.985409846739606|0.9038867312863751	1.0|0.9999999999999988|0.9121290805083366	788.0|788.0|788.0	0.0|0.023547796419107855|0.05082333816334026
sim_steinhaus|correl_spearman|correl_pearson	52.8	copresence	RF0027->RF0167	3	0.8031751269978021|1.0|0.9993500279642884	sim_steinhaus=copresence|correl_spearman=copresence|correl_pearson=copresence	sim_steinhaus=0.3334760153690472|correl_spearman=0.0|correl_pearson=0.0	sim_steinhaus=0.8031751269978021|correl_spearman=1.0|correl_pearson=0.9993500279642884	0.803175127	0	0	0	0.8057546920558437|1.0|0.9998196945583249	0.8031751269978022|1.0|1.000000000000001	788.0|788.0|788.0	0.013972082952628745|0.0|2.91004197010609E-4
correl_spearman|sim_steinhaus|correl_pearson	2.5	copresence	RF0027->RF0005	3	1.0|0.9379710082487841|0.9737408741225404	correl_spearman=copresence|sim_steinhaus=copresence|correl_pearson=copresence	correl_spearman=0.0|sim_steinhaus=0.4643194585834328|correl_pearson=0.0	correl_spearman=1.0|sim_steinhaus=0.9379710082487841|correl_pearson=0.9737408741225404	1	0	0	0	1.0|0.9365744186529914|0.992715589242047	1.0|0.9379710082487841|0.9999999999999983	788.0|788.0|788.0	0.0|0.024352053205342634|0.011756684011472724
sim_steinhaus|correl_pearson|correl_spearman	456	copresence	RF0145->RF0014	3	0.9558917872735541|0.9690839771140165|1.0	sim_steinhaus=copresence|correl_pearson=copresence|correl_spearman=copresence	sim_steinhaus=0.01159265695410161|correl_pearson=0.0|correl_spearman=0.0	sim_steinhaus=0.9558917872735541|correl_pearson=0.9690839771140165|correl_spearman=1.0	0.955891787	0	0	0	0.9561075993031407|0.9914237430920279|1.0	0.9558917872735541|0.9999999999999986|1.0	788.0|788.0|788.0	0.010146497005070839|0.01384166074903413|0.0
correl_spearman|correl_pearson	12	copresence	RF0145->RF0088	2	1.0|0.960935816708042	correl_spearman=copresence|correl_pearson=copresence	correl_spearman=0.0|correl_pearson=3.730349362740526E-14	correl_spearman=1.0|correl_pearson=0.960935816708042	1	0	0	0	1.0|0.989163403292607	1.0|0.9999999999999988	788.0|788.0	0.0|0.017489739044361925
correl_spearman|correl_pearson	328	mutualExclusion	RF0039->RF0121	2	-1.0|-0.9342967998273941	correl_spearman=mutualExclusion|correl_pearson=mutualExclusion	correl_spearman=0.0|correl_pearson=5.1957090851928456E-9	correl_spearman=-1.0|correl_pearson=-0.9342967998273941	-1	0	0	0	-1.0|-0.981773608900664	-1.0|-0.9999999999999991	788.0|788.0	0.0|0.0294165071060095
correl_pearson|sim_steinhaus|correl_spearman	400	copresence	RF0039->RF0145	3	0.8789073638114671|0.861943425529819|1.0	correl_pearson=copresence|sim_steinhaus=copresence|correl_spearman=copresence	correl_pearson=1.6588126477645737E-5|sim_steinhaus=0.03195266360024673|correl_spearman=0.0	correl_pearson=0.8789073638114671|sim_steinhaus=0.861943425529819|correl_spearman=1.0	0.878907364	0	0	0	0.9664083067396443|0.8622627166887439|1.0	0.9999999999999988|0.861943425529819|1.0	788.0|788.0|788.0	0.05421535607957446|0.008745454726656518|0.0
correl_pearson|correl_spearman	4.33333333	copresence	RF0033->RF0030	2	0.99220646232934|1.0	correl_pearson=copresence|correl_spearman=copresence	correl_pearson=0.0|correl_spearman=0.0	correl_pearson=0.99220646232934|correl_spearman=1.0	0.992206462	0	0	0	0.9978380342927071|1.0	0.9999999999999999|1.0	788.0|788.0	0.0034893073041748364|0.0
correl_spearman|correl_pearson|sim_steinhaus	2	copresence	RF0033->RF0130	3	1.0|0.9998455729125856|0.8410738047219877	correl_spearman=copresence|correl_pearson=copresence|sim_steinhaus=copresence	correl_spearman=0.0|correl_pearson=0.0|sim_steinhaus=0.07480688515536604	correl_spearman=1.0|correl_pearson=0.9998455729125856|sim_steinhaus=0.8410738047219877	1	0	0	0	1.0|0.9999571611659087|0.8496630610838379	1.0|1.0|0.8410738047219877	788.0|788.0|788.0	0.0|6.913979079212878E-5|0.058717646037061845
correl_pearson|correl_spearman|sim_steinhaus	9.11904762	copresence	RF0033->RF0174	3	0.9457642739229447|1.0|0.8565516950643072	correl_pearson=copresence|correl_spearman=copresence|sim_steinhaus=copresence	correl_pearson=1.3011602906232156E-10|correl_spearman=0.0|sim_steinhaus=0.45807644438484335	correl_pearson=0.9457642739229447|correl_spearman=1.0|sim_steinhaus=0.8565516950643072	0.945764274	0	0	0	0.9849547426542348|1.0|0.8627136711178661	0.9999999999999988|1.0|0.8565516950643071	788.0|788.0|788.0	0.024282312236755633|0.0|0.04807937001791869
correl_pearson|correl_spearman|sim_steinhaus	199.1428571	copresence	RF0124->RF0075	3	0.9853686439741386|1.0|0.8417969732096343	correl_pearson=copresence|correl_spearman=copresence|sim_steinhaus=copresence	correl_pearson=0.0|correl_spearman=0.0|sim_steinhaus=0.12338901690379211	correl_pearson=0.9853686439741386|correl_spearman=1.0|sim_steinhaus=0.8417969732096343	0.985368644	0	0	0	0.9959411898272714|1.0|0.8402128419516445	0.9999999999999993|1.0|0.8417969732096343	788.0|788.0|788.0	0.006550721842689914|0.0|0.025347085565182125
sim_steinhaus|correl_spearman|correl_pearson	50.78571429	copresence	RF0124->RF0130	3	0.8137476842951082|1.0|0.8972714795816669	sim_steinhaus=copresence|correl_spearman=copresence|correl_pearson=copresence	sim_steinhaus=0.09451263966215812|correl_spearman=0.0|correl_pearson=2.949481418490496E-6	sim_steinhaus=0.8137476842951082|correl_spearman=1.0|correl_pearson=0.8972714795816669	0.813747684	0	0	0	0.8144868652632623|1.0|0.971502602836978	0.8137476842951082|1.0|0.9999999999999984	788.0|788.0|788.0	0.023617003802531275|0.0|0.045993410411319165
correl_spearman|sim_steinhaus|correl_pearson	23.78571429	copresence	RF0124->RF0030	3	1.0|0.8674432225888086|0.8448018796146537	correl_spearman=copresence|sim_steinhaus=copresence|correl_pearson=copresence	correl_spearman=0.0|sim_steinhaus=0.05272679217956777|correl_pearson=1.4154610252736788E-4	correl_spearman=1.0|sim_steinhaus=0.8674432225888086|correl_pearson=0.8448018796146537	1	0	0	0	1.0|0.8635670849590014|0.9569472775664848	1.0|0.8674432225888086|0.9999999999999983	788.0|788.0|788.0	0.0|0.04032518222833391|0.069484996151806
correl_pearson|correl_spearman|sim_steinhaus	50.78571429	copresence	RF0124->RF0033	3	0.9048912818972352|1.0|0.8383327156682839	correl_pearson=copresence|correl_spearman=copresence|sim_steinhaus=copresence	correl_pearson=1.189761778541687E-6|correl_spearman=0.0|sim_steinhaus=0.0740653712535495	correl_pearson=0.9048912818972352|correl_spearman=1.0|sim_steinhaus=0.8383327156682839	0.904891282	0	0	0	0.9736163735016905|1.0|0.8306905262451593	1.0000000000000002|1.0|0.8383327156682837	788.0|788.0|788.0	0.04258188755743407|0.0|0.05139973215315789
correl_spearman|correl_pearson	23.61904762	copresence	RF0139->RF0068	2	1.0|0.9740692805805358	correl_spearman=copresence|correl_pearson=copresence	correl_spearman=0.0|correl_pearson=0.0	correl_spearman=1.0|correl_pearson=0.9740692805805358	1	0	0	0	1.0|0.9928066908098169	1.0|1.0000000000000002	788.0|788.0	0.0|0.01160965052025967
correl_spearman|correl_pearson|sim_steinhaus	47.61904762	copresence	RF0139->RF0075	3	1.0|0.9401783985554418|0.8728767044235595	correl_spearman=copresence|correl_pearson=copresence|sim_steinhaus=copresence	correl_spearman=0.0|correl_pearson=9.334364392543648E-10|sim_steinhaus=0.03658700101484891	correl_spearman=1.0|correl_pearson=0.9401783985554418|sim_steinhaus=0.8728767044235595	1	0	0	0	1.0|0.983405193335286|0.8707863862172079	1.0|0.9999999999999994|0.8728767044235594	788.0|788.0|788.0	0.0|0.026783209331718832|0.025723078596764464
sim_steinhaus|correl_pearson|correl_spearman	11	copresence	RF0139->RF0124	3	0.8713157077520661|0.984487084783083|1.0	sim_steinhaus=copresence|correl_pearson=copresence|correl_spearman=copresence	sim_steinhaus=0.10702497820461904|correl_pearson=0.0|correl_spearman=0.0	sim_steinhaus=0.8713157077520661|correl_pearson=0.984487084783083|correl_spearman=1.0	0.871315708	0	0	0	0.8773324517963289|0.9956966409689041|1.0	0.871315707752066|0.9999999999999993|1.0	788.0|788.0|788.0	0.04498159170121759|0.006945411783818104|0.0
correl_spearman|correl_pearson	23.61904762	copresence	RF0139->RF0099	2	1.0|0.9884023272305424	correl_spearman=copresence|correl_pearson=copresence	correl_spearman=0.0|correl_pearson=0.0	correl_spearman=1.0|correl_pearson=0.9884023272305424	1	0	0	0	1.0|0.996782748493486	1.0|0.9999999999999997	788.0|788.0	0.0|0.005192487162568466
correl_spearman|correl_pearson	53.85714286	copresence	RF0139->RF0030	2	1.0|0.9255799685296995	correl_spearman=copresence|correl_pearson=copresence	correl_spearman=0.0|correl_pearson=4.0409746493441645E-8	correl_spearman=1.0|correl_pearson=0.9255799685296995	1	0	0	0	1.0|0.9793555169970577	1.0|0.9999999999999998	788.0|788.0	0.0|0.03331918961061993
correl_spearman|sim_steinhaus|correl_pearson	10	copresence	RF0008->RF0038	3	1.0|0.8707751073873062|0.9954178955293916	correl_spearman=copresence|sim_steinhaus=copresence|correl_pearson=copresence	correl_spearman=0.0|sim_steinhaus=0.20312354632518692|correl_pearson=0.0	correl_spearman=1.0|sim_steinhaus=0.8707751073873062|correl_pearson=0.9954178955293916	1	0	0	0	1.0|0.870763206209681|0.9987289016681071	1.0|0.8707751073873062|0.9999999999999997	788.0|788.0|788.0	0.0|0.008513881494521402|0.002051490770100032
sim_steinhaus|correl_pearson|correl_spearman	10	copresence	RF0008->RF0085	3	0.8202478240987922|0.8993523521306149|1.0	sim_steinhaus=copresence|correl_pearson=copresence|correl_spearman=copresence	sim_steinhaus=0.48819219886990695|correl_pearson=2.3328215968398958E-6|correl_spearman=0.0	sim_steinhaus=0.8202478240987922|correl_pearson=0.8993523521306149|correl_spearman=1.0	0.820247824	0	0	0	0.8201380923505618|0.972079847123476|1.0	0.820247824098792|0.9999999999999997|1.0	788.0|788.0|788.0	0.008655898594005023|0.04506176626062313|0.0
correl_spearman|correl_pearson	84.7047619	mutualExclusion	RF0003->RF0056	2	-1.0|-0.937495927355031	correl_spearman=mutualExclusion|correl_pearson=mutualExclusion	correl_spearman=0.0|correl_pearson=2.1246987502721026E-9	correl_spearman=-1.0|correl_pearson=-0.937495927355031	-1	0	0	0	-1.0|-0.982661062621977	-1.0|-0.9999999999999999	788.0|788.0	0.0|0.027984200043301665
correl_spearman|correl_pearson	49.37142857	mutualExclusion	RF0003->RF0131	2	-1.0|-0.9716089729449336	correl_spearman=mutualExclusion|correl_pearson=mutualExclusion	correl_spearman=0.0|correl_pearson=0.0	correl_spearman=-1.0|correl_pearson=-0.9716089729449336	-1	0	0	0	-1.0|-0.9921241893628042	-1.0|-0.9999999999999988	788.0|788.0	0.0|0.012711174599079065
correl_spearman|correl_pearson|sim_steinhaus	17.53333333	copresence	RF0108->RF0037	3	1.0|0.9684318424539855|0.8826654520462559	correl_spearman=copresence|correl_pearson=copresence|sim_steinhaus=copresence	correl_spearman=0.0|correl_pearson=5.551115123125783E-17|sim_steinhaus=0.30892713518808734	correl_spearman=1.0|correl_pearson=0.9684318424539855|sim_steinhaus=0.8826654520462559	1	0	0	0	1.0|0.9912428377277334|0.8621605800390774	1.0|0.9999999999999998|0.8826654520462559	788.0|788.0|788.0	0.0|0.014133633191936274|0.09797203503627647
correl_spearman|correl_pearson	34.56666667	mutualExclusion	RF0108->RF0131	2	-1.0|-0.812028498318555	correl_spearman=mutualExclusion|correl_pearson=mutualExclusion	correl_spearman=0.0|correl_pearson=5.428212936571253E-4	correl_spearman=-1.0|correl_pearson=-0.812028498318555	-1	0	0	0	-1.0|-0.9478557802941884	-1.0|-0.9999999999999987	788.0|788.0	0.0|0.08415822974243722
correl_pearson|sim_steinhaus|correl_spearman	37.8	copresence	RF0108->RF0003	3	0.9270537567562993|0.8936393445873537|1.0	correl_pearson=copresence|sim_steinhaus=copresence|correl_spearman=copresence	correl_pearson=2.9553766545120652E-8|sim_steinhaus=0.4757878825923566|correl_spearman=0.0	correl_pearson=0.9270537567562993|sim_steinhaus=0.8936393445873537|correl_spearman=1.0	0.927053757	0	0	0	0.9797643531046598|0.8928260590763915|1.0	0.9999999999999989|0.8936393445873537|1.0	788.0|788.0|788.0	0.032659348054552|0.007903955532962623|0.0
sim_steinhaus|correl_spearman|correl_pearson	39.53333333	copresence	RF0131->RF0084	3	0.8627217904657736|1.0|0.9939489991257252	sim_steinhaus=copresence|correl_spearman=copresence|correl_pearson=copresence	sim_steinhaus=0.0046785421801712745|correl_spearman=0.0|correl_pearson=0.0	sim_steinhaus=0.8627217904657736|correl_spearman=1.0|correl_pearson=0.9939489991257252	0.86272179	0	0	0	0.8629114383991972|1.0|0.9983214225762591	0.8627217904657736|1.0|0.9999999999999989	788.0|788.0|788.0	0.004127011505043355|0.0|0.002709142168858586
correl_pearson|correl_spearman|sim_steinhaus	27.4	copresence	RF0131->RF0151	3	0.8412896973920414|1.0|0.8326010627304546	correl_pearson=copresence|correl_spearman=copresence|sim_steinhaus=copresence	correl_pearson=1.6773258761915155E-4|correl_spearman=0.0|sim_steinhaus=0.0772229703424776	correl_pearson=0.8412896973920414|correl_spearman=1.0|sim_steinhaus=0.8326010627304546	0.841289697	0	0	0	0.9559729809320241|1.0|0.8312702653440199	0.9999999999999987|1.0|0.8326010627304548	788.0|788.0|788.0	0.07105746344468795|0.0|0.011333321604944612
correl_pearson|correl_spearman|sim_steinhaus	4	copresence	RF0006->RF0059	3	0.955340644552949|1.0|0.913674446828177	correl_pearson=copresence|correl_spearman=copresence|sim_steinhaus=copresence	correl_pearson=1.4306333895319767E-12|correl_spearman=0.0|sim_steinhaus=0.39139816830734936	correl_pearson=0.955340644552949|correl_spearman=1.0|sim_steinhaus=0.913674446828177	0.955340645	0	0	0	0.9876112749990312|1.0|0.9156260652366089	0.9999999999999984|1.0|0.913674446828177	788.0|788.0|788.0	0.01999479847871546|0.0|0.026612006738172933
correl_spearman|correl_pearson	4	copresence	RF0006->RF0162	2	1.0|0.9998155080607094	correl_spearman=copresence|correl_pearson=copresence	correl_spearman=0.0|correl_pearson=0.0	correl_spearman=1.0|correl_pearson=0.9998155080607094	1	0	0	0	1.0|0.9999488210280238	1.0|1.000000000000001	788.0|788.0	0.0|8.260036693656347E-5
sim_steinhaus|correl_spearman|correl_pearson	31.4	copresence	RF0040->RF0151	3	0.9030313407416376|1.0|0.9971042904026969	sim_steinhaus=copresence|correl_spearman=copresence|correl_pearson=copresence	sim_steinhaus=0.03385423921242514|correl_spearman=0.0|correl_pearson=0.0	sim_steinhaus=0.9030313407416376|correl_spearman=1.0|correl_pearson=0.9971042904026969	0.903031341	0	0	0	0.8959829432911295|1.0|0.9991967159058971	0.9030313407416376|1.0|0.9999999999999987	788.0|788.0|788.0	0.03684301563270436|0.0|0.0012964613857806878
correl_spearman|correl_pearson	60.33333333	copresence	RF0087->RF0151	2	1.0|0.9937661201496989	correl_spearman=copresence|correl_pearson=copresence	correl_spearman=0.0|correl_pearson=0.0	correl_spearman=1.0|correl_pearson=0.9937661201496989	1	0	0	0	1.0|0.9982706910482322	1.0|0.9999999999999996	788.0|788.0	0.0|0.0027910203830659092
correl_pearson|correl_spearman|sim_steinhaus	3.3	copresence	RF0087->RF0040	3	0.9993664773346078|1.0|0.938864174337154	correl_pearson=copresence|correl_spearman=copresence|sim_steinhaus=copresence	correl_pearson=0.0|correl_spearman=0.0|sim_steinhaus=5.19849654279092E-6	correl_pearson=0.9993664773346078|correl_spearman=1.0|sim_steinhaus=0.938864174337154	0.999366477	0	0	0	0.9998242576946177|1.0|0.9408106652448844	0.9999999999999991|1.0|0.938864174337154	788.0|788.0|788.0	2.8363951739578477E-4|0.0|0.009455431226626766
sim_steinhaus|correl_spearman|correl_pearson	84	copresence	RF0061->RF0127	3	0.8978622446545353|1.0|0.9750383911057675	sim_steinhaus=copresence|correl_spearman=copresence|correl_pearson=copresence	sim_steinhaus=0.26758802998451703|correl_spearman=0.0|correl_pearson=0.0	sim_steinhaus=0.8978622446545353|correl_spearman=1.0|correl_pearson=0.9750383911057675	0.897862245	0	0	0	0.8924897520988259|1.0|0.9930755268391794	0.8978622446545353|1.0|0.9999999999999992	788.0|788.0|788.0	0.04307851027645448|0.0|0.011175762268589835
correl_pearson|sim_steinhaus|correl_spearman	2	copresence	RF0061->RF0051	3	0.8214747777415212|0.8543754553723537|1.0	correl_pearson=copresence|sim_steinhaus=copresence|correl_spearman=copresence	correl_pearson=3.8699317999152383E-4|sim_steinhaus=0.23989167984172338|correl_spearman=0.0	correl_pearson=0.8214747777415212|sim_steinhaus=0.8543754553723537|correl_spearman=1.0	0.821474778	0	0	0	0.9504762246978699|0.850706458356295|1.0	0.999999999999999|0.8543754553723537|1.0	788.0|788.0|788.0	0.07992896016285814|0.036877239248777206|0.0
correl_spearman|correl_pearson	7.16666667	mutualExclusion	RF0020->RF0054	2	-1.0|-0.9581858455945078	correl_spearman=mutualExclusion|correl_pearson=mutualExclusion	correl_spearman=0.0|correl_pearson=2.5268676040468563E-13	correl_spearman=-1.0|correl_pearson=-0.9581858455945078	-1	0	0	0	-1.0|-0.9884005477711799	-1.0|-0.9999999999999996	788.0|788.0	0.0|0.018720950683826617
sim_steinhaus|correl_spearman|correl_pearson	37.8	copresence	RF0128->RF0132	3	0.8352614296507804|1.0|0.9536645739434368	sim_steinhaus=copresence|correl_spearman=copresence|correl_pearson=copresence	sim_steinhaus=0.46755365748073524|correl_spearman=0.0|correl_pearson=3.5991765123810637E-12	sim_steinhaus=0.8352614296507804|correl_spearman=1.0|correl_pearson=0.9536645739434368	0.83526143	0	0	0	0.8219227879220985|1.0|0.9871463247628359	0.8352614296507804|1.0|0.9999999999999994	788.0|788.0|788.0	0.10169527336255045|0.0|0.020745205504026403
correl_pearson|correl_spearman	15.96666667	copresence	RF0128->RF0167	2	0.999873688369306|1.0	correl_pearson=copresence|correl_spearman=copresence	correl_pearson=0.0|correl_spearman=0.0	correl_pearson=0.999873688369306|correl_spearman=1.0	0.999873688	0	0	0	0.9999649605319824|1.0	0.9999999999999982|1.0	788.0|788.0	5.6551993998928775E-5|0.0
correl_pearson|correl_spearman|sim_steinhaus	16.33333333	copresence	RF0128->RF0005	3	0.9689531131919069|1.0|0.9317375132158241	correl_pearson=copresence|correl_spearman=copresence|sim_steinhaus=copresence	correl_pearson=0.0|correl_spearman=0.0|sim_steinhaus=0.48823186170718985	correl_pearson=0.9689531131919069|correl_spearman=1.0|sim_steinhaus=0.9317375132158241	0.968953113	0	0	0	0.9913874407959639|1.0|0.9298610366356815	1.0000000000000004|1.0|0.9317375132158243	788.0|788.0|788.0	0.013900250885961031|0.0|0.02738243835118595
correl_spearman|correl_pearson|sim_steinhaus	16.83333333	copresence	RF0128->RF0027	3	1.0|0.9997967457717535|0.8733593365087178	correl_spearman=copresence|correl_pearson=copresence|sim_steinhaus=copresence	correl_spearman=0.0|correl_pearson=0.0|sim_steinhaus=0.46340401080156174	correl_spearman=1.0|correl_pearson=0.9997967457717535|sim_steinhaus=0.8733593365087178	1	0	0	0	1.0|0.9999436162767242|0.8693628906055991	1.0|0.9999999999999996|0.8733593365087178	788.0|788.0|788.0	0.0|9.100058191769421E-5|0.03851606240178132
correl_spearman|sim_steinhaus|correl_pearson	37.8	copresence	RF0128->RF0041	3	1.0|0.8111993609028049|0.9978582620837761	correl_spearman=copresence|sim_steinhaus=copresence|correl_pearson=copresence	correl_spearman=0.0|sim_steinhaus=0.46652492168814913|correl_pearson=0.0	correl_spearman=1.0|sim_steinhaus=0.8111993609028049|correl_pearson=0.9978582620837761	1	0	0	0	1.0|0.8000586143236448|0.9994058713610503	1.0|0.8111993609028049|0.9999999999999994	788.0|788.0|788.0	0.0|0.09133127397584792|9.588946728057053E-4
sim_steinhaus|correl_pearson|correl_spearman	123.8	copresence	RF0128->RF0042	3	0.8115835333168686|0.999506515163583|1.0	sim_steinhaus=copresence|correl_pearson=copresence|correl_spearman=copresence	sim_steinhaus=0.2863063991418513|correl_pearson=0.0|correl_spearman=0.0	sim_steinhaus=0.8115835333168686|correl_pearson=0.999506515163583|correl_spearman=1.0	0.811583533	0	0	0	0.8151962252262401|0.9998631048775969|1.0	0.8115835333168686|0.9999999999999986|1.0	788.0|788.0|788.0	0.03820264066946216|2.2094205699279193E-4|0.0
correl_spearman|correl_pearson	11.66666667	mutualExclusion	RF0022->RF0054	2	-1.0|-0.884438641046536	correl_spearman=mutualExclusion|correl_pearson=mutualExclusion	correl_spearman=0.0|correl_pearson=1.0433482048433085E-5	correl_spearman=-1.0|correl_pearson=-0.884438641046536	-1	0	0	0	-1.0|-0.967942710267948	-1.0|-0.9999999999999991	788.0|788.0	0.0|0.05173890355270801
correl_pearson|sim_steinhaus|correl_spearman	3.33333333	copresence	RF0016->RF0036	3	0.999562362715561|0.8925891114034791|1.0	correl_pearson=copresence|sim_steinhaus=copresence|correl_spearman=copresence	correl_pearson=0.0|sim_steinhaus=0.39003626342450065|correl_spearman=0.0	correl_pearson=0.999562362715561|sim_steinhaus=0.8925891114034791|correl_spearman=1.0	0.999562363	0	0	0	0.9998785972633747|0.8926439256503844|1.0	0.9999999999999994|0.8925891114034791|1.0	788.0|788.0|788.0	1.959381012453006E-4|0.002891438787129997|0.0
correl_pearson|correl_spearman	2.66666667	copresence	RF0016->RF0134	2	0.9494438847501602|1.0	correl_pearson=copresence|correl_spearman=copresence	correl_pearson=2.8091529102880486E-11|correl_spearman=0.0	correl_pearson=0.9494438847501602|correl_spearman=1.0	0.949443885	0	0	0	0.9859754848076524|1.0	0.9999999999999992|1.0	788.0|788.0	0.02263488413946744|0.0
correl_spearman|sim_steinhaus|correl_pearson	9.16666667	copresence	RF0016->RF0156	3	1.0|0.891581194070754|0.9901823501232863	correl_spearman=copresence|sim_steinhaus=copresence|correl_pearson=copresence	correl_spearman=0.0|sim_steinhaus=0.0020718325193751497|correl_pearson=0.0	correl_spearman=1.0|sim_steinhaus=0.891581194070754|correl_pearson=0.9901823501232863	1	0	0	0	1.0|0.8917039404487715|0.9972765356046712	1.0|0.8915811940707541|0.999999999999999	788.0|788.0|788.0	0.0|0.005481811611738687|0.004395538826175529
correl_pearson|sim_steinhaus|correl_spearman	5.16666667	copresence	RF0016->RF0020	3	0.9111168744626458|0.9657183323990443|1.0	correl_pearson=copresence|sim_steinhaus=copresence|correl_spearman=copresence	correl_pearson=5.060075048413104E-7|sim_steinhaus=0.04131792437175941|correl_spearman=0.0	correl_pearson=0.9111168744626458|sim_steinhaus=0.9657183323990443|correl_spearman=1.0	0.911116874	0	0	0	0.9753433835198421|0.9650651529645801|1.0	0.9999999999999997|0.9657183323990443|1.0	788.0|788.0|788.0	0.039794577541202726|0.016804363974549857|0.0
correl_pearson|correl_spearman|sim_steinhaus	3.5	copresence	RF0016->RF0022	3	0.9390640504718202|1.0|0.9744739246049436	correl_pearson=copresence|correl_spearman=copresence|sim_steinhaus=copresence	correl_pearson=1.3250976427237049E-9|correl_spearman=0.0|sim_steinhaus=0.009323112112589071	correl_pearson=0.9390640504718202|correl_spearman=1.0|sim_steinhaus=0.9744739246049436	0.93906405	0	0	0	0.9830960676924118|1.0|0.9744857553551066	0.9999999999999997|1.0|0.9744739246049436	788.0|788.0|788.0	0.02728212305638246|0.0|0.004966488827990973
correl_pearson|correl_spearman	147.2333333	mutualExclusion	RF0072->RF0101	2	-0.8705805645442576|-1.0	correl_pearson=mutualExclusion|correl_spearman=mutualExclusion	correl_pearson=3.098841597837243E-5|correl_spearman=0.0	correl_pearson=-0.8705805645442576|correl_spearman=-1.0	-0.870580565	0	0	0	-0.9640984116409167|-1.0	-0.9999999999999983|-1.0	788.0|788.0	0.057943414213283945|0.0
correl_spearman|sim_steinhaus|correl_pearson	103.1333333	copresence	RF0072->RF0105	3	1.0|0.8564571367681955|0.9961197607574542	correl_spearman=copresence|sim_steinhaus=copresence|correl_pearson=copresence	correl_spearman=0.0|sim_steinhaus=0.4075453856272852|correl_pearson=0.0	correl_spearman=1.0|sim_steinhaus=0.8564571367681955|correl_pearson=0.9961197607574542	1	0	0	0	1.0|0.8554837502780805|0.9989236025367407	1.0|0.8564571367681955|1.0	788.0|788.0|788.0	0.0|0.01041337015387498|0.0017372530554299978
correl_pearson|sim_steinhaus|correl_spearman	455.7	copresence	RF0072->RF0116	3	0.9351081560245517|0.8862958260352047|1.0	correl_pearson=copresence|sim_steinhaus=copresence|correl_spearman=copresence	correl_pearson=4.1757014512811E-9|sim_steinhaus=0.24672926880275103|correl_spearman=0.0	correl_pearson=0.9351081560245517|sim_steinhaus=0.8862958260352047|correl_spearman=1.0	0.935108156	0	0	0	0.9819986831030036|0.8826919876358377|1.0	0.9999999999999987|0.8862958260352048|1.0	788.0|788.0|788.0	0.029053248310753222|0.05300275224672424|0.0
sim_steinhaus|correl_spearman|correl_pearson	688.1	copresence	RF0072->RF0159	3	0.8162927010564948|1.0|0.9650012560057634	sim_steinhaus=copresence|correl_spearman=copresence|correl_pearson=copresence	sim_steinhaus=0.009203381621397333|correl_spearman=0.0|correl_pearson=1.27675647831893E-15	sim_steinhaus=0.8162927010564948|correl_spearman=1.0|correl_pearson=0.9650012560057634	0.816292701	0	0	0	0.816290365704384|1.0|0.990291176162671	0.8162927010564948|1.0|0.9999999999999981	788.0|788.0|788.0	0.0025375760011349404|0.0|0.015669568585749395
correl_pearson|correl_spearman	53.03333333	mutualExclusion	RF0072->RF0166	2	-0.9998619335966978|-1.0	correl_pearson=mutualExclusion|correl_spearman=mutualExclusion	correl_pearson=0.0|correl_spearman=0.0	correl_pearson=-0.9998619335966978|correl_spearman=-1.0	-0.999861934	0	0	0	-0.9999616997001993|-1.0	-1.0000000000000004|-1.0	788.0|788.0	6.181481759169594E-5|0.0
sim_steinhaus|correl_spearman|correl_pearson	2	copresence	RF0122->RF0161	3	1.0|1.0|1.0000000000000002	sim_steinhaus=copresence|correl_spearman=copresence|correl_pearson=copresence	sim_steinhaus=0.0|correl_spearman=0.0|correl_pearson=0.0	sim_steinhaus=1.0|correl_spearman=1.0|correl_pearson=1.0000000000000002	1	0	0	0	1.0|1.0|1.0000000000000002	1.0|1.0|1.0000000000000002	788.0|788.0|788.0	0.0|0.0|8.510791909287156E-16
correl_spearman|correl_pearson	8	copresence	RF0126->RF0161	2	1.0|0.9990959253703305	correl_spearman=copresence|correl_pearson=copresence	correl_spearman=0.0|correl_pearson=0.0	correl_spearman=1.0|correl_pearson=0.9990959253703305	1	0	0	0	1.0|0.9997492052481407	1.0|0.9999999999999983	788.0|788.0	0.0|4.047705088662909E-4
correl_pearson|correl_spearman	8	copresence	RF0126->RF0122	2	0.9990959253703305|1.0	correl_pearson=copresence|correl_spearman=copresence	correl_pearson=0.0|correl_spearman=0.0	correl_pearson=0.9990959253703305|correl_spearman=1.0	0.999095925	0	0	0	0.9997492052481407|1.0	0.9999999999999983|1.0	788.0|788.0	4.047705088662909E-4|0.0
correl_pearson|correl_spearman|sim_steinhaus	2	copresence	RF0058->RF0023	3	0.9975383544712002|1.0|0.9463214982965635	correl_pearson=copresence|correl_spearman=copresence|sim_steinhaus=copresence	correl_pearson=0.0|correl_spearman=0.0|sim_steinhaus=0.46772525930394426	correl_pearson=0.9975383544712002|correl_spearman=1.0|sim_steinhaus=0.9463214982965635	0.997538354	0	0	0	0.9993171274148304|1.0|0.947397303175537	0.9999999999999989|1.0|0.9463214982965635	788.0|788.0|788.0	0.0011021230777218472|0.0|0.02913899613375785
correl_pearson|sim_steinhaus|correl_spearman	66	copresence	RF0113->RF0023	3	0.9665137805585209|0.8788097140439228|1.0	correl_pearson=copresence|sim_steinhaus=copresence|correl_spearman=copresence	correl_pearson=2.7755575615628914E-16|sim_steinhaus=0.2093852249764716|correl_spearman=0.0	correl_pearson=0.9665137805585209|sim_steinhaus=0.8788097140439228|correl_spearman=1.0	0.966513781	0	0	0	0.9907107579178032|0.879749136300355|1.0	0.9999999999999988|0.8788097140439228|1.0	788.0|788.0|788.0	0.014992384078186252|0.018650376542174496|0.0
correl_pearson|sim_steinhaus|correl_spearman	66	copresence	RF0113->RF0058	3	0.9461399794655816|0.9320461547161962|1.0	correl_pearson=copresence|sim_steinhaus=copresence|correl_spearman=copresence	correl_pearson=1.1232559327112313E-10|sim_steinhaus=0.17711002753896882|correl_spearman=0.0	correl_pearson=0.9461399794655816|sim_steinhaus=0.9320461547161962|correl_spearman=1.0	0.946139979	0	0	0	0.9850589652208727|0.9319312358549262|1.0	0.9999999999999987|0.9320461547161962|1.0	788.0|788.0|788.0	0.024114102092718758|0.011291882657792055|0.0
correl_spearman|correl_pearson|sim_steinhaus	2	copresence	RF0043->RF0062	3	1.0|0.9999999999999983|1.0	correl_spearman=copresence|correl_pearson=copresence|sim_steinhaus=copresence	correl_spearman=0.0|correl_pearson=0.0|sim_steinhaus=0.0	correl_spearman=1.0|correl_pearson=0.9999999999999983|sim_steinhaus=1.0	1	0	0	0	1.0|0.9999999999999999|1.0	1.0|0.9999999999999996|1.0	788.0|788.0|788.0	0.0|9.351072778009737E-16|0.0
correl_pearson|sim_steinhaus|correl_spearman	18	copresence	RF0148->RF0085	3	0.9994177452419806|0.9647211974244715|1.0	correl_pearson=copresence|sim_steinhaus=copresence|correl_spearman=copresence	correl_pearson=0.0|sim_steinhaus=7.024982441994343E-5|correl_spearman=0.0	correl_pearson=0.9994177452419806|sim_steinhaus=0.9647211974244715|correl_spearman=1.0	0.999417745	0	0	0	0.9998384796644452|0.9647695628203894|1.0	0.9999999999999997|0.9647211974244716|1.0	788.0|788.0|788.0	2.6068595109218296E-4|0.0032625758327279888|0.0
