# Supplementary material for: Vinasse fertirrigation alters soil resistome dynamics: an analysis based on metagenomic profiles
Source: BioData Min. 2017 May 23;10:17. doi: 10.1186/s13040-017-0138-4 (PMC5442679; doi:10.1186/s13040-017-0138-4)
Supplement: Supplementary file 3 — Network output Fig. 2c. (CSV 117 kb) [file 13040_2017_138_MOESM3_ESM.csv]

cooc_method	EdgeBetweenness	interactionType	Label	method_number	method_scores	methodname_interactiontype	methodname_pval	methodname_score	oriScore	pval	pval-brown-merge	qval	randdistribMean	randdistribMedian	randdistribNumNonNaNScores	randdistribSD
correl_spearman|correl_pearson	34	copresence	RF0159->RF0097	2	1.0|0.9135281869038091	correl_spearman=copresence|correl_pearson=copresence	correl_spearman=0.0|correl_pearson=2.2249814374264432E-7	correl_spearman=1.0|correl_pearson=0.9135281869038091	1	0	0	0	1.0|0.9782102809224146	1.0|0.9999999999999989	762.0|762.0	0.0|0.03754203854368392
correl_pearson|sim_steinhaus|correl_spearman	8	copresence	RF0092->RF0168	3	0.9750337989442421|0.8033250421603706|1.0	correl_pearson=copresence|sim_steinhaus=copresence|correl_spearman=copresence	correl_pearson=0.0|sim_steinhaus=0.44141393557837827|correl_spearman=0.0	correl_pearson=0.9750337989442421|sim_steinhaus=0.8033250421603706|correl_spearman=1.0	0.975033799	0	0	0	0.993708857395708|0.8035825367027655|1.0	1.0000000000000002|0.8033250421603706|1.0	762.0|762.0|762.0	0.01083916306093878|0.007120579559529125|0.0
correl_spearman|correl_pearson	2	copresence	RF0102->RF0143	2	1.0|0.8437144573514342	correl_spearman=copresence|correl_pearson=copresence	correl_spearman=0.0|correl_pearson=1.1309163793626897E-4	correl_spearman=1.0|correl_pearson=0.8437144573514342	1	0	0	0	1.0|0.9606181720000219	1.0|0.9999999999999993	762.0|762.0	0.0|0.06785191215322738
correl_spearman|sim_steinhaus|correl_pearson	4	copresence	RF0029->RF0041	3	1.0|0.9134499314908141|0.9882396495208248	correl_spearman=copresence|sim_steinhaus=copresence|correl_pearson=copresence	correl_spearman=0.0|sim_steinhaus=0.06880834302464911|correl_pearson=0.0	correl_spearman=1.0|sim_steinhaus=0.9134499314908141|correl_pearson=0.9882396495208248	1	0	0	0	1.0|0.9193767785688303|0.9970365518656301	1.0|0.9134499314908141|0.9999999999999993	762.0|762.0|762.0	0.0|0.053192489386619024|0.005105797081938216
correl_spearman|sim_steinhaus|correl_pearson	26	copresence	RF0058->RF0163	3	1.0|0.9561745856517708|0.9999998035399831	correl_spearman=copresence|sim_steinhaus=copresence|correl_pearson=copresence	correl_spearman=0.0|sim_steinhaus=0.13705489361371392|correl_pearson=0.0	correl_spearman=1.0|sim_steinhaus=0.9561745856517708|correl_pearson=0.9999998035399831	1	0	0	0	1.0|0.9540632537882608|0.9999999504947479	1.0|0.9561745856517708|0.9999999999999983	762.0|762.0|762.0	0.0|0.020095104830470892|8.529379945401827E-8
correl_pearson|correl_spearman|sim_steinhaus	8	copresence	RF0058->RF0172	3	0.8113020871803054|1.0|0.8324965046517616	correl_pearson=copresence|correl_spearman=copresence|sim_steinhaus=copresence	correl_pearson=4.3791308572155296E-4|correl_spearman=0.0|sim_steinhaus=0.4597466663388559	correl_pearson=0.8113020871803054|correl_spearman=1.0|sim_steinhaus=0.8324965046517616	0.811302087	0	0	0	0.9524506962020702|1.0|0.8332239406737911	0.9999999999999982|1.0|0.8324965046517616	762.0|762.0|762.0	0.08192385544535032|0.0|0.01817352843049042
sim_steinhaus|correl_spearman|correl_pearson	2	copresence	RF0012->RF0153	3	0.9316722814692882|1.0|0.9227524329654399	sim_steinhaus=copresence|correl_spearman=copresence|correl_pearson=copresence	sim_steinhaus=0.22191025501224243|correl_spearman=0.0|correl_pearson=4.295524769215575E-8	sim_steinhaus=0.9316722814692882|correl_spearman=1.0|correl_pearson=0.9227524329654399	0.931672281	0	0	0	0.9320649677388955|1.0|0.9805346652875505	0.9316722814692878|1.0|0.9999999999999998	762.0|762.0|762.0	0.005979827906183855|0.0|0.03353730001927111
correl_spearman|sim_steinhaus|correl_pearson	2	copresence	RF0128->RF0059	3	1.0|0.9646593352029282|0.9708070787294183	correl_spearman=copresence|sim_steinhaus=copresence|correl_pearson=copresence	correl_spearman=0.0|sim_steinhaus=0.46694523039814056|correl_pearson=0.0	correl_spearman=1.0|sim_steinhaus=0.9646593352029282|correl_pearson=0.9708070787294183	1	0	0	0	1.0|0.9666082321433149|0.992643781473248	1.0|0.9646593352029282|1.0000000000000004	762.0|762.0|762.0	0.0|0.02214842466153827|0.012674208349532208
sim_steinhaus|correl_spearman|correl_pearson	14.5	copresence	RF0128->RF0087	3	0.9130729189348917|1.0|0.961559593221143	sim_steinhaus=copresence|correl_spearman=copresence|correl_pearson=copresence	sim_steinhaus=0.085468336127895|correl_spearman=0.0|correl_pearson=8.881784197001252E-15	sim_steinhaus=0.9130729189348917|correl_spearman=1.0|correl_pearson=0.961559593221143	0.913072919	0	0	0	0.9018335879927329|1.0|0.9903135410841044	0.9130729189348916|1.0|0.9999999999999987	762.0|762.0|762.0	0.056631547683811366|0.0|0.016689036360569762
correl_spearman|correl_pearson	3.66666667	copresence	RF0128->RF0124	2	1.0|0.983589364335	correl_spearman=copresence|correl_pearson=copresence	correl_spearman=0.0|correl_pearson=0.0	correl_spearman=1.0|correl_pearson=0.983589364335	1	0	0	0	1.0|0.9958647433398048	1.0|1.0000000000000002	762.0|762.0	0.0|0.007124734576531764
correl_spearman|correl_pearson	2.66666667	copresence	RF0128->RF0137	2	1.0|0.9687497999666544	correl_spearman=copresence|correl_pearson=copresence	correl_spearman=0.0|correl_pearson=0.0	correl_spearman=1.0|correl_pearson=0.9687497999666544	1	0	0	0	1.0|0.992125375246987	1.0|1.0	762.0|762.0	0.0|0.013567383082908956
sim_steinhaus|correl_spearman|correl_pearson	2	copresence	RF0123->RF0031	3	0.8803536297645221|1.0|0.9976897143351858	sim_steinhaus=copresence|correl_spearman=copresence|correl_pearson=copresence	sim_steinhaus=0.005327037214958197|correl_spearman=0.0|correl_pearson=0.0	sim_steinhaus=0.8803536297645221|correl_spearman=1.0|correl_pearson=0.9976897143351858	0.88035363	0	0	0	0.8797179966008208|1.0|0.9994178394805993	0.8803536297645221|1.0|0.9999999999999997	762.0|762.0|762.0	0.009905388630999476|0.0|0.0010030185602664236
correl_pearson|correl_spearman|sim_steinhaus	2	copresence	RF0123->RF0055	3	0.9357607079233743|1.0|0.9503843912765917	correl_pearson=copresence|correl_spearman=copresence|sim_steinhaus=copresence	correl_pearson=1.9191182532019013E-9|correl_spearman=0.0|sim_steinhaus=0.01021511349411941	correl_pearson=0.9357607079233743|correl_spearman=1.0|sim_steinhaus=0.9503843912765917	0.935760708	0	0	0	0.9838125733927189|1.0|0.9498194908044384	0.9999999999999989|1.0|0.9503843912765917	762.0|762.0|762.0	0.027889712182591807|0.0|0.011328586092933083
correl_spearman|sim_steinhaus|correl_pearson	15.5	copresence	RF0080->RF0059	3	1.0|0.9189867244106393|0.9308947874545236	correl_spearman=copresence|sim_steinhaus=copresence|correl_pearson=copresence	correl_spearman=0.0|sim_steinhaus=0.014051708696795062|correl_pearson=7.0261240159297245E-9	correl_spearman=1.0|sim_steinhaus=0.9189867244106393|correl_pearson=0.9308947874545236	1	0	0	0	1.0|0.9217332392311588|0.9825864277127223	1.0|0.9189867244106393|0.9999999999999981	762.0|762.0|762.0	0.0|0.02461928906109573|0.03000226848563698
correl_spearman|correl_pearson	60.5	mutualExclusion	RF0080->RF0119	2	-1.0|-0.863363590753448	correl_spearman=mutualExclusion|correl_pearson=mutualExclusion	correl_spearman=0.0|correl_pearson=3.678869971357468E-5	correl_spearman=-1.0|correl_pearson=-0.863363590753448	-1	0	0	0	-1.0|-0.9655694859787378	-1.0|-1.0000000000000002	762.0|762.0	0.0|0.05932117251547039
correl_pearson|correl_spearman|sim_steinhaus	15.5	copresence	RF0080->RF0128	3	0.8161008037963284|1.0|0.9541962501855905	correl_pearson=copresence|correl_spearman=copresence|sim_steinhaus=copresence	correl_pearson=3.6899311336857643E-4|correl_spearman=0.0|sim_steinhaus=0.028693499057040328	correl_pearson=0.8161008037963284|correl_spearman=1.0|sim_steinhaus=0.9541962501855905	0.816100804	0	0	0	0.9536599074265389|1.0|0.9550291243057677	0.9999999999999981|1.0|0.9541962501855905	762.0|762.0|762.0	0.07984047592885343|0.0|0.033923629092729154
correl_spearman|sim_steinhaus|correl_pearson	14.5	copresence	RF0080->RF0137	3	1.0|0.9243931098335268|0.933942162400616	correl_spearman=copresence|sim_steinhaus=copresence|correl_pearson=copresence	correl_spearman=0.0|sim_steinhaus=0.033867277658122474|correl_pearson=3.1866154714954575E-9	correl_spearman=1.0|sim_steinhaus=0.9243931098335268|correl_pearson=0.933942162400616	1	0	0	0	1.0|0.9221753389534302|0.9833543246911903	1.0|0.9243931098335268|0.9999999999999999	762.0|762.0|762.0	0.0|0.03377169848019564|0.028679240049122468
sim_steinhaus|correl_pearson|correl_spearman	18	copresence	RF0030->RF0151	3	0.9607443096232733|0.8397949231332337|1.0	sim_steinhaus=copresence|correl_pearson=copresence|correl_spearman=copresence	sim_steinhaus=0.2284999114033633|correl_pearson=1.3701774681373902E-4|correl_spearman=0.0	sim_steinhaus=0.9607443096232733|correl_pearson=0.8397949231332337|correl_spearman=1.0	0.96074431	0	0	0	0.9614306434985672|0.9596305027645622|1.0	0.9607443096232733|0.9999999999999996|1.0	762.0|762.0|762.0	0.02714121939412068|0.06955359157250028|0.0
correl_pearson|correl_spearman|sim_steinhaus	2	copresence	RF0009->RF0067	3	0.9284029254398871|1.0|0.9841022480786294	correl_pearson=copresence|correl_spearman=copresence|sim_steinhaus=copresence	correl_pearson=1.2766380286244328E-8|correl_spearman=0.0|sim_steinhaus=2.644462426815153E-9	correl_pearson=0.9284029254398871|correl_spearman=1.0|sim_steinhaus=0.9841022480786294	0.928402925	0	0	0	0.9819585124263949|1.0|0.9841106835773856	1.0000000000000002|1.0|0.9841022480786294	762.0|762.0|762.0	0.031084119049993603|0.0|0.0018384174915526633
correl_spearman|sim_steinhaus|correl_pearson	20	copresence	RF0007->RF0074	3	1.0|0.903749804555218|0.9998766702557007	correl_spearman=copresence|sim_steinhaus=copresence|correl_pearson=copresence	correl_spearman=0.0|sim_steinhaus=0.01637048138359465|correl_pearson=0.0	correl_spearman=1.0|sim_steinhaus=0.903749804555218|correl_pearson=0.9998766702557007	1	0	0	0	1.0|0.9034076980014489|0.9999689225842977	1.0|0.903749804555218|0.9999999999999998	762.0|762.0|762.0	0.0|0.003671304921851608|5.35440376267733E-5
correl_spearman|correl_pearson|sim_steinhaus	30	copresence	RF0007->RF0085	3	1.0|0.906340909782714|0.8026046754773754	correl_spearman=copresence|correl_pearson=copresence|sim_steinhaus=copresence	correl_spearman=0.0|correl_pearson=6.424769804502795E-7|sim_steinhaus=0.011459851564011414	correl_spearman=1.0|correl_pearson=0.906340909782714|sim_steinhaus=0.8026046754773754	1	0	0	0	1.0|0.9763991849849719|0.8025420614935659	1.0|0.9999999999999993|0.8026046754773751	762.0|762.0|762.0	0.0|0.04066241991471098|0.004116953858259003
correl_spearman|sim_steinhaus|correl_pearson	6	copresence	RF0007->RF0148	3	1.0|0.8659288959005806|0.9997365592246958	correl_spearman=copresence|sim_steinhaus=copresence|correl_pearson=copresence	correl_spearman=0.0|sim_steinhaus=0.001497852484983464|correl_pearson=0.0	correl_spearman=1.0|sim_steinhaus=0.8659288959005806|correl_pearson=0.9997365592246958	1	0	0	0	1.0|0.8656004203332147|0.9999336165129237	1.0|0.8659288959005806|0.9999999999999987	762.0|762.0|762.0	0.0|0.003910872081816725|1.1437372926845187E-4
correl_spearman|correl_pearson	2	copresence	RF0055->RF0031	2	1.0|0.9096423500321057	correl_spearman=copresence|correl_pearson=copresence	correl_spearman=0.0|correl_pearson=4.0295219161379237E-7	correl_spearman=1.0|correl_pearson=0.9096423500321057	1	0	0	0	1.0|0.9772311029592807	1.0|0.9999999999999982	762.0|762.0	0.0|0.03922908814272104
correl_pearson|correl_spearman|sim_steinhaus	8	copresence	RF0086->RF0065	3	0.9901058632056131|1.0|0.8514032286163461	correl_pearson=copresence|correl_spearman=copresence|sim_steinhaus=copresence	correl_pearson=0.0|correl_spearman=0.0|sim_steinhaus=0.16667146943524547	correl_pearson=0.9901058632056131|correl_spearman=1.0|sim_steinhaus=0.8514032286163461	0.990105863	0	0	0	0.9975068122947144|1.0|0.8517061685685887	0.9999999999999993|1.0|0.8514032286163461	762.0|762.0|762.0	0.004295573916995796|0.0|0.0052018947333557055
sim_steinhaus|correl_pearson|correl_spearman	90	copresence	RF0158->RF0097	3	0.8618974558272814|0.9360191233833541|1.0	sim_steinhaus=copresence|correl_pearson=copresence|correl_spearman=copresence	sim_steinhaus=0.47856202426512306|correl_pearson=1.781577607662399E-9|correl_spearman=0.0	sim_steinhaus=0.8618974558272814|correl_pearson=0.9360191233833541|correl_spearman=1.0	0.861897456	0	0	0	0.8611043799507495|0.9838776905687945|1.0	0.8618974558272815|0.9999999999999982|1.0	762.0|762.0|762.0	0.042241123171126715|0.027777520211457164|0.0
correl_pearson|correl_spearman|sim_steinhaus	2	copresence	RF0093->RF0107	3	0.9720228939149429|1.0|0.8215955291125976	correl_pearson=copresence|correl_spearman=copresence|sim_steinhaus=copresence	correl_pearson=0.0|correl_spearman=0.0|sim_steinhaus=0.15059831561458498	correl_pearson=0.9720228939149429|correl_spearman=1.0|sim_steinhaus=0.8215955291125976	0.972022894	0	0	0	0.9929501503395228|1.0|0.8216142003964386	1.0000000000000002|1.0|0.8215955291125978	762.0|762.0|762.0	0.01214635795617695|0.0|0.002313122375698526
sim_steinhaus|correl_pearson|correl_spearman	34	copresence	RF0136->RF0144	3	0.8107599360469814|0.8659327264732826|1.0	sim_steinhaus=copresence|correl_pearson=copresence|correl_spearman=copresence	sim_steinhaus=0.05506523934323704|correl_pearson=3.102197102045068E-5|correl_spearman=0.0	sim_steinhaus=0.8107599360469814|correl_pearson=0.8659327264732826|correl_spearman=1.0	0.810759936	0	0	0	0.810393868293621|0.9662168731862264|1.0	0.8107599360469814|0.9999999999999991|1.0	762.0|762.0|762.0	0.013944986314193221|0.05820577330312002|0.0
correl_spearman|correl_pearson	51.66666667	mutualExclusion	RF0015->RF0002	2	-1.0|-0.9560959032118455	correl_spearman=mutualExclusion|correl_pearson=mutualExclusion	correl_spearman=0.0|correl_pearson=3.9468428525424315E-13	correl_spearman=-1.0|correl_pearson=-0.9560959032118455	-1	0	0	0	-1.0|-0.9889367656220509	-1.0|-0.9999999999999988	762.0|762.0	0.0|0.01906111638960372
correl_spearman|sim_steinhaus|correl_pearson	27.66666667	copresence	RF0015->RF0052	3	1.0|0.9645143288139874|0.978899411250565	correl_spearman=copresence|sim_steinhaus=copresence|correl_pearson=copresence	correl_spearman=0.0|sim_steinhaus=0.011795718743266903|correl_pearson=0.0	correl_spearman=1.0|sim_steinhaus=0.9645143288139874|correl_pearson=0.978899411250565	1	0	0	0	1.0|0.9659041658779582|0.9946829390438456	1.0|0.9645143288139874|1.0000000000000004	762.0|762.0|762.0	0.0|0.012803403348536913|0.00916089402733521
sim_steinhaus|correl_pearson|correl_spearman	31.91111111	copresence	RF0114->RF0005	3	0.8238875026886067|0.8594818992343832|1.0	sim_steinhaus=copresence|correl_pearson=copresence|correl_spearman=copresence	sim_steinhaus=0.44389062001996715|correl_pearson=4.705220982564873E-5|correl_spearman=0.0	sim_steinhaus=0.8238875026886067|correl_pearson=0.8594818992343832|correl_spearman=1.0	0.823887503	0	0	0	0.8157559039039695|0.9645913525880085|1.0	0.8238875026886067|0.9999999999999984|1.0	762.0|762.0|762.0	0.07123436313808856|0.0610064223952353|0.0
correl_spearman|correl_pearson	16.52222222	copresence	RF0114->RF0068	2	1.0|0.9921189072353056	correl_spearman=copresence|correl_pearson=copresence	correl_spearman=0.0|correl_pearson=0.0	correl_spearman=1.0|correl_pearson=0.9921189072353056	1	0	0	0	1.0|0.9980140719707556	1.0|0.9999999999999992	762.0|762.0	0.0|0.0034216038469019197
correl_pearson|correl_spearman	59.03333333	mutualExclusion	RF0114->RF0084	2	-0.945477239303682|-1.0	correl_pearson=mutualExclusion|correl_spearman=mutualExclusion	correl_pearson=7.259604029030697E-11|correl_spearman=0.0	correl_pearson=-0.945477239303682|correl_spearman=-1.0	-0.945477239	0	0	0	-0.9862610069528038|-1.0	-1.0|-1.0	762.0|762.0	0.023671246274115855|0.0
correl_pearson|correl_spearman|sim_steinhaus	21.92222222	copresence	RF0114->RF0157	3	0.9701848062258229|1.0|0.8355588936849545	correl_pearson=copresence|correl_spearman=copresence|sim_steinhaus=copresence	correl_pearson=0.0|correl_spearman=0.0|sim_steinhaus=0.48998855466711166	correl_pearson=0.9701848062258229|correl_spearman=1.0|sim_steinhaus=0.8355588936849545	0.970184806	0	0	0	0.9924869772782399|1.0|0.8446268793878102	0.9999999999999986|1.0|0.8355588936849545	762.0|762.0|762.0	0.012944370122231822|0.0|0.05776612100019808
correl_pearson|sim_steinhaus|correl_spearman	26	copresence	RF0109->RF0004	3	0.9398841754913583|0.8436256794970954|1.0	correl_pearson=copresence|sim_steinhaus=copresence|correl_spearman=copresence	correl_pearson=5.433094529827542E-10|sim_steinhaus=0.016305621969852968|correl_spearman=0.0	correl_pearson=0.9398841754913583|sim_steinhaus=0.8436256794970954|correl_spearman=1.0	0.939884175	0	0	0	0.9848516310545757|0.8371591216736348|1.0	0.9999999999999994|0.8436256794970952|1.0	762.0|762.0|762.0	0.026099494389903066|0.04888006215985235|0.0
correl_pearson|sim_steinhaus|correl_spearman	9	copresence	RF0014->RF0088	3	0.8793907486597198|0.9334327461616282|1.0	correl_pearson=copresence|sim_steinhaus=copresence|correl_spearman=copresence	correl_pearson=1.1313610029095589E-5|sim_steinhaus=0.08015763286814626|correl_spearman=0.0	correl_pearson=0.8793907486597198|sim_steinhaus=0.9334327461616282|correl_spearman=1.0	0.879390749	0	0	0	0.9696081114670342|0.9335726519937373|1.0	0.9999999999999987|0.9334327461616283|1.0	762.0|762.0|762.0	0.05236292614224279|0.0077884041425215255|0.0
correl_pearson|correl_spearman	6.4	copresence	RF0105->RF0026	2	0.9728544122902667|1.0	correl_pearson=copresence|correl_spearman=copresence	correl_pearson=0.0|correl_spearman=0.0	correl_pearson=0.9728544122902667|correl_spearman=1.0	0.972854412	0	0	0	0.9931596816440874|1.0	1.0000000000000004|1.0	762.0|762.0	0.011785351360172704|0.0
correl_pearson|sim_steinhaus|correl_spearman	25.6	copresence	RF0105->RF0084	3	0.9683611977397256|0.9277974928717537|1.0	correl_pearson=copresence|sim_steinhaus=copresence|correl_spearman=copresence	correl_pearson=0.0|sim_steinhaus=0.09504559189239298|correl_spearman=0.0	correl_pearson=0.9683611977397256|sim_steinhaus=0.9277974928717537|correl_spearman=1.0	0.968361198	0	0	0	0.9920274527789066|0.9284242325206281|1.0	0.9999999999999983|0.9277974928717537|1.0	762.0|762.0|762.0	0.013736096091912862|0.02804671827648932|0.0
correl_spearman|correl_pearson|sim_steinhaus	11.83333333	copresence	RF0056->RF0084	3	1.0|0.9098784415951781|0.9340884682149031	correl_spearman=copresence|correl_pearson=copresence|sim_steinhaus=copresence	correl_spearman=0.0|correl_pearson=3.8923013745417734E-7|sim_steinhaus=0.0038876743072593367	correl_spearman=1.0|correl_pearson=0.9098784415951781|sim_steinhaus=0.9340884682149031	1	0	0	0	1.0|0.9772905948174033|0.9315739617801246	1.0|0.9999999999999988|0.9340884682149031	762.0|762.0|762.0	0.0|0.039126588169107517|0.021768897509050505
correl_spearman|correl_pearson|sim_steinhaus	17.16666667	copresence	RF0056->RF0130	3	1.0|0.9893918438281825|0.9221581735882292	correl_spearman=copresence|correl_pearson=copresence|sim_steinhaus=copresence	correl_spearman=0.0|correl_pearson=0.0|sim_steinhaus=0.00721757636949516	correl_spearman=1.0|correl_pearson=0.9893918438281825|sim_steinhaus=0.9221581735882292	1	0	0	0	1.0|0.9973268891371847|0.9242047492444427	1.0|0.9999999999999986|0.9221581735882292	762.0|762.0|762.0	0.0|0.004605567914214981|0.025927833859047213
correl_pearson|correl_spearman|sim_steinhaus	4	copresence	RF0025->RF0144	3	0.9956245541759899|1.0|0.9674127678539324	correl_pearson=copresence|correl_spearman=copresence|sim_steinhaus=copresence	correl_pearson=0.0|correl_spearman=0.0|sim_steinhaus=0.4872682266195315	correl_pearson=0.9956245541759899|correl_spearman=1.0|sim_steinhaus=0.9674127678539324	0.995624554	0	0	0	0.9988974472497928|1.0|0.9678131118077966	0.9999999999999998|1.0|0.9674127678539324	762.0|762.0|762.0	0.0018996150293281182|0.0|0.010051930001490222
correl_pearson|correl_spearman	30	mutualExclusion	RF0025->RF0165	2	-0.9444773974250524|-1.0	correl_pearson=mutualExclusion|correl_spearman=mutualExclusion	correl_pearson=1.0714062970151872E-10|correl_spearman=0.0	correl_pearson=-0.9444773974250524|correl_spearman=-1.0	-0.944477397	0	0	0	-0.9860090604181198|-1.0	-0.9999999999999994|-1.0	762.0|762.0	0.024105331104779783|0.0
correl_spearman|correl_pearson|sim_steinhaus	7	copresence	RF0121->RF0022	3	1.0|0.9662417241444493|0.8641010252274481	correl_spearman=copresence|correl_pearson=copresence|sim_steinhaus=copresence	correl_spearman=0.0|correl_pearson=1.1102230246251565E-16|sim_steinhaus=0.02758132326082663	correl_spearman=1.0|correl_pearson=0.9662417241444493|sim_steinhaus=0.8641010252274481	1	0	0	0	1.0|0.9914933743020021|0.8647341741907707	1.0|0.9999999999999984|0.8641010252274481	762.0|762.0|762.0	0.0|0.014656272928238267|0.007864693359106651
correl_spearman|sim_steinhaus|correl_pearson	20	copresence	RF0121->RF0165	3	1.0|0.9495127873187927|0.9024041989406568	correl_spearman=copresence|sim_steinhaus=copresence|correl_pearson=copresence	correl_spearman=0.0|sim_steinhaus=0.048315256825865016|correl_pearson=1.0760749034610662E-6	correl_spearman=1.0|sim_steinhaus=0.9495127873187927|correl_pearson=0.9024041989406568	1	0	0	0	1.0|0.9508961389766862|0.9754071874742605	1.0|0.9495127873187927|1.0000000000000002	762.0|762.0|762.0	0.0|0.01898753532940381|0.04237155662499953
correl_pearson|correl_spearman|sim_steinhaus	6	copresence	RF0125->RF0022	3	0.9440592725703111|1.0|0.9814057498544809	correl_pearson=copresence|correl_spearman=copresence|sim_steinhaus=copresence	correl_pearson=1.255663906185589E-10|correl_spearman=0.0|sim_steinhaus=0.4824589583782022	correl_pearson=0.9440592725703111|correl_spearman=1.0|sim_steinhaus=0.9814057498544809	0.944059273	0	0	0	0.9859036986499515|1.0|0.9812097928796824	0.9999999999999983|1.0|0.9814057498544809	762.0|762.0|762.0	0.02428686146537561|0.0|0.003849877574944193
correl_pearson|correl_spearman	14.66666667	copresence	RF0125->RF0112	2	0.9371632005069263|1.0	correl_pearson=copresence|correl_spearman=copresence	correl_pearson=1.2725261400170496E-9|correl_spearman=0.0	correl_pearson=0.9371632005069263|correl_spearman=1.0	0.937163201	0	0	0	0.9841659824205855|1.0	1.0000000000000004|1.0	762.0|762.0	0.027280815147319722|0.0
sim_steinhaus|correl_spearman|correl_pearson	13.33333333	copresence	RF0125->RF0113	3	0.8649704040283672|1.0|0.9986442385570474	sim_steinhaus=copresence|correl_spearman=copresence|correl_pearson=copresence	sim_steinhaus=0.08754788138517439|correl_spearman=0.0|correl_pearson=0.0	sim_steinhaus=0.8649704040283672|correl_spearman=1.0|correl_pearson=0.9986442385570474	0.864970404	0	0	0	0.8643364644445936|1.0|0.9996583665830495	0.8649704040283672|1.0|1.0000000000000009	762.0|762.0|762.0	0.0065775324698254985|0.0|5.88608547975665E-4
correl_pearson|correl_spearman|sim_steinhaus	7	copresence	RF0125->RF0121	3	0.8272269385815584|1.0|0.8458961861012156	correl_pearson=copresence|correl_spearman=copresence|sim_steinhaus=copresence	correl_pearson=2.3946008311476197E-4|correl_spearman=0.0|sim_steinhaus=0.051052070982490205	correl_pearson=0.8272269385815584|correl_spearman=1.0|sim_steinhaus=0.8458961861012156	0.827226939	0	0	0	0.9564635418446157|1.0|0.8463378273717935	0.9999999999999987|1.0|0.8458961861012156	762.0|762.0|762.0	0.07501002579726294|0.0|0.008745277823053801
correl_pearson|sim_steinhaus|correl_spearman	12.83333333	copresence	RF0125->RF0134	3	0.9913260514463937|0.8454707810402998|1.0	correl_pearson=copresence|sim_steinhaus=copresence|correl_spearman=copresence	correl_pearson=0.0|sim_steinhaus=0.12059740018972276|correl_spearman=0.0	correl_pearson=0.9913260514463937|sim_steinhaus=0.8454707810402998|correl_spearman=1.0	0.991326051	0	0	0	0.9978142831113532|0.8436609597858082|1.0	0.9999999999999996|0.8454707810402998|1.0	762.0|762.0|762.0	0.003765824946484662|0.01815792252705114|0.0
correl_spearman|correl_pearson|sim_steinhaus	21.66666667	copresence	RF0125->RF0140	3	1.0|0.9317327962407665|0.8516705173756012	correl_spearman=copresence|correl_pearson=copresence|sim_steinhaus=copresence	correl_spearman=0.0|correl_pearson=5.69248503889952E-9|sim_steinhaus=0.22039358810831772	correl_spearman=1.0|correl_pearson=0.9317327962407665|sim_steinhaus=0.8516705173756012	1	0	0	0	1.0|0.9827975945124344|0.8483340884605921	1.0|0.9999999999999988|0.8516705173756012	762.0|762.0|762.0	0.0|0.029638444055148462|0.03324994197945269
correl_pearson|correl_spearman|sim_steinhaus	44.16666667	copresence	RF0125->RF0165	3	0.9885966495809893|1.0|0.818220747677673	correl_pearson=copresence|correl_spearman=copresence|sim_steinhaus=copresence	correl_pearson=0.0|correl_spearman=0.0|sim_steinhaus=0.24610024728358898	correl_pearson=0.9885966495809893|correl_spearman=1.0|sim_steinhaus=0.818220747677673	0.98859665	0	0	0	0.9971265110181425|1.0|0.8220495212468804	0.9999999999999983|1.0|0.818220747677673	762.0|762.0|762.0	0.004950804263597289|0.0|0.030218246358921355
sim_steinhaus|correl_pearson|correl_spearman	4	copresence	RF0060->RF0142	3	0.8936990923766382|0.9673995986529419|1.0	sim_steinhaus=copresence|correl_pearson=copresence|correl_spearman=copresence	sim_steinhaus=0.034418429368541115|correl_pearson=5.551115123125783E-17|correl_spearman=0.0	sim_steinhaus=0.8936990923766382|correl_pearson=0.9673995986529419|correl_spearman=1.0	0.893699092	0	0	0	0.8929730637439394|0.9917851429068717|1.0	0.8936990923766381|0.9999999999999996|1.0	762.0|762.0|762.0	0.007496703638894536|0.0141535776814276|0.0
sim_steinhaus|correl_spearman|correl_pearson	34	copresence	RF0066->RF0063	3	0.9189023876503858|1.0|0.9981233575234888	sim_steinhaus=copresence|correl_spearman=copresence|correl_pearson=copresence	sim_steinhaus=0.2175831066457209|correl_spearman=0.0|correl_pearson=0.0	sim_steinhaus=0.9189023876503858|correl_spearman=1.0|correl_pearson=0.9981233575234888	0.918902388	0	0	0	0.9230526043832318|1.0|0.9995271116574476	0.9189023876503858|1.0|0.9999999999999997	762.0|762.0|762.0	0.029901220237022283|0.0|8.147508611566356E-4
sim_steinhaus|correl_spearman|correl_pearson	2	copresence	RF0091->RF0174	3	0.8672226230811897|1.0|0.9249839139053893	sim_steinhaus=copresence|correl_spearman=copresence|correl_pearson=copresence	sim_steinhaus=0.041023395836196186|correl_spearman=0.0|correl_pearson=2.718069636031828E-8	sim_steinhaus=0.8672226230811897|correl_spearman=1.0|correl_pearson=0.9249839139053893	0.867222623	0	0	0	0.8620702996599954|1.0|0.9810969680896698	0.8672226230811897|1.0|0.999999999999999	762.0|762.0|762.0	0.06883488253697707|0.0|0.03256849480451382
correl_spearman|correl_pearson|sim_steinhaus	14.33333333	copresence	RF0134->RF0022	3	1.0|0.8925296022113581|0.8273725508307246	correl_spearman=copresence|correl_pearson=copresence|sim_steinhaus=copresence	correl_spearman=0.0|correl_pearson=3.3323250010486305E-6|sim_steinhaus=0.14716524314520157	correl_spearman=1.0|correl_pearson=0.8925296022113581|sim_steinhaus=0.8273725508307246	1	0	0	0	1.0|0.9729189235992265|0.8254129400361663	1.0|0.9999999999999984|0.8273725508307246	762.0|762.0|762.0	0.0|0.04665864715474522|0.021332745748180792
correl_pearson|sim_steinhaus|correl_spearman	5.5	copresence	RF0134->RF0113	3	0.983140744125037|0.9716874665666198|1.0	correl_pearson=copresence|sim_steinhaus=copresence|correl_spearman=copresence	correl_pearson=0.0|sim_steinhaus=0.003738524078885863|correl_spearman=0.0	correl_pearson=0.983140744125037|sim_steinhaus=0.9716874665666198|correl_spearman=1.0	0.983140744	0	0	0	0.9957516971575036|0.9709938499936327|1.0	0.9999999999999984|0.9716874665666198|1.0	762.0|762.0|762.0	0.007319504601708688|0.006841656654177832|0.0
correl_spearman|correl_pearson|sim_steinhaus	2.66666667	copresence	RF0134->RF0140	3	1.0|0.9713774505716208|0.9722906647141402	correl_spearman=copresence|correl_pearson=copresence|sim_steinhaus=copresence	correl_spearman=0.0|correl_pearson=0.0|sim_steinhaus=0.4959461496716046	correl_spearman=1.0|correl_pearson=0.9713774505716208|sim_steinhaus=0.9722906647141402	1	0	0	0	1.0|0.9927875074085081|0.9734263778505025	1.0|0.9999999999999998|0.9722906647141402	762.0|762.0|762.0	0.0|0.012426579429569432|0.009080132099166045
correl_spearman|correl_pearson	8	mutualExclusion	RF0103->RF0079	2	-1.0|-0.9727163227867229	correl_spearman=mutualExclusion|correl_pearson=mutualExclusion	correl_spearman=0.0|correl_pearson=0.0	correl_spearman=-1.0|correl_pearson=-0.9727163227867229	-1	0	0	0	-1.0|-0.9931248849700908	-1.0|-1.000000000000001	762.0|762.0	0.0|0.0118453033986336
sim_steinhaus|correl_pearson|correl_spearman	41.66666667	copresence	RF0127->RF0133	3	0.8169940206915804|0.8640477787156886|1.0	sim_steinhaus=copresence|correl_pearson=copresence|correl_spearman=copresence	sim_steinhaus=0.2570252929550211|correl_pearson=3.5177259654406434E-5|correl_spearman=0.0	sim_steinhaus=0.8169940206915804|correl_pearson=0.8640477787156886|correl_spearman=1.0	0.816994021	0	0	0	0.8172432392292176|0.965741892025971|1.0	0.8169940206915804|0.9999999999999984|1.0	762.0|762.0|762.0	0.022627727559805962|0.05902412993095768|0.0
sim_steinhaus|correl_spearman|correl_pearson	15.66666667	copresence	RF0127->RF0146	3	0.9147592359795221|1.0|0.9709342085480276	sim_steinhaus=copresence|correl_spearman=copresence|correl_pearson=copresence	sim_steinhaus=0.03388715821795518|correl_spearman=0.0|correl_pearson=0.0	sim_steinhaus=0.9147592359795221|correl_spearman=1.0|correl_pearson=0.9709342085480276	0.914759236	0	0	0	0.9145359853430736|1.0|0.9926758164559133	0.9147592359795222|1.0|0.9999999999999996	762.0|762.0|762.0	0.027873398535428574|0.0|0.01261901449642083
correl_pearson|correl_spearman	64	mutualExclusion	RF0169->RF0053	2	-0.8641878923680311|-1.0	correl_pearson=mutualExclusion|correl_spearman=mutualExclusion	correl_pearson=3.4854175044896074E-5|correl_spearman=0.0	correl_pearson=-0.8641878923680311|correl_spearman=-1.0	-0.864187892	0	0	0	-0.9657771987578903|-1.0	-0.9999999999999991|-1.0	762.0|762.0	0.058963299101252774|0.0
sim_steinhaus|correl_pearson|correl_spearman	90	copresence	RF0169->RF0172	3	0.8199613694123183|0.9697060693206658|1.0	sim_steinhaus=copresence|correl_pearson=copresence|correl_spearman=copresence	sim_steinhaus=0.18723020879341035|correl_pearson=0.0|correl_spearman=0.0	sim_steinhaus=0.8199613694123183|correl_pearson=0.9697060693206658|correl_spearman=1.0	0.819961369	0	0	0	0.8201240798441393|0.9923663420989641|1.0	0.8199613694123183|0.9999999999999994|1.0	762.0|762.0|762.0	0.012107886664427657|0.013152215415422431|0.0
sim_steinhaus|correl_pearson|correl_spearman	4	copresence	RF0082->RF0029	3	0.9134499314908141|0.9882396495208248|1.0	sim_steinhaus=copresence|correl_pearson=copresence|correl_spearman=copresence	sim_steinhaus=0.4508050365771217|correl_pearson=0.0|correl_spearman=0.0	sim_steinhaus=0.9134499314908141|correl_pearson=0.9882396495208248|correl_spearman=1.0	0.913449931	0	0	0	0.9193767785688303|0.9970365518656301|1.0	0.9134499314908141|0.9999999999999993|1.0	762.0|762.0|762.0	0.053192489386619024|0.005105797081938216|0.0
correl_pearson|correl_spearman|sim_steinhaus	2	copresence	RF0082->RF0041	3	0.9999999999999991|1.0|1.0	correl_pearson=copresence|correl_spearman=copresence|sim_steinhaus=copresence	correl_pearson=0.0|correl_spearman=0.0|sim_steinhaus=0.0	correl_pearson=0.9999999999999991|correl_spearman=1.0|sim_steinhaus=1.0	1	0	0	0	1.0|1.0|1.0	1.0000000000000007|1.0|1.0	762.0|762.0|762.0	1.1078260855790436E-15|0.0|0.0
correl_pearson|sim_steinhaus|correl_spearman	6	copresence	RF0082->RF0152	3	0.9858000646983962|0.809161980567543|1.0	correl_pearson=copresence|sim_steinhaus=copresence|correl_spearman=copresence	correl_pearson=0.0|sim_steinhaus=0.236505256041331|correl_spearman=0.0	correl_pearson=0.9858000646983962|sim_steinhaus=0.809161980567543|correl_spearman=1.0	0.985800065	0	0	0	0.9964218097196916|0.8060162882138426|1.0	0.9999999999999991|0.8091619805675427|1.0	762.0|762.0|762.0	0.006164951321392914|0.049858609012563476|0.0
correl_pearson|correl_spearman|sim_steinhaus	2	copresence	RF0075->RF0042	3	0.9982829388305019|1.0|0.9525867763386912	correl_pearson=copresence|correl_spearman=copresence|sim_steinhaus=copresence	correl_pearson=0.0|correl_spearman=0.0|sim_steinhaus=0.09171461943380643	correl_pearson=0.9982829388305019|correl_spearman=1.0|sim_steinhaus=0.9525867763386912	0.998282939	0	0	0	0.9995673239731788|1.0|0.9528340726247423	0.9999999999999994|1.0|0.9525867763386912	762.0|762.0|762.0	7.454680814363748E-4|0.0|0.01906446431436715
correl_pearson|sim_steinhaus|correl_spearman	20.66666667	copresence	RF0068->RF0096	3	0.9988498723691002|0.8588601302158859|1.0	correl_pearson=copresence|sim_steinhaus=copresence|correl_spearman=copresence	correl_pearson=0.0|sim_steinhaus=0.4298668496369852|correl_spearman=0.0	correl_pearson=0.9988498723691002|sim_steinhaus=0.8588601302158859|correl_spearman=1.0	0.998849872	0	0	0	0.9997101835027661|0.8477080410103783|1.0	0.9999999999999983|0.8588601302158859|1.0	762.0|762.0|762.0	4.993319129470416E-4|0.057556071801926546|0.0
correl_pearson|correl_spearman|sim_steinhaus	4.4	copresence	RF0068->RF0157	3	0.9929071763484794|1.0|0.9422692006784124	correl_pearson=copresence|correl_spearman=copresence|sim_steinhaus=copresence	correl_pearson=0.0|correl_spearman=0.0|sim_steinhaus=0.38671567312329114	correl_pearson=0.9929071763484794|correl_spearman=1.0|sim_steinhaus=0.9422692006784124	0.992907176	0	0	0	0.9982127050503521|1.0|0.9387942324684448	0.9999999999999993|1.0|0.9422692006784124	762.0|762.0|762.0	0.0030793740685502685|0.0|0.01472141144231102
correl_spearman|correl_pearson	2	mutualExclusion	RF0115->RF0011	2	-1.0|-0.9478377155533478	correl_spearman=mutualExclusion|correl_pearson=mutualExclusion	correl_spearman=0.0|correl_pearson=2.731592729787735E-11	correl_spearman=-1.0|correl_pearson=-0.9478377155533478	-1	0	0	0	-1.0|-0.9868558148159368	-1.0|-0.9999999999999992	762.0|762.0	0.0|0.022646437296792343
correl_pearson|sim_steinhaus|correl_spearman	2	copresence	RF0171->RF0012	3	0.9427836552495799|0.8048866731963316|1.0	correl_pearson=copresence|sim_steinhaus=copresence|correl_spearman=copresence	correl_pearson=2.0089907515341565E-10|sim_steinhaus=0.16606700477749342|correl_spearman=0.0	correl_pearson=0.9427836552495799|sim_steinhaus=0.8048866731963316|correl_spearman=1.0	0.942783655	0	0	0	0.9855822604601702|0.8053902228224402|1.0	0.999999999999999|0.8048866731963314|1.0	762.0|762.0|762.0	0.02484067516381922|0.008277597951826329|0.0
correl_spearman|correl_pearson|sim_steinhaus	4	copresence	RF0171->RF0079	3	1.0|0.9984016815673598|0.832837684616609	correl_spearman=copresence|correl_pearson=copresence|sim_steinhaus=copresence	correl_spearman=0.0|correl_pearson=0.0|sim_steinhaus=0.4726190020452515	correl_spearman=1.0|correl_pearson=0.9984016815673598|sim_steinhaus=0.832837684616609	1	0	0	0	1.0|0.9995972455254838|0.8332841846546595	1.0|0.9999999999999997|0.832837684616609	762.0|762.0|762.0	0.0|6.939155090514606E-4|0.009450039782748791
sim_steinhaus|correl_spearman|correl_pearson	2	copresence	RF0171->RF0153	3	0.8715012921240947|1.0|0.998447993307244	sim_steinhaus=copresence|correl_spearman=copresence|correl_pearson=copresence	sim_steinhaus=0.0022272473604431076|correl_spearman=0.0|correl_pearson=0.0	sim_steinhaus=0.8715012921240947|correl_spearman=1.0|correl_pearson=0.998447993307244	0.871501292	0	0	0	0.8716173901034061|1.0|0.9996089154531267	0.8715012921240947|1.0|1.0	762.0|762.0|762.0	0.002873270054723408|0.0|6.738091060341858E-4
correl_spearman|correl_pearson|sim_steinhaus	10.24444444	copresence	RF0116->RF0005	3	1.0|0.9797716602610722|0.8473170410594753	correl_spearman=copresence|correl_pearson=copresence|sim_steinhaus=copresence	correl_spearman=0.0|correl_pearson=0.0|sim_steinhaus=0.44145088511255953	correl_spearman=1.0|correl_pearson=0.9797716602610722|sim_steinhaus=0.8473170410594753	1	0	0	0	1.0|0.994902733913691|0.8396002101492311	1.0|1.0000000000000009|0.8473170410594753	762.0|762.0|762.0	0.0|0.008782204084339405|0.044270492300786723
correl_spearman|correl_pearson	2.66666667	copresence	RF0116->RF0027	2	1.0|0.9997751923246213	correl_spearman=copresence|correl_pearson=copresence	correl_spearman=0.0|correl_pearson=0.0	correl_spearman=1.0|correl_pearson=0.9997751923246213	1	0	0	0	1.0|0.9999433515278833	1.0|0.9999999999999991	762.0|762.0	0.0|9.760103450815714E-5
correl_pearson|correl_spearman	8.34444444	copresence	RF0116->RF0068	2	0.8182765185496164|1.0	correl_pearson=copresence|correl_spearman=copresence	correl_pearson=3.4044614064571155E-4|correl_spearman=0.0	correl_pearson=0.8182765185496164|correl_spearman=1.0	0.818276519	0	0	0	0.9542081579092125|1.0	0.9999999999999989|1.0	762.0|762.0	0.07889588179808048|0.0
sim_steinhaus|correl_pearson|correl_spearman	12.51111111	copresence	RF0116->RF0126	3	0.8139524067312128|0.9508386228330494|1.0	sim_steinhaus=copresence|correl_pearson=copresence|correl_spearman=copresence	sim_steinhaus=0.44640015823522594|correl_pearson=6.895151116736997E-12|correl_spearman=0.0	sim_steinhaus=0.8139524067312128|correl_pearson=0.9508386228330494|correl_spearman=1.0	0.813952407	0	0	0	0.7901558173106795|0.9876120025754137|1.0	0.8139524067312128|0.9999999999999987|1.0	762.0|762.0|762.0	0.10872451211625606|0.021343582959330074|0.0
correl_spearman|correl_pearson|sim_steinhaus	4.96666667	copresence	RF0116->RF0099	3	1.0|0.9888982320549531|0.9328817046533896	correl_spearman=copresence|correl_pearson=copresence|sim_steinhaus=copresence	correl_spearman=0.0|correl_pearson=0.0|sim_steinhaus=0.2797073313080674	correl_spearman=1.0|correl_pearson=0.9888982320549531|sim_steinhaus=0.9328817046533896	1	0	0	0	1.0|0.9972025056937532|0.9327925338343207	1.0|0.9999999999999997|0.9328817046533896	762.0|762.0|762.0	0.0|0.004819871183137882|0.009516863792920494
correl_spearman|correl_pearson|sim_steinhaus	14.86666667	copresence	RF0116->RF0139	3	1.0|0.987232130135487|0.933864683323099	correl_spearman=copresence|correl_pearson=copresence|sim_steinhaus=copresence	correl_spearman=0.0|correl_pearson=0.0|sim_steinhaus=0.08516962915207588	correl_spearman=1.0|correl_pearson=0.987232130135487|sim_steinhaus=0.933864683323099	1	0	0	0	1.0|0.9967826707038329|0.9338244734007163	1.0|1.0000000000000009|0.933864683323099	762.0|762.0|762.0	0.0|0.005543215128854969|0.005665819047556245
correl_pearson|correl_spearman	12.24444444	copresence	RF0116->RF0157	2	0.8808147725659191|1.0	correl_pearson=copresence|correl_spearman=copresence	correl_pearson=1.003693523182747E-5|correl_spearman=0.0	correl_pearson=0.8808147725659191|correl_spearman=1.0	0.880814773	0	0	0	0.9699669460949345|1.0	0.9999999999999996|1.0	762.0|762.0	0.051744681208322624|0.0
sim_steinhaus|correl_pearson|correl_spearman	4	copresence	RF0079->RF0012	3	0.9711066135763514|0.922433991785305|1.0	sim_steinhaus=copresence|correl_pearson=copresence|correl_spearman=copresence	sim_steinhaus=3.6267939882650424E-5|correl_pearson=4.575735695899752E-8|correl_spearman=0.0	sim_steinhaus=0.9711066135763514|correl_pearson=0.922433991785305|correl_spearman=1.0	0.971106614	0	0	0	0.9711721722374826|0.9804544224475987|1.0	0.9711066135763512|0.9999999999999988|1.0	762.0|762.0|762.0	0.0022356181535209416|0.03367555236567644|0.0
correl_pearson|correl_spearman|sim_steinhaus	4	copresence	RF0079->RF0153	3	0.9999996593076134|1.0|0.9604876618773677	correl_pearson=copresence|correl_spearman=copresence|sim_steinhaus=copresence	correl_pearson=0.0|correl_spearman=0.0|sim_steinhaus=5.944292786409511E-4	correl_pearson=0.9999996593076134|correl_spearman=1.0|sim_steinhaus=0.9604876618773677	0.999999659	0	0	0	0.9999999141501573|1.0|0.9608155973588604	0.9999999999999984|1.0|0.9604876618773677	762.0|762.0|762.0	1.4791278509106893E-7|0.0|0.0068551257854999265
sim_steinhaus|correl_spearman|correl_pearson	32	copresence	RF0119->RF0044	3	0.8845598293159617|1.0|0.9898480722946533	sim_steinhaus=copresence|correl_spearman=copresence|correl_pearson=copresence	sim_steinhaus=0.1976237115730889|correl_spearman=0.0|correl_pearson=0.0	sim_steinhaus=0.8845598293159617|correl_spearman=1.0|correl_pearson=0.9898480722946533	0.884559829	0	0	0	0.8842127193117304|1.0|0.997441852496495	0.8845598293159617|1.0|0.9999999999999994	762.0|762.0|762.0	0.017242344390544645|0.0|0.0044074947380002855
correl_pearson|correl_spearman|sim_steinhaus	32	copresence	RF0119->RF0081	3	0.9404895871626006|1.0|0.800604940092937	correl_pearson=copresence|correl_spearman=copresence|sim_steinhaus=copresence	correl_pearson=4.449057788846744E-10|correl_spearman=0.0|sim_steinhaus=0.46142657585827823	correl_pearson=0.9404895871626006|correl_spearman=1.0|sim_steinhaus=0.800604940092937	0.940489587	0	0	0	0.9850041865494814|1.0|0.7974717281504111	1.0|1.0|0.800604940092937	762.0|762.0|762.0	0.02583665280623821|0.0|0.03552473289564955
correl_spearman|correl_pearson	84.5	mutualExclusion	RF0119->RF0087	2	-1.0|-0.9339678085976802	correl_spearman=mutualExclusion|correl_pearson=mutualExclusion	correl_spearman=0.0|correl_pearson=3.164514650322303E-9	correl_spearman=-1.0|correl_pearson=-0.9339678085976802	-1	0	0	0	-1.0|-0.9833607871835257	-1.0|-0.9999999999999991	762.0|762.0	0.0|0.028668105663428263
correl_spearman|correl_pearson	10.03333333	copresence	RF0130->RF0084	2	1.0|0.8399568450526584	correl_spearman=copresence|correl_pearson=copresence	correl_spearman=0.0|correl_pearson=1.359603222525485E-4	correl_spearman=1.0|correl_pearson=0.8399568450526584	1	0	0	0	1.0|0.9596713048827401	1.0|1.0000000000000013	762.0|762.0	0.0|0.06948329260775735
correl_pearson|correl_spearman|sim_steinhaus	3	copresence	RF0026->RF0056	3	0.901968818887851|1.0|0.9144738934239792	correl_pearson=copresence|correl_spearman=copresence|sim_steinhaus=copresence	correl_pearson=1.1363955152998706E-6|correl_spearman=0.0|sim_steinhaus=0.42332866902390104	correl_pearson=0.901968818887851|correl_spearman=1.0|sim_steinhaus=0.9144738934239792	0.901968819	0	0	0	0.9752974776312204|1.0|0.9065127417757471	1.0000000000000009|1.0|0.9144738934239792	762.0|762.0|762.0	0.04256057838987675|0.0|0.05863546775971873
correl_pearson|sim_steinhaus|correl_spearman	10.83333333	copresence	RF0026->RF0084	3	0.9998254704321048|0.9541030897800055|1.0	correl_pearson=copresence|sim_steinhaus=copresence|correl_spearman=copresence	correl_pearson=0.0|sim_steinhaus=0.03471636300954217|correl_spearman=0.0	correl_pearson=0.9998254704321048|sim_steinhaus=0.9541030897800055|correl_spearman=1.0	0.99982547	0	0	0	0.9999560209261399|0.9510542670838865|1.0	0.9999999999999986|0.9541030897800054|1.0	762.0|762.0|762.0	7.577261919584302E-5|0.029110105573813282|0.0
correl_pearson|correl_spearman|sim_steinhaus	20.56666667	copresence	RF0026->RF0130	3	0.8296722328518522|1.0|0.8262287254204379	correl_pearson=copresence|correl_spearman=copresence|sim_steinhaus=copresence	correl_pearson=2.1616218585968072E-4|correl_spearman=0.0|sim_steinhaus=0.12774333115291148	correl_pearson=0.8296722328518522|correl_spearman=1.0|sim_steinhaus=0.8262287254204379	0.829672233	0	0	0	0.9570797226936585|1.0|0.8224448159890798	0.9999999999999983|1.0|0.8262287254204379	762.0|762.0|762.0	0.07394839278115105|0.0|0.037630773005988334
correl_spearman|correl_pearson|sim_steinhaus	26.66666667	copresence	RF0124->RF0087	3	1.0|0.9953229062306775|0.8403338216810714	correl_spearman=copresence|correl_pearson=copresence|sim_steinhaus=copresence	correl_spearman=0.0|correl_pearson=0.0|sim_steinhaus=0.051044854416994134	correl_spearman=1.0|correl_pearson=0.9953229062306775|sim_steinhaus=0.8403338216810714	1	0	0	0	1.0|0.9988214360762844|0.8337906305433553	1.0|0.9999999999999993|0.8403338216810714	762.0|762.0|762.0	0.0|0.0020305765344020427|0.027085146094286795
correl_pearson|correl_spearman	26.33333333	mutualExclusion	RF0146->RF0052	2	-0.9248915124300006|-1.0	correl_pearson=mutualExclusion|correl_spearman=mutualExclusion	correl_pearson=2.7715424733010252E-8|correl_spearman=0.0	correl_pearson=-0.9248915124300006|correl_spearman=-1.0	-0.924891512	0	0	0	-0.9810736841764602|-1.0	-0.9999999999999992|-1.0	762.0|762.0	0.032608611226574956|0.0
correl_spearman|correl_pearson|sim_steinhaus	80.33333333	copresence	RF0101->RF0033	3	1.0|0.9747810090493882|0.812024494508385	correl_spearman=copresence|correl_pearson=copresence|sim_steinhaus=copresence	correl_spearman=0.0|correl_pearson=0.0|sim_steinhaus=0.10702853404256824	correl_spearman=1.0|correl_pearson=0.9747810090493882|sim_steinhaus=0.812024494508385	1	0	0	0	1.0|0.9936451577854264|0.8118615485849839	1.0|0.9999999999999984|0.812024494508385	762.0|762.0|762.0	0.0|0.010948912673398608|0.008304774880067142
correl_pearson|sim_steinhaus|correl_spearman	4.66666667	copresence	RF0101->RF0162	3	0.9231437063888657|0.9088491952441131|1.0	correl_pearson=copresence|sim_steinhaus=copresence|correl_spearman=copresence	correl_pearson=3.971804596325512E-8|sim_steinhaus=0.03557634442241098|correl_spearman=0.0	correl_pearson=0.9231437063888657|sim_steinhaus=0.9088491952441131|correl_spearman=1.0	0.923143706	0	0	0	0.9806332608607563|0.9088464741309581|1.0	0.9999999999999982|0.908849195244113|1.0	762.0|762.0|762.0	0.033367427301012484|0.014002911279806227|0.0
sim_steinhaus|correl_pearson|correl_spearman	66.66666667	copresence	RF0101->RF0166	3	0.904798098192598|0.8618562324523721|1.0	sim_steinhaus=copresence|correl_pearson=copresence|correl_spearman=copresence	sim_steinhaus=0.14589772555976976|correl_pearson=4.054226257460547E-5|correl_spearman=0.0	sim_steinhaus=0.904798098192598|correl_pearson=0.8618562324523721|correl_spearman=1.0	0.904798098	0	0	0	0.9078363537477815|0.9651896522184227|1.0	0.9047980981925982|0.9999999999999993|1.0	762.0|762.0|762.0	0.030574376170655188|0.05997559736689704|0.0
correl_pearson|sim_steinhaus|correl_spearman	12.46666667	copresence	RF0037->RF0047	3	0.9075174186940731|0.8616910779468644|1.0	correl_pearson=copresence|sim_steinhaus=copresence|correl_spearman=copresence	correl_pearson=5.461180379029429E-7|sim_steinhaus=0.1259844192246246|correl_spearman=0.0	correl_pearson=0.9075174186940731|sim_steinhaus=0.8616910779468644|correl_spearman=1.0	0.907517419	0	0	0	0.976695649205541|0.8572394604907091|1.0	0.9999999999999993|0.8616910779468644|1.0	762.0|762.0|762.0	0.04015163447705558|0.043709127806992105|0.0
correl_pearson|correl_spearman|sim_steinhaus	2.66666667	copresence	RF0037->RF0076	3	0.9001243302829091|1.0|0.911621335571762	correl_pearson=copresence|correl_spearman=copresence|sim_steinhaus=copresence	correl_pearson=1.424399188654224E-6|correl_spearman=0.0|sim_steinhaus=0.23079415378924095	correl_pearson=0.9001243302829091|correl_spearman=1.0|sim_steinhaus=0.911621335571762	0.90012433	0	0	0	0.9748326916263376|1.0|0.9029980506428683	1.0|1.0|0.9116213355717618	762.0|762.0|762.0	0.043361369535808526|0.0|0.062398845272500905
sim_steinhaus|correl_spearman|correl_pearson	3.16666667	copresence	RF0037->RF0078	3	0.8661229016301742|1.0|0.9883592321634587	sim_steinhaus=copresence|correl_spearman=copresence|correl_pearson=copresence	sim_steinhaus=0.03028358050906288|correl_spearman=0.0|correl_pearson=0.0	sim_steinhaus=0.8661229016301742|correl_spearman=1.0|correl_pearson=0.9883592321634587	0.866122902	0	0	0	0.8716758666729005|1.0|0.9970666850627586	0.8661229016301746|1.0|1.0000000000000002	762.0|762.0|762.0	0.040219018000011264|0.0|0.005053879861538028
sim_steinhaus|correl_spearman|correl_pearson	7.13333333	copresence	RF0037->RF0122	3	0.8044230273482225|1.0|0.8555924944415215	sim_steinhaus=copresence|correl_spearman=copresence|correl_pearson=copresence	sim_steinhaus=0.08692391736934968|correl_spearman=0.0|correl_pearson=5.943485371623369E-5	sim_steinhaus=0.8044230273482225|correl_spearman=1.0|correl_pearson=0.8555924944415215	0.804423027	0	0	0	0.8119981835231168|1.0|0.963611275557344	0.8044230273482224|1.0|0.9999999999999983	762.0|762.0|762.0	0.07668809153211231|0.0|0.06269502101965822
correl_spearman|correl_pearson	2	copresence	RF0064->RF0062	2	1.0|0.9884579445719387	correl_spearman=copresence|correl_pearson=copresence	correl_spearman=0.0|correl_pearson=0.0	correl_spearman=1.0|correl_pearson=0.9884579445719387	1	0	0	0	1.0|0.9970915592451409	1.0|0.9999999999999992	762.0|762.0	0.0|0.0050110235259160935
correl_pearson|correl_spearman	2	copresence	RF0046->RF0062	2	0.9917270121639736|1.0	correl_pearson=copresence|correl_spearman=copresence	correl_pearson=0.0|correl_spearman=0.0	correl_pearson=0.9917270121639736|correl_spearman=1.0	0.991727012	0	0	0	0.9979153197507413|1.0	0.9999999999999987|1.0	762.0|762.0	0.003591746455761248|0.0
correl_spearman|correl_pearson	2	copresence	RF0046->RF0064	2	1.0|0.9608337454538801	correl_spearman=copresence|correl_pearson=copresence	correl_spearman=0.0|correl_pearson=1.559863349598345E-14	correl_spearman=1.0|correl_pearson=0.9608337454538801	1	0	0	0	1.0|0.9901306373334436	1.0|0.9999999999999987	762.0|762.0	0.0|0.017004165694392115
sim_steinhaus|correl_spearman|correl_pearson	14.5	copresence	RF0059->RF0087	3	0.8781067177162162|1.0|0.8676237263540449	sim_steinhaus=copresence|correl_spearman=copresence|correl_pearson=copresence	sim_steinhaus=0.08627965821832284|correl_spearman=0.0|correl_pearson=2.763149318718572E-5	sim_steinhaus=0.8781067177162162|correl_spearman=1.0|correl_pearson=0.8676237263540449	0.878106718	0	0	0	0.8689452197540457|1.0|0.9666429821232687	0.8781067177162162|1.0|0.9999999999999997	762.0|762.0|762.0	0.05538991861548097|0.0|0.05747161982087158
correl_pearson|correl_spearman	3.66666667	copresence	RF0059->RF0124	2	0.9115992872717267|1.0	correl_pearson=copresence|correl_spearman=copresence	correl_pearson=3.007080055517086E-7|correl_spearman=0.0	correl_pearson=0.9115992872717267|correl_spearman=1.0	0.911599287	0	0	0	0.9777242244884512|1.0	0.9999999999999986|1.0	762.0|762.0	0.03837947703076625|0.0
correl_spearman|sim_steinhaus|correl_pearson	2.66666667	copresence	RF0059->RF0137	3	1.0|0.9367996736737416|0.9999644414512316	correl_spearman=copresence|sim_steinhaus=copresence|correl_pearson=copresence	correl_spearman=0.0|sim_steinhaus=0.4765630810600817|correl_pearson=0.0	correl_spearman=1.0|sim_steinhaus=0.9367996736737416|correl_pearson=0.9999644414512316	1	0	0	0	1.0|0.93528509668033|0.9999910397300477	1.0|0.9367996736737416|1.0000000000000007	762.0|762.0|762.0	0.0|0.02253013852109931|1.5437867677846894E-5
sim_steinhaus|correl_pearson|correl_spearman	8.62222222	copresence	RF0100->RF0020	3	0.9143372966120109|0.9639092715553018|1.0	sim_steinhaus=copresence|correl_pearson=copresence|correl_spearman=copresence	sim_steinhaus=0.27055320455246906|correl_pearson=1.2212453270876722E-15|correl_spearman=0.0	sim_steinhaus=0.9143372966120109|correl_pearson=0.9639092715553018|correl_spearman=1.0	0.914337297	0	0	0	0.9142095742530844|0.9909056280196069|1.0	0.9143372966120109|0.9999999999999999|1.0	762.0|762.0|762.0	0.020265040502359576|0.01566891533583661|0.0
correl_spearman|correl_pearson|sim_steinhaus	11.66666667	copresence	RF0149->RF0033	3	1.0|0.9975477590925487|0.9309128559178528	correl_spearman=copresence|correl_pearson=copresence|sim_steinhaus=copresence	correl_spearman=0.0|correl_pearson=0.0|sim_steinhaus=0.20707570660592894	correl_spearman=1.0|correl_pearson=0.9975477590925487|sim_steinhaus=0.9309128559178528	1	0	0	0	1.0|0.9993820686930106|0.9247138601534037	1.0|1.0|0.9309128559178528	762.0|762.0|762.0	0.0|0.0010646489228058383|0.03558109341327542
sim_steinhaus|correl_pearson|correl_spearman	8.33333333	copresence	RF0149->RF0131	3	0.935343751916353|0.9761797544042625|1.0	sim_steinhaus=copresence|correl_pearson=copresence|correl_spearman=copresence	sim_steinhaus=0.34345425040324074|correl_pearson=0.0|correl_spearman=0.0	sim_steinhaus=0.935343751916353|correl_pearson=0.9761797544042625|correl_spearman=1.0	0.935343752	0	0	0	0.9377028220548886|0.9939976225627072|1.0	0.935343751916353|0.9999999999999987|1.0	762.0|762.0|762.0	0.01782589734224506|0.010341642510495077|0.0
correl_pearson|sim_steinhaus|correl_spearman	8.33333333	copresence	RF0149->RF0161	3	0.9908143684110863|0.9144651687340934|1.0	correl_pearson=copresence|sim_steinhaus=copresence|correl_spearman=copresence	correl_pearson=0.0|sim_steinhaus=0.03310134688016697|correl_spearman=0.0	correl_pearson=0.9908143684110863|sim_steinhaus=0.9144651687340934|correl_spearman=1.0	0.990814368	0	0	0	0.9976853459560248|0.9117515762761937|1.0	0.999999999999999|0.9144651687340934|1.0	762.0|762.0|762.0	0.003987973916719739|0.011282105388459696|0.0
correl_spearman|correl_pearson|sim_steinhaus	33	copresence	RF0149->RF0162	3	1.0|0.8527179509303167|0.833533193910039	correl_spearman=copresence|correl_pearson=copresence|sim_steinhaus=copresence	correl_spearman=0.0|correl_pearson=7.009284238385094E-5|sim_steinhaus=0.31115221363256296	correl_spearman=1.0|correl_pearson=0.8527179509303167|sim_steinhaus=0.833533193910039	1	0	0	0	1.0|0.9628869297463475|0.8275984969701918	1.0|0.9999999999999994|0.833533193910039	762.0|762.0|762.0	0.0|0.06394301408733152|0.045343001772638704
sim_steinhaus|correl_spearman|correl_pearson	10.66666667	copresence	RF0047->RF0076	3	0.9558000883509438|1.0|0.9998507000834846	sim_steinhaus=copresence|correl_spearman=copresence|correl_pearson=copresence	sim_steinhaus=0.06422799859571204|correl_spearman=0.0|correl_pearson=0.0	sim_steinhaus=0.9558000883509438|correl_spearman=1.0|correl_pearson=0.9998507000834846	0.955800088	0	0	0	0.9582914997912121|1.0|0.9999623784546322	0.9558000883509438|1.0|0.9999999999999989	762.0|762.0|762.0	0.025420073190131592|0.0|6.481907826046887E-5
correl_spearman|correl_pearson	11.96666667	copresence	RF0047->RF0078	2	1.0|0.833052982451941	correl_spearman=copresence|correl_pearson=copresence	correl_spearman=0.0|correl_pearson=1.8674218529657338E-4	correl_spearman=1.0|correl_pearson=0.833052982451941	1	0	0	0	1.0|0.957931625544074	1.0|0.9999999999999998	762.0|762.0	0.0|0.07248062857859118
sim_steinhaus|correl_spearman|correl_pearson	130	copresence	RF0097->RF0173	3	0.8032015398414091|1.0|0.9166727430138426	sim_steinhaus=copresence|correl_spearman=copresence|correl_pearson=copresence	sim_steinhaus=0.44457194920727205|correl_spearman=0.0|correl_pearson=1.3222135419876935E-7	sim_steinhaus=0.8032015398414091|correl_spearman=1.0|correl_pearson=0.9166727430138426	0.80320154	0	0	0	0.8019750513952528|1.0|0.9790026662305008	0.8032015398414091|1.0|1.0000000000000004	762.0|762.0|762.0	0.021986030576472953|0.0|0.03617681856669253
sim_steinhaus|correl_pearson|correl_spearman	4.4	copresence	RF0160->RF0001	3	0.9496032331183865|0.9999215197236084|1.0	sim_steinhaus=copresence|correl_pearson=copresence|correl_spearman=copresence	sim_steinhaus=0.026218267588345334|correl_pearson=0.0|correl_spearman=0.0	sim_steinhaus=0.9496032331183865|correl_pearson=0.9999215197236084|correl_spearman=1.0	0.949603233	0	0	0	0.9369667289720793|0.9999802240393157|1.0	0.9496032331183863|0.9999999999999992|1.0	762.0|762.0|762.0	0.050447328041459856|3.4072485075541144E-5|0.0
sim_steinhaus|correl_pearson|correl_spearman	19.6	copresence	RF0160->RF0003	3	0.871882171043931|0.8492928118970107|1.0	sim_steinhaus=copresence|correl_pearson=copresence|correl_spearman=copresence	sim_steinhaus=0.1989257633997123|correl_pearson=8.463566186139859E-5|correl_spearman=0.0	sim_steinhaus=0.871882171043931|correl_pearson=0.8492928118970107|correl_spearman=1.0	0.871882171	0	0	0	0.8536593923475726|0.9620238413633795|1.0	0.871882171043931|0.9999999999999996|1.0	762.0|762.0|762.0	0.08637646452944131|0.06543005011678091|0.0
correl_pearson|correl_spearman	2	copresence	RF0160->RF0108	2	0.9985067399325839|1.0	correl_pearson=copresence|correl_spearman=copresence	correl_pearson=0.0|correl_spearman=0.0	correl_pearson=0.9985067399325839|correl_spearman=1.0	0.99850674	0	0	0	0.999623718802538|1.0	1.0|1.0	762.0|762.0	6.483040542280315E-4|0.0
sim_steinhaus|correl_pearson|correl_spearman	8	copresence	RF0168->RF0021	3	0.8113913504600958|0.8987394345875905|1.0	sim_steinhaus=copresence|correl_pearson=copresence|correl_spearman=copresence	sim_steinhaus=0.2268558210642086|correl_pearson=1.6787459252154413E-6|correl_spearman=0.0	sim_steinhaus=0.8113913504600958|correl_pearson=0.8987394345875905|correl_spearman=1.0	0.81139135	0	0	0	0.8108066204987469|0.974483716774624|1.0	0.8113913504600959|1.0000000000000002|1.0	762.0|762.0|762.0	0.009995452623712436|0.04396262682082429|0.0
correl_pearson|correl_spearman	12	mutualExclusion	RF0168->RF0065	2	-0.9983851430289106|-1.0	correl_pearson=mutualExclusion|correl_spearman=mutualExclusion	correl_pearson=0.0|correl_spearman=0.0	correl_pearson=-0.9983851430289106|correl_spearman=-1.0	-0.998385143	0	0	0	-0.9995930780390679|-1.0	-1.0000000000000004|-1.0	762.0|762.0	7.010957730670692E-4|0.0
sim_steinhaus|correl_spearman|correl_pearson	2	copresence	RF0081->RF0044	3	0.9140670898869612|1.0|0.8826430030111588	sim_steinhaus=copresence|correl_spearman=copresence|correl_pearson=copresence	sim_steinhaus=0.18303444456168416|correl_spearman=0.0|correl_pearson=8.571028060955221E-6	sim_steinhaus=0.9140670898869612|correl_spearman=1.0|correl_pearson=0.8826430030111588	0.91406709	0	0	0	0.9110381917278693|1.0|0.9704276352650105	0.9140670898869612|1.0|0.999999999999999	762.0|762.0|762.0	0.034416268500392415|0.0|0.05095094859899664
sim_steinhaus|correl_pearson|correl_spearman	5.28888889	copresence	RF0013->RF0023	3	0.888712505546037|0.807209840992442|1.0	sim_steinhaus=copresence|correl_pearson=copresence|correl_spearman=copresence	sim_steinhaus=0.29602525675718694|correl_pearson=5.034766932772716E-4|correl_spearman=0.0	sim_steinhaus=0.888712505546037|correl_pearson=0.807209840992442|correl_spearman=1.0	0.888712506	0	0	0	0.8894300515043273|0.9514195059027442|1.0	0.8887125055460371|0.9999999999999998|1.0	762.0|762.0|762.0	0.015451779050488237|0.0837005183672226|0.0
correl_pearson|correl_spearman	5.4	copresence	RF0013->RF0034	2	0.9670479247114973|1.0	correl_pearson=copresence|correl_spearman=copresence	correl_pearson=5.551115123125783E-17|correl_spearman=0.0	correl_pearson=0.9670479247114973|correl_spearman=1.0	0.967047925	0	0	0	0.991696525863742|1.0	1.0|1.0	762.0|762.0	0.014306258146792976|0.0
correl_spearman|correl_pearson|sim_steinhaus	10.12222222	copresence	RF0013->RF0100	3	1.0|0.9181898772551165|0.8283498637475377	correl_spearman=copresence|correl_pearson=copresence|sim_steinhaus=copresence	correl_spearman=0.0|correl_pearson=1.0142461814854897E-7|sim_steinhaus=0.27400677837485626	correl_spearman=1.0|correl_pearson=0.9181898772551165|sim_steinhaus=0.8283498637475377	1	0	0	0	1.0|0.9793849633945976|0.8288921560145522	1.0|0.9999999999999982|0.8283498637475377	762.0|762.0|762.0	0.0|0.03551814945681053|0.009733286763866762
correl_pearson|correl_spearman|sim_steinhaus	2.66666667	copresence	RF0048->RF0014	3	0.9943228207854068|1.0|0.8868065762474202	correl_pearson=copresence|correl_spearman=copresence|sim_steinhaus=copresence	correl_pearson=0.0|correl_spearman=0.0|sim_steinhaus=0.4938864402505055	correl_pearson=0.9943228207854068|correl_spearman=1.0|sim_steinhaus=0.8868065762474202	0.994322821	0	0	0	0.9985694281661316|1.0|0.8867265035688954	0.9999999999999997|1.0|0.8868065762474202	762.0|762.0|762.0	0.002464767110371421|0.0|0.0020298714939131837
correl_spearman|sim_steinhaus|correl_pearson	9.66666667	copresence	RF0048->RF0088	3	1.0|0.8215836849488812|0.9250580213929477	correl_spearman=copresence|sim_steinhaus=copresence|correl_pearson=copresence	correl_spearman=0.0|sim_steinhaus=0.29781383508776604|correl_pearson=2.6758385007763508E-8	correl_spearman=1.0|sim_steinhaus=0.8215836849488812|correl_pearson=0.9250580213929477	1	0	0	0	1.0|0.8216433976019775|0.9811156421671207	1.0|0.8215836849488812|0.999999999999999	762.0|762.0|762.0	0.0|0.005984531552335393|0.03253632078092532
correl_spearman|correl_pearson|sim_steinhaus	21.66666667	copresence	RF0048->RF0156	3	1.0|0.8641094467791633|0.9200274796598179	correl_spearman=copresence|correl_pearson=copresence|sim_steinhaus=copresence	correl_spearman=0.0|correl_pearson=3.503477349486861E-5|sim_steinhaus=0.0063168705775984435	correl_spearman=1.0|correl_pearson=0.8641094467791633|sim_steinhaus=0.9200274796598179	1	0	0	0	1.0|0.9657574315379914|0.9201518141530272	1.0|1.0000000000000002|0.9200274796598179	762.0|762.0|762.0	0.0|0.05899735652661997|0.010221066088473
correl_spearman|sim_steinhaus|correl_pearson	13.33333333	copresence	RF0126->RF0005	3	1.0|0.8940129759746626|0.9935788554459745	correl_spearman=copresence|sim_steinhaus=copresence|correl_pearson=copresence	correl_spearman=0.0|sim_steinhaus=0.49066783929856544|correl_pearson=0.0	correl_spearman=1.0|sim_steinhaus=0.8940129759746626|correl_pearson=0.9935788554459745	1	0	0	0	1.0|0.88489965455087|0.9983819590340598	1.0|0.8940129759746626|0.9999999999999996	762.0|762.0|762.0	0.0|0.03876051749816152|0.0027877622511932295
correl_pearson|correl_spearman|sim_steinhaus	8.95555556	copresence	RF0126->RF0027	3	0.9571911387036424|1.0|0.8416846655419084	correl_pearson=copresence|correl_spearman=copresence|sim_steinhaus=copresence	correl_pearson=1.9922952176898434E-13|correl_spearman=0.0|sim_steinhaus=0.48035582079882916	correl_pearson=0.9571911387036424|correl_spearman=1.0|sim_steinhaus=0.8416846655419084	0.957191139	0	0	0	0.989212750047906|1.0|0.825616295719813	0.9999999999999986|1.0|0.8416846655419084	762.0|762.0|762.0	0.018585616089850324|0.0|0.064904797144549
sim_steinhaus|correl_spearman|correl_pearson	6.8	copresence	RF0126->RF0040	3	0.8721970812492883|1.0|0.9500392803820431	sim_steinhaus=copresence|correl_spearman=copresence|correl_pearson=copresence	sim_steinhaus=0.4907885976313699|correl_spearman=0.0|correl_pearson=1.0109801884539138E-11	sim_steinhaus=0.8721970812492883|correl_spearman=1.0|correl_pearson=0.9500392803820431	0.872197081	0	0	0	0.8572270343481777|1.0|0.9874105791655092	0.8721970812492883|1.0|1.0	762.0|762.0|762.0	0.04782244628042312|0.0|0.02169062026583296
correl_spearman|correl_pearson	60	mutualExclusion	RF0165->RF0144	2	-1.0|-0.971048320365891	correl_spearman=mutualExclusion|correl_pearson=mutualExclusion	correl_spearman=0.0|correl_pearson=0.0	correl_spearman=-1.0|correl_pearson=-0.971048320365891	-1	0	0	0	-1.0|-0.9927045710797093	-1.0|-0.9999999999999992	762.0|762.0	0.0|0.012569472453630864
correl_pearson|correl_spearman	28.66666667	mutualExclusion	RF0098->RF0052	2	-0.8623318395553173|-1.0	correl_pearson=mutualExclusion|correl_spearman=mutualExclusion	correl_pearson=3.93271216415636E-5|correl_spearman=0.0	correl_pearson=-0.8623318395553173|correl_spearman=-1.0	-0.86233184	0	0	0	-0.9653094987301692|-1.0	-0.9999999999999991|-1.0	762.0|762.0	0.05976911088822777|0.0
correl_pearson|correl_spearman	45	mutualExclusion	RF0033->RF0030	2	-0.9769418918373217|-1.0	correl_pearson=mutualExclusion|correl_spearman=mutualExclusion	correl_pearson=0.0|correl_spearman=0.0	correl_pearson=-0.9769418918373217|correl_spearman=-1.0	-0.976941892	0	0	0	-0.9941896708148543|-1.0	-0.9999999999999988|-1.0	762.0|762.0	0.01001075789199364|0.0
correl_pearson|correl_spearman|sim_steinhaus	25.66666667	copresence	RF0033->RF0131	3	0.9889709857886998|1.0|0.8668513715102274	correl_pearson=copresence|correl_spearman=copresence|sim_steinhaus=copresence	correl_pearson=0.0|correl_spearman=0.0|sim_steinhaus=0.3007497902135091	correl_pearson=0.9889709857886998|correl_spearman=1.0|sim_steinhaus=0.8668513715102274	0.988970986	0	0	0	0.9972208386436877|1.0|0.8630383917504469	0.9999999999999987|1.0|0.8668513715102276	762.0|762.0|762.0	0.004788284896476738|0.0|0.026275232004839073
correl_spearman|sim_steinhaus|correl_pearson	25.66666667	copresence	RF0033->RF0161	3	1.0|0.8502186771356712|0.9978492045665094	correl_spearman=copresence|sim_steinhaus=copresence|correl_pearson=copresence	correl_spearman=0.0|sim_steinhaus=0.4099105929511233|correl_pearson=0.0	correl_spearman=1.0|sim_steinhaus=0.8502186771356712|correl_pearson=0.9978492045665094	1	0	0	0	1.0|0.8404694610387259|0.9994580288464973	1.0|0.8502186771356712|1.0000000000000007	762.0|762.0|762.0	0.0|0.0464670901531336|9.337753213740596E-4
sim_steinhaus|correl_pearson|correl_spearman	62.66666667	copresence	RF0033->RF0162	3	0.9014873722162313|0.8140665840296772|1.0	sim_steinhaus=copresence|correl_pearson=copresence|correl_spearman=copresence	sim_steinhaus=0.4702753941154146|correl_pearson=3.97189254320085E-4|correl_spearman=0.0	sim_steinhaus=0.9014873722162313|correl_pearson=0.8140665840296772|correl_spearman=1.0	0.901487372	0	0	0	0.9013774900080769|0.9531473117532191|1.0	0.9014873722162313|0.9999999999999993|1.0	762.0|762.0|762.0	0.02250240591293549|0.08072363951883135|0.0
correl_spearman|sim_steinhaus|correl_pearson	6	copresence	RF0133->RF0098	3	1.0|0.8995458766213571|0.9885077279613818	correl_spearman=copresence|sim_steinhaus=copresence|correl_pearson=copresence	correl_spearman=0.0|sim_steinhaus=0.09971068465061683|correl_pearson=0.0	correl_spearman=1.0|sim_steinhaus=0.8995458766213571|correl_pearson=0.9885077279613818	1	0	0	0	1.0|0.9004281037358635|0.9971041039811923	1.0|0.8995458766213571|0.9999999999999989	762.0|762.0|762.0	0.0|0.02996813752999566|0.004989409894162742
sim_steinhaus|correl_spearman|correl_pearson	8.66666667	copresence	RF0083->RF0004	3	0.8786480660334361|1.0|0.9984510578918581	sim_steinhaus=copresence|correl_spearman=copresence|correl_pearson=copresence	sim_steinhaus=0.48884566796014745|correl_spearman=0.0|correl_pearson=0.0	sim_steinhaus=0.8786480660334361|correl_spearman=1.0|correl_pearson=0.9984510578918581	0.878648066	0	0	0	0.8845979638414937|1.0|0.999609687686716	0.8786480660334363|1.0|1.0000000000000002	762.0|762.0|762.0	0.0320582337939888|0.0|6.724786059605448E-4
sim_steinhaus|correl_spearman|correl_pearson	3.16666667	copresence	RF0083->RF0037	3	0.9217670301220199|1.0|0.9991808152339701	sim_steinhaus=copresence|correl_spearman=copresence|correl_pearson=copresence	sim_steinhaus=6.115641656055937E-4|correl_spearman=0.0|correl_pearson=0.0	sim_steinhaus=0.9217670301220199|correl_spearman=1.0|correl_pearson=0.9991808152339701	0.92176703	0	0	0	0.9239084939678419|1.0|0.9997935765969849	0.92176703012202|1.0|0.9999999999999989	762.0|762.0|762.0	0.013313127760056293|0.0|3.5565191661301575E-4
correl_pearson|correl_spearman	11.96666667	copresence	RF0083->RF0047	2	0.9237713435405026|1.0	correl_pearson=copresence|correl_spearman=copresence	correl_pearson=3.496913564271509E-8|correl_spearman=0.0	correl_pearson=0.9237713435405026|correl_spearman=1.0	0.923771344	0	0	0	0.9807914168739953|1.0	0.9999999999999994|1.0	762.0|762.0	0.03309493644769865|0.0
sim_steinhaus|correl_spearman|correl_pearson	4.33333333	copresence	RF0083->RF0076	3	0.8858375385928713|1.0|0.9170163743790032	sim_steinhaus=copresence|correl_spearman=copresence|correl_pearson=copresence	sim_steinhaus=0.1557429277058726|correl_spearman=0.0|correl_pearson=1.2461810200425916E-7	sim_steinhaus=0.8858375385928713|correl_spearman=1.0|correl_pearson=0.9170163743790032	0.885837539	0	0	0	0.8829416558015808|1.0|0.9790892566539631	0.8858375385928714|1.0|0.9999999999999996	762.0|762.0|762.0	0.05066116470370701|0.0|0.036027629813805175
correl_pearson|correl_spearman	2	copresence	RF0083->RF0078	2	0.9813927810073494|1.0	correl_pearson=copresence|correl_spearman=copresence	correl_pearson=0.0|correl_spearman=0.0	correl_pearson=0.9813927810073494|correl_spearman=1.0	0.981392781	0	0	0	0.9953112342606476|1.0	1.0000000000000004|1.0	762.0|762.0	0.008078388871479176|0.0
correl_pearson|correl_spearman|sim_steinhaus	12.16666667	copresence	RF0083->RF0111	3	0.980434611928482|1.0|0.83975630030572	correl_pearson=copresence|correl_spearman=copresence|sim_steinhaus=copresence	correl_pearson=0.0|correl_spearman=0.0|sim_steinhaus=0.0684827062347857	correl_pearson=0.980434611928482|correl_spearman=1.0|sim_steinhaus=0.83975630030572	0.980434612	0	0	0	0.9950697887038832|1.0|0.8457075482852813	1.0000000000000013|1.0|0.83975630030572	762.0|762.0|762.0	0.008494381311122035|0.0|0.05130646146600929
correl_pearson|correl_spearman	5.96666667	copresence	RF0083->RF0122	2	0.8339430951537397|1.0	correl_pearson=copresence|correl_spearman=copresence	correl_pearson=1.7951331879806354E-4|correl_spearman=0.0	correl_pearson=0.8339430951537397|correl_spearman=1.0	0.833943095	0	0	0	0.9581559218208038|1.0	1.0000000000000009|1.0	762.0|762.0	0.0720941830518621|0.0
correl_pearson|correl_spearman	6	copresence	RF0152->RF0041	2	0.9858000646983962|1.0	correl_pearson=copresence|correl_spearman=copresence	correl_pearson=0.0|correl_spearman=0.0	correl_pearson=0.9858000646983962|correl_spearman=1.0	0.985800065	0	0	0	0.9964218097196916|1.0	0.9999999999999991|1.0	762.0|762.0	0.006164951321392914|0.0
correl_spearman|correl_pearson|sim_steinhaus	8	copresence	RF0118->RF0152	3	1.0|0.867610417187929|0.8128896141225006	correl_spearman=copresence|correl_pearson=copresence|sim_steinhaus=copresence	correl_spearman=0.0|correl_pearson=2.7656986577251352E-5|sim_steinhaus=0.13180217673721373	correl_spearman=1.0|correl_pearson=0.867610417187929|sim_steinhaus=0.8128896141225006	1	0	0	0	1.0|0.9666396283946891|0.7950673508635901	1.0|0.9999999999999992|0.8128896141225006	762.0|762.0|762.0	0.0|0.05747739804165106|0.12891954790494692
sim_steinhaus|correl_pearson|correl_spearman	39.16666667	copresence	RF0022->RF0165	3	0.8362615538702736|0.982954025661918|1.0	sim_steinhaus=copresence|correl_pearson=copresence|correl_spearman=copresence	sim_steinhaus=0.22508420493347353|correl_pearson=0.0|correl_spearman=0.0	sim_steinhaus=0.8362615538702736|correl_pearson=0.982954025661918|correl_spearman=1.0	0.836261554	0	0	0	0.8403128280349356|0.9957046466480642|1.0	0.8362615538702736|1.0000000000000002|1.0	762.0|762.0|762.0	0.03275850172743465|0.007400569072179104|0.0
correl_pearson|correl_spearman	10.83333333	copresence	RF0028->RF0005	2	0.8661097729044211|1.0	correl_pearson=copresence|correl_spearman=copresence	correl_pearson=3.06524161214905E-5|correl_spearman=0.0	correl_pearson=0.8661097729044211|correl_spearman=1.0	0.866109773	0	0	0	0.9662614864753484|1.0	1.0000000000000007|1.0	762.0|762.0	0.058128907978989806|0.0
sim_steinhaus|correl_spearman|correl_pearson	21.16666667	copresence	RF0028->RF0139	3	0.8332271791502583|1.0|0.8446209880310147	sim_steinhaus=copresence|correl_spearman=copresence|correl_pearson=copresence	sim_steinhaus=0.42055942035626603|correl_spearman=0.0|correl_pearson=1.0803694585420631E-4	sim_steinhaus=0.8332271791502583|correl_spearman=1.0|correl_pearson=0.8446209880310147	0.833227179	0	0	0	0.8329101330938441|1.0|0.9608466053835238	0.8332271791502583|1.0|0.9999999999999982	762.0|762.0|762.0	0.01328409822686814|0.0|0.06745833870431647
correl_pearson|correl_spearman|sim_steinhaus	6.5	copresence	RF0050->RF0100	3	0.9999267510112666|1.0|0.9695931459142323	correl_pearson=copresence|correl_spearman=copresence|sim_steinhaus=copresence	correl_pearson=0.0|correl_spearman=0.0|sim_steinhaus=0.4945125229526873	correl_pearson=0.9999267510112666|correl_spearman=1.0|sim_steinhaus=0.9695931459142323	0.999926751	0	0	0	0.9999815422525532|1.0|0.9700760016366454	0.9999999999999994|1.0|0.9695931459142323	762.0|762.0|762.0	3.1801303336554045E-5|0.0|0.007790344009659686
correl_pearson|correl_spearman|sim_steinhaus	13.33333333	copresence	RF0050->RF0147	3	0.9215467124756962|1.0|0.8863618402383132	correl_pearson=copresence|correl_spearman=copresence|sim_steinhaus=copresence	correl_pearson=5.4421846029661936E-8|correl_spearman=0.0|sim_steinhaus=0.009947961487364987	correl_pearson=0.9215467124756962|correl_spearman=1.0|sim_steinhaus=0.8863618402383132	0.921546712	0	0	0	0.980230840147107|1.0|0.8862235150667589	1.000000000000001|1.0|0.8863618402383132	762.0|762.0|762.0	0.03406076776532753|0.0|0.003104486690324974
correl_pearson|sim_steinhaus|correl_spearman	5.28888889	copresence	RF0050->RF0013	3	0.9229172737659256|0.8341568504346298|1.0	correl_pearson=copresence|sim_steinhaus=copresence|correl_spearman=copresence	correl_pearson=4.156442623415302E-8|sim_steinhaus=0.4011164224471079|correl_spearman=0.0	correl_pearson=0.9229172737659256|sim_steinhaus=0.8341568504346298|correl_spearman=1.0	0.922917274	0	0	0	0.9805762029239922|0.8347375140779836|1.0	0.999999999999999|0.8341568504346298|1.0	762.0|762.0|762.0	0.03346573381215843|0.017336061168786495|0.0
correl_spearman|correl_pearson|sim_steinhaus	9.16666667	copresence	RF0050->RF0016	3	1.0|0.9544572485687743|0.9044869071235507	correl_spearman=copresence|correl_pearson=copresence|sim_steinhaus=copresence	correl_spearman=0.0|correl_pearson=1.032618435203858E-12|sim_steinhaus=1.861464658188261E-4	correl_spearman=1.0|correl_pearson=0.9544572485687743|sim_steinhaus=0.9044869071235507	1	0	0	0	1.0|0.9885238469719301|0.9046650204369809	1.0|0.9999999999999983|0.9044869071235505	762.0|762.0|762.0	0.0|0.01977254400476752|0.004148429127508828
correl_pearson|correl_spearman|sim_steinhaus	3.78888889	copresence	RF0050->RF0020	3	0.9606163630283564|1.0|0.9202736131498203	correl_pearson=copresence|correl_spearman=copresence|sim_steinhaus=copresence	correl_pearson=1.84297022087776E-14|correl_spearman=0.0|sim_steinhaus=0.16074403931369535	correl_pearson=0.9606163630283564|correl_spearman=1.0|sim_steinhaus=0.9202736131498203	0.960616363	0	0	0	0.9900758599231543|1.0|0.9201146201199054	1.0000000000000004|1.0|0.9202736131498203	762.0|762.0|762.0	0.01709854303083955|0.0|0.0038778746831449966
correl_pearson|correl_spearman	2	copresence	RF0050->RF0023	2	0.9722387764010132|1.0	correl_pearson=copresence|correl_spearman=copresence	correl_pearson=0.0|correl_spearman=0.0	correl_pearson=0.9722387764010132|correl_spearman=1.0	0.972238776	0	0	0	0.9930045497854995|1.0	0.999999999999999|1.0	762.0|762.0	0.012052631823662905|0.0
correl_spearman|sim_steinhaus|correl_pearson	8.66666667	copresence	RF0050->RF0039	3	1.0|0.8642644962261257|0.9485402091507478	correl_spearman=copresence|sim_steinhaus=copresence|correl_pearson=copresence	correl_spearman=0.0|sim_steinhaus=0.178743450727344|correl_pearson=2.0074497619759768E-11	correl_spearman=1.0|sim_steinhaus=0.8642644962261257|correl_pearson=0.9485402091507478	1	0	0	0	1.0|0.8646053193737154|0.987032833633903	1.0|0.8642644962261257|0.9999999999999991	762.0|762.0|762.0	0.0|0.0321762802716877|0.02234144725707882
correl_spearman|correl_pearson|sim_steinhaus	5.33333333	copresence	RF0004->RF0037	3	1.0|0.9953815934097229|0.9564677528504703	correl_spearman=copresence|correl_pearson=copresence|sim_steinhaus=copresence	correl_spearman=0.0|correl_pearson=0.0|sim_steinhaus=0.004336945999988684	correl_spearman=1.0|correl_pearson=0.9953815934097229|sim_steinhaus=0.9564677528504703	1	0	0	0	1.0|0.9988362244460414|0.9602617604771748	1.0|1.0000000000000004|0.9564677528504703	762.0|762.0|762.0	0.0|0.0020050972914114613|0.023644026198149096
correl_spearman|correl_pearson	21.33333333	copresence	RF0004->RF0047	2	1.0|0.943646391177442	correl_spearman=copresence|correl_pearson=copresence	correl_spearman=0.0|correl_pearson=1.4653322999436114E-10	correl_spearman=1.0|correl_pearson=0.943646391177442	1	0	0	0	1.0|0.9857996581627632	1.0|0.9999999999999996	762.0|762.0	0.0|0.024466115358755904
correl_pearson|sim_steinhaus|correl_spearman	4	copresence	RF0004->RF0076	3	0.9377867949740406|0.8733146638848506|1.0	correl_pearson=copresence|sim_steinhaus=copresence|correl_spearman=copresence	correl_pearson=1.053847786813833E-9|sim_steinhaus=0.09261925093621937|correl_spearman=0.0	correl_pearson=0.9377867949740406|sim_steinhaus=0.8733146638848506|correl_spearman=1.0	0.937786795	0	0	0	0.9843231197323927|0.8670998732033811|1.0	0.9999999999999997|0.8733146638848506|1.0	762.0|762.0|762.0	0.02701007943955772|0.04524504043218692|0.0
correl_pearson|correl_spearman	8.66666667	copresence	RF0004->RF0078	2	0.9691897306124794|1.0	correl_pearson=copresence|correl_spearman=copresence	correl_pearson=0.0|correl_spearman=0.0	correl_pearson=0.9691897306124794|correl_spearman=1.0	0.969189731	0	0	0	0.9922362317774899|1.0	0.9999999999999987|1.0	762.0|762.0	0.013376385662237209|0.0
correl_pearson|correl_spearman	4	mutualExclusion	RF0035->RF0142	2	-0.9937851787300143|-1.0	correl_pearson=mutualExclusion|correl_spearman=mutualExclusion	correl_pearson=0.0|correl_spearman=0.0	correl_pearson=-0.9937851787300143|correl_spearman=-1.0	-0.993785179	0	0	0	-0.9984339496913355|-1.0	-1.0000000000000007|-1.0	762.0|762.0	0.002698186279503903|0.0
sim_steinhaus|correl_pearson|correl_spearman	11.33333333	copresence	RF0157->RF0096	3	0.9132317270870983|0.997465749338434|1.0	sim_steinhaus=copresence|correl_pearson=copresence|correl_spearman=copresence	sim_steinhaus=0.43652340969795256|correl_pearson=0.0|correl_spearman=0.0	sim_steinhaus=0.9132317270870983|correl_pearson=0.997465749338434|correl_spearman=1.0	0.913231727	0	0	0	0.9059433814063343|0.9993614033520221|1.0	0.9132317270870983|1.0000000000000007|1.0	762.0|762.0|762.0	0.0452441535399292|0.0011002537429168205|0.0
correl_pearson|correl_spearman	8.56666667	copresence	RF0157->RF0099	2	0.8006825297837571|1.0	correl_pearson=copresence|correl_spearman=copresence	correl_pearson=6.217942671135068E-4|correl_spearman=0.0	correl_pearson=0.8006825297837571|correl_spearman=1.0	0.80068253	0	0	0	0.9497747123859235|1.0	1.0000000000000004|1.0	762.0|762.0	0.08653437324095424|0.0
correl_spearman|correl_pearson	18.45555556	copresence	RF0139->RF0068	2	1.0|0.8993916595438934	correl_spearman=copresence|correl_pearson=copresence	correl_spearman=0.0|correl_pearson=1.5546073661165671E-6	correl_spearman=1.0|correl_pearson=0.8993916595438934	1	0	0	0	1.0|0.9746480685797296	1.0|0.9999999999999988	762.0|762.0	0.0|0.04367946108655845
correl_pearson|sim_steinhaus|correl_spearman	13.03333333	copresence	RF0139->RF0114	3	0.8375293888521579|0.9533661150345483|1.0	correl_pearson=copresence|sim_steinhaus=copresence|correl_spearman=copresence	correl_pearson=1.5246500001753205E-4|sim_steinhaus=0.37936224332924734|correl_spearman=0.0	correl_pearson=0.8375293888521579|sim_steinhaus=0.9533661150345483|correl_spearman=1.0	0.837529389	0	0	0	0.9590596189843151|0.954611308471192|1.0	0.9999999999999984|0.9533661150345483|1.0	762.0|762.0|762.0	0.07053718116379935|0.015980831536456522|0.0
correl_spearman|correl_pearson	60.96666667	mutualExclusion	RF0139->RF0130	2	-1.0|-0.9469197394878458	correl_spearman=mutualExclusion|correl_pearson=mutualExclusion	correl_spearman=0.0|correl_pearson=4.035871636887123E-11	correl_spearman=-1.0|correl_pearson=-0.9469197394878458	-1	0	0	0	-1.0|-0.9866244973510788	-1.0|-0.9999999999999983	762.0|762.0	0.0|0.023044979799826046
correl_spearman|correl_pearson	16.63333333	copresence	RF0139->RF0099	2	1.0|0.9526027828745689	correl_spearman=copresence|correl_pearson=copresence	correl_spearman=0.0|correl_pearson=2.832067913516312E-12	correl_spearman=1.0|correl_pearson=0.9526027828745689	1	0	0	0	1.0|0.9880565468764541	1.0|0.9999999999999988	762.0|762.0	0.0|0.02057766673871979
correl_spearman|sim_steinhaus|correl_pearson	16.78888889	copresence	RF0139->RF0005	3	1.0|0.8694491987356817|0.9991386046554899	correl_spearman=copresence|sim_steinhaus=copresence|correl_pearson=copresence	correl_spearman=0.0|sim_steinhaus=0.4505949135864634|correl_pearson=0.0	correl_spearman=1.0|sim_steinhaus=0.8694491987356817|correl_pearson=0.9991386046554899	1	0	0	0	1.0|0.8597071135273545|0.9997829401061549	1.0|0.8694491987356817|0.9999999999999982	762.0|762.0|762.0	0.0|0.07053927801353711|3.739777861363509E-4
correl_spearman|correl_pearson|sim_steinhaus	14.2	copresence	RF0139->RF0027	3	1.0|0.990387570849372|0.8491029454171511	correl_spearman=copresence|correl_pearson=copresence|sim_steinhaus=copresence	correl_spearman=0.0|correl_pearson=0.0|sim_steinhaus=0.46744062740379316	correl_spearman=1.0|correl_pearson=0.990387570849372|sim_steinhaus=0.8491029454171511	1	0	0	0	1.0|0.9975777987838392|0.8447187994499762	1.0|1.0000000000000004|0.8491029454171511	762.0|762.0|762.0	0.0|0.004173269563226263|0.05289124585495524
correl_spearman|correl_pearson|sim_steinhaus	25.2	copresence	RF0005->RF0040	3	1.0|0.9086239615947661|0.903964338375699	correl_spearman=copresence|correl_pearson=copresence|sim_steinhaus=copresence	correl_spearman=0.0|correl_pearson=4.669646105903702E-7|sim_steinhaus=0.42921177422420576	correl_spearman=1.0|correl_pearson=0.9086239615947661|sim_steinhaus=0.903964338375699	1	0	0	0	1.0|0.9769744829444258|0.8891035769329916	1.0|0.9999999999999988|0.903964338375699	762.0|762.0|762.0	0.0|0.03967122502638438|0.0696536471044373
sim_steinhaus|correl_spearman|correl_pearson	10.34444444	copresence	RF0027->RF0068	3	0.8060230475404891|1.0|0.8302805412414254	sim_steinhaus=copresence|correl_spearman=copresence|correl_pearson=copresence	sim_steinhaus=0.49637047343659807|correl_spearman=0.0|correl_pearson=2.1063394878101382E-4	sim_steinhaus=0.8060230475404891|correl_spearman=1.0|correl_pearson=0.8302805412414254	0.806023048	0	0	0	0.8122908365745531|1.0|0.9572330081221343	0.8060230475404891|1.0|1.0000000000000004	762.0|762.0|762.0	0.06678932897386237|0.0|0.07368429357714383
correl_pearson|sim_steinhaus|correl_spearman	5.63333333	copresence	RF0027->RF0099	3	0.9855252821247067|0.904490995503118|1.0	correl_pearson=copresence|sim_steinhaus=copresence|correl_spearman=copresence	correl_pearson=0.0|sim_steinhaus=0.4017540367869389|correl_spearman=0.0	correl_pearson=0.9855252821247067|sim_steinhaus=0.904490995503118|correl_spearman=1.0	0.985525282	0	0	0	0.9963525682539004|0.8943780689753831|1.0	0.9999999999999986|0.9044909955031178|1.0	762.0|762.0|762.0	0.0062842491318960145|0.05571895520303422|0.0
correl_spearman|sim_steinhaus|correl_pearson	8.02222222	copresence	RF0027->RF0005	3	1.0|0.875347091468298|0.9837945055393065	correl_spearman=copresence|sim_steinhaus=copresence|correl_pearson=copresence	correl_spearman=0.0|sim_steinhaus=0.40411561371284116|correl_pearson=0.0	correl_spearman=1.0|sim_steinhaus=0.875347091468298|correl_pearson=0.9837945055393065	1	0	0	0	1.0|0.8776173184057258|0.9959164361290901	1.0|0.875347091468298|1.0	762.0|762.0|762.0	0.0|0.024769910198160387|0.00703567180887091
correl_pearson|correl_spearman	36	mutualExclusion	RF0036->RF0088	2	-0.8006809634666627|-1.0	correl_pearson=mutualExclusion|correl_spearman=mutualExclusion	correl_pearson=6.218247651904596E-4|correl_spearman=0.0	correl_pearson=-0.8006809634666627|correl_spearman=-1.0	-0.800680963	0	0	0	-0.9497743176953478|-1.0	-0.9999999999999992|-1.0	762.0|762.0	0.08653505326297083|0.0
correl_spearman|sim_steinhaus|correl_pearson	26.5	copresence	RF0036->RF0022	3	1.0|0.8363323927605884|0.9491122728122807	correl_spearman=copresence|sim_steinhaus=copresence|correl_pearson=copresence	correl_spearman=0.0|sim_steinhaus=0.12638203409082882|correl_pearson=1.5524248553333564E-11	correl_spearman=1.0|sim_steinhaus=0.8363323927605884|correl_pearson=0.9491122728122807	1	0	0	0	1.0|0.833211516354918|0.987176985884591	1.0|0.8363323927605884|1.0	762.0|762.0|762.0	0.0|0.030445578910305422|0.02209308382786783
correl_spearman|sim_steinhaus|correl_pearson	9.66666667	copresence	RF0113->RF0140	3	1.0|0.9447026278259564|0.9115662303249842	correl_spearman=copresence|sim_steinhaus=copresence|correl_pearson=copresence	correl_spearman=0.0|sim_steinhaus=0.016131737630753817|correl_pearson=3.0223031782794507E-7	correl_spearman=1.0|sim_steinhaus=0.9447026278259564|correl_pearson=0.9115662303249842	1	0	0	0	1.0|0.9449373594304379|0.9777158945881333	1.0|0.9447026278259564|1.0000000000000004	762.0|762.0|762.0	0.0|0.0062801021861294114|0.038393828819219954
correl_pearson|correl_spearman|sim_steinhaus	9	copresence	RF0113->RF0022	3	0.9599457125029702|1.0|0.8467609026372455	correl_pearson=copresence|correl_spearman=copresence|sim_steinhaus=copresence	correl_pearson=3.0309088572266774E-14|correl_spearman=0.0|sim_steinhaus=0.1632217035759801	correl_pearson=0.9599457125029702|correl_spearman=1.0|sim_steinhaus=0.8467609026372455	0.959945713	0	0	0	0.9899068651256091|1.0|0.8459467412392006	0.9999999999999991|1.0|0.8467609026372455	762.0|762.0|762.0	0.017389708290036193|0.0|0.009410547231507254
correl_spearman|correl_pearson|sim_steinhaus	23.5	copresence	RF0113->RF0036	3	1.0|0.8228550414911961|0.9579803071729504	correl_spearman=copresence|correl_pearson=copresence|sim_steinhaus=copresence	correl_spearman=0.0|correl_pearson=2.855913545294353E-4|sim_steinhaus=0.047745379513613906	correl_spearman=1.0|correl_pearson=0.8228550414911961|sim_steinhaus=0.9579803071729504	1	0	0	0	1.0|0.9553618833269505|0.9557807475914522	1.0|0.9999999999999991|0.9579803071729504	762.0|762.0|762.0	0.0|0.07690810013153053|0.01854671907439371
correl_pearson|sim_steinhaus|correl_spearman	13.33333333	copresence	RF0147->RF0023	3	0.8051123679023566|0.8318424711384224|1.0	correl_pearson=copresence|sim_steinhaus=copresence|correl_spearman=copresence	correl_pearson=5.39612499910691E-4|sim_steinhaus=0.16172154274551553|correl_spearman=0.0	correl_pearson=0.8051123679023566|sim_steinhaus=0.8318424711384224|correl_spearman=1.0	0.805112368	0	0	0	0.9508909712534874|0.8315712324924314|1.0	0.9999999999999986|0.8318424711384224|1.0	762.0|762.0|762.0	0.08461114360766664|0.00980653004650515|0.0
correl_pearson|sim_steinhaus|correl_spearman	4.11111111	copresence	RF0147->RF0100	3	0.9167798480303347|0.8922658017027596|1.0	correl_pearson=copresence|sim_steinhaus=copresence|correl_spearman=copresence	correl_pearson=1.298097491164718E-7|sim_steinhaus=0.12597847198362028|correl_spearman=0.0	correl_pearson=0.9167798480303347|sim_steinhaus=0.8922658017027596|correl_spearman=1.0	0.916779848	0	0	0	0.9790296552357983|0.8921649928336058|1.0	1.0000000000000004|0.8922658017027596|1.0	762.0|762.0|762.0	0.03613031855109822|0.01810498432565822|0.0
correl_spearman|correl_pearson|sim_steinhaus	2.5	copresence	RF0039->RF0016	3	1.0|0.8108672716325606|0.9080012100755398	correl_spearman=copresence|correl_pearson=copresence|sim_steinhaus=copresence	correl_spearman=0.0|correl_pearson=4.44576263019969E-4|sim_steinhaus=0.15368777780341802	correl_spearman=1.0|correl_pearson=0.8108672716325606|sim_steinhaus=0.9080012100755398	1	0	0	0	1.0|0.9523411286066156|0.9078666733011763	1.0|0.9999999999999988|0.9080012100755398	762.0|762.0|762.0	0.0|0.08211263212839101|0.008268101363534123
correl_pearson|sim_steinhaus|correl_spearman	10.72222222	copresence	RF0039->RF0020	3	0.8231913012903418|0.8008609064694588|1.0	correl_pearson=copresence|sim_steinhaus=copresence|correl_spearman=copresence	correl_pearson=2.818320338048852E-4|sim_steinhaus=0.4657697650970127|correl_spearman=0.0	correl_pearson=0.8231913012903418|sim_steinhaus=0.8008609064694588|correl_spearman=1.0	0.823191301	0	0	0	0.9554466162161801|0.8013247291537354|1.0	0.9999999999999987|0.8008609064694588|1.0	762.0|762.0|762.0	0.07676211176967875|0.04603363015209494|0.0
sim_steinhaus|correl_spearman|correl_pearson	8.66666667	copresence	RF0039->RF0023	3	0.8242645500447491|1.0|0.8481127700927368	sim_steinhaus=copresence|correl_spearman=copresence|correl_pearson=copresence	sim_steinhaus=0.2808376666354758|correl_spearman=0.0|correl_pearson=9.014274514501652E-5	sim_steinhaus=0.8242645500447491|correl_spearman=1.0|correl_pearson=0.8481127700927368	0.82426455	0	0	0	0.8245675080033908|1.0|0.9617264869019112	0.8242645500447491|1.0|0.9999999999999996	762.0|762.0|762.0	0.03847666690036975|0.0|0.0659423693721886
correl_spearman|correl_pearson|sim_steinhaus	2.66666667	copresence	RF0039->RF0100	3	1.0|0.9446381025303625|0.8845542446015955	correl_spearman=copresence|correl_pearson=copresence|sim_steinhaus=copresence	correl_spearman=0.0|correl_pearson=1.0073752942929559E-10|sim_steinhaus=0.11053060843651513	correl_spearman=1.0|correl_pearson=0.9446381025303625|sim_steinhaus=0.8845542446015955	1	0	0	0	1.0|0.9860495559157076|0.884845979174734	1.0|0.9999999999999993|0.8845542446015955	762.0|762.0|762.0	0.0|0.02403556042411901|0.028924281667187773
sim_steinhaus|correl_pearson|correl_spearman	3.22222222	copresence	RF0039->RF0147	3	0.914558672756808|0.9970716224286057|1.0	sim_steinhaus=copresence|correl_pearson=copresence|correl_spearman=copresence	sim_steinhaus=0.012607047481573597|correl_pearson=0.0|correl_spearman=0.0	sim_steinhaus=0.914558672756808|correl_pearson=0.9970716224286057|correl_spearman=1.0	0.914558673	0	0	0	0.9148077661180964|0.9992620887391062|1.0	0.914558672756808|0.9999999999999996|1.0	762.0|762.0|762.0	0.017036562185199895|0.00127136531222558|0.0
correl_spearman|correl_pearson	60	mutualExclusion	RF0141->RF0032	2	-1.0|-0.9910917911965139	correl_spearman=mutualExclusion|correl_pearson=mutualExclusion	correl_spearman=0.0|correl_pearson=0.0	correl_spearman=-1.0|correl_pearson=-0.9910917911965139	-1	0	0	0	-1.0|-0.9977552527192112	-1.0|-0.9999999999999992	762.0|762.0	0.0|0.0038675298491039167
correl_pearson|correl_spearman	42	copresence	RF0141->RF0085	2	0.9729815233008753|1.0	correl_pearson=copresence|correl_spearman=copresence	correl_pearson=0.0|correl_spearman=0.0	correl_pearson=0.9729815233008753|correl_spearman=1.0	0.972981523	0	0	0	0.9931917118873916|1.0	0.9999999999999991|1.0	762.0|762.0	0.011730165672620214|0.0
sim_steinhaus|correl_pearson|correl_spearman	4	copresence	RF0135->RF0085	3	0.9864438163374216|0.9905996782204572|1.0	sim_steinhaus=copresence|correl_pearson=copresence|correl_spearman=copresence	sim_steinhaus=1.8244429778047078E-7|correl_pearson=0.0|correl_spearman=0.0	sim_steinhaus=0.9864438163374216|correl_pearson=0.9905996782204572|correl_spearman=1.0	0.986443816	0	0	0	0.9863281485380091|0.997631246952256|1.0	0.9864438163374217|0.9999999999999996|1.0	762.0|762.0|762.0	0.0018735655308973111|0.004081182410019031|0.0
correl_pearson|correl_spearman|sim_steinhaus	18	copresence	RF0135->RF0141	3	0.9954183208691235|1.0|0.8682539196897546	correl_pearson=copresence|correl_spearman=copresence|sim_steinhaus=copresence	correl_pearson=0.0|correl_spearman=0.0|sim_steinhaus=0.03034965105732823	correl_pearson=0.9954183208691235|correl_spearman=1.0|sim_steinhaus=0.8682539196897546	0.995418321	0	0	0	0.9988454792655478|1.0|0.8691408365073224	1.0000000000000004|1.0|0.8682539196897546	762.0|762.0|762.0	0.001989151937115338|0.0|0.009215269728078804
correl_pearson|correl_spearman|sim_steinhaus	20.66666667	copresence	RF0112->RF0165	3	0.8739376520125418|1.0|0.9453459442200135	correl_pearson=copresence|correl_spearman=copresence|sim_steinhaus=copresence	correl_pearson=1.7462482277519342E-5|correl_spearman=0.0|sim_steinhaus=0.05404442567831991	correl_pearson=0.8739376520125418|correl_spearman=1.0|sim_steinhaus=0.9453459442200135	0.873937652	0	0	0	0.9682340053879476|1.0|0.9460642879568396	1.0000000000000007|1.0|0.9453459442200135	762.0|762.0|762.0	0.05473040702625214|0.0|0.013909013882791473
correl_pearson|sim_steinhaus|correl_spearman	28.66666667	copresence	RF0104->RF0165	3	0.899868100098705|0.8724058478313836|1.0	correl_pearson=copresence|sim_steinhaus=copresence|correl_spearman=copresence	correl_pearson=1.468856123343354E-6|sim_steinhaus=0.20536811277944517|correl_spearman=0.0	correl_pearson=0.899868100098705|sim_steinhaus=0.8724058478313836|correl_spearman=1.0	0.8998681	0	0	0	0.9747681251100071|0.8704305373620552|1.0	0.9999999999999991|0.8724058478313838|1.0	762.0|762.0|762.0	0.043472612761860804|0.019598079700864697|0.0
correl_spearman|correl_pearson|sim_steinhaus	5.33333333	copresence	RF0104->RF0112	3	1.0|0.9984200024533151|0.8283258380451217	correl_spearman=copresence|correl_pearson=copresence|sim_steinhaus=copresence	correl_spearman=0.0|correl_pearson=0.0|sim_steinhaus=0.09957862918807037	correl_spearman=1.0|correl_pearson=0.9984200024533151|sim_steinhaus=0.8283258380451217	1	0	0	0	1.0|0.9996018621391952|0.827894535883234	1.0|0.9999999999999997|0.8283258380451217	762.0|762.0|762.0	0.0|6.85961432664779E-4|0.004439835182048574
sim_steinhaus|correl_pearson|correl_spearman	32	copresence	RF0129->RF0042	3	0.9144039575576601|0.9998117317371665|1.0	sim_steinhaus=copresence|correl_pearson=copresence|correl_spearman=copresence	sim_steinhaus=0.13483508665746946|correl_pearson=0.0|correl_spearman=0.0	sim_steinhaus=0.9144039575576601|correl_pearson=0.9998117317371665|correl_spearman=1.0	0.914403958	0	0	0	0.9132328700970369|0.9999525589621466|1.0	0.9144039575576601|0.999999999999999|1.0	762.0|762.0|762.0	0.019337201220679317|8.173732140844963E-5|0.0
correl_pearson|sim_steinhaus|correl_spearman	32	copresence	RF0129->RF0075	3	0.9969584021174493|0.8889542425824587|1.0	correl_pearson=copresence|sim_steinhaus=copresence|correl_spearman=copresence	correl_pearson=0.0|sim_steinhaus=0.1763631707038859|correl_spearman=0.0	correl_pearson=0.9969584021174493|sim_steinhaus=0.8889542425824587|correl_spearman=1.0	0.996958402	0	0	0	0.9992335587628548|0.8894219448795008|1.0	0.9999999999999994|0.8889542425824587|1.0	762.0|762.0|762.0	0.001320520304276092|0.009932818548882063|0.0
correl_spearman|correl_pearson|sim_steinhaus	162	copresence	RF0129->RF0119	3	1.0|0.9991491021925696|0.8742737892273246	correl_spearman=copresence|correl_pearson=copresence|sim_steinhaus=copresence	correl_spearman=0.0|correl_pearson=0.0|sim_steinhaus=0.26997771360703493	correl_spearman=1.0|correl_pearson=0.9991491021925696|sim_steinhaus=0.8742737892273246	1	0	0	0	1.0|0.9997855853425047|0.8756072275714603	1.0|1.0|0.8742737892273246	762.0|762.0|762.0	0.0|3.694202438864394E-4|0.024642015104962278
correl_pearson|correl_spearman	144	copresence	RF0129->RF0173	2	0.8089619912804021|1.0	correl_pearson=copresence|correl_spearman=copresence	correl_pearson=4.746171411335043E-4|correl_spearman=0.0	correl_pearson=0.8089619912804021|correl_spearman=1.0	0.808961991	0	0	0	0.951861023909476|1.0	0.9999999999999994|1.0	762.0|762.0	0.08293981622290852|0.0
sim_steinhaus|correl_pearson|correl_spearman	4.33333333	copresence	RF0078->RF0076	3	0.83069135908551|0.8233697628948091|1.0	sim_steinhaus=copresence|correl_pearson=copresence|correl_spearman=copresence	sim_steinhaus=0.25978574199873505|correl_pearson=2.7985145547926304E-4|correl_spearman=0.0	sim_steinhaus=0.83069135908551|correl_pearson=0.8233697628948091|correl_spearman=1.0	0.830691359	0	0	0	0.8312739428793504|0.9554915861097001|1.0	0.8306913590855101|0.9999999999999992|1.0	762.0|762.0|762.0	0.05543085813827315|0.07668463204312359|0.0
sim_steinhaus|correl_pearson|correl_spearman	12.16666667	copresence	RF0078->RF0111	3	0.895043630168729|0.9999878567751053|1.0	sim_steinhaus=copresence|correl_pearson=copresence|correl_spearman=copresence	sim_steinhaus=0.009733888109041966|correl_pearson=0.0|correl_spearman=0.0	sim_steinhaus=0.895043630168729|correl_pearson=0.9999878567751053|correl_spearman=1.0	0.89504363	0	0	0	0.8974717491297186|0.999996940072723|1.0	0.895043630168729|0.9999999999999988|1.0	762.0|762.0|762.0	0.02424243320981648|5.272023341691994E-6|0.0
correl_spearman|correl_pearson|sim_steinhaus	12.8	copresence	RF0001->RF0120	3	1.0|0.8558400429997266|0.8184053794156013	correl_spearman=copresence|correl_pearson=copresence|sim_steinhaus=copresence	correl_spearman=0.0|correl_pearson=5.8579057883423324E-5|sim_steinhaus=0.14709405356598343	correl_spearman=1.0|correl_pearson=0.8558400429997266|sim_steinhaus=0.8184053794156013	1	0	0	0	1.0|0.9636736544221763|0.8255289401606953	1.0|0.999999999999999|0.8184053794156013	762.0|762.0|762.0	0.0|0.06258754695174261|0.047833557170512145
correl_pearson|sim_steinhaus|correl_spearman	14	copresence	RF0003->RF0001	3	0.855840042999727|0.9249741512668745|1.0	correl_pearson=copresence|sim_steinhaus=copresence|correl_spearman=copresence	correl_pearson=5.8579057883423324E-5|sim_steinhaus=0.10150310836662185|correl_spearman=0.0	correl_pearson=0.855840042999727|sim_steinhaus=0.9249741512668745|correl_spearman=1.0	0.855840043	0	0	0	0.9636736544221763|0.9185487468374949|1.0	0.9999999999999987|0.9249741512668745|1.0	762.0|762.0|762.0	0.06258754695174132|0.037946981820658525|0.0
correl_pearson|correl_spearman	62.4	mutualExclusion	RF0003->RF0047	2	-0.8626289910775891|-1.0	correl_pearson=mutualExclusion|correl_spearman=mutualExclusion	correl_pearson=3.858245622145873E-5|correl_spearman=0.0	correl_pearson=-0.8626289910775891|correl_spearman=-1.0	-0.862628991	0	0	0	-0.9653843768663186|-1.0	-0.9999999999999997|-1.0	762.0|762.0	0.059640101520863006|0.0
correl_spearman|sim_steinhaus|correl_pearson	13.8	copresence	RF0003->RF0120	3	1.0|0.8|0.9999999999999984	correl_spearman=copresence|sim_steinhaus=copresence|correl_pearson=copresence	correl_spearman=0.0|sim_steinhaus=0.0|correl_pearson=0.0	correl_spearman=1.0|sim_steinhaus=0.8|correl_pearson=0.9999999999999984	1	0	0	0	1.0|0.7999999999999934|0.9999999999999999	1.0|0.7999999999999999|0.9999999999999987	762.0|762.0|762.0	0.0|6.598013199080859E-15|1.2538944861565643E-15
correl_spearman|correl_pearson|sim_steinhaus	4.4	copresence	RF0108->RF0001	3	1.0|0.9991127725489138|0.8887481273363332	correl_spearman=copresence|correl_pearson=copresence|sim_steinhaus=copresence	correl_spearman=0.0|correl_pearson=0.0|sim_steinhaus=0.004287473346183512	correl_spearman=1.0|correl_pearson=0.9991127725489138|sim_steinhaus=0.8887481273363332	1	0	0	0	1.0|0.9997764307671466|0.8940443827097281	1.0|0.9999999999999991|0.8887481273363332	762.0|762.0|762.0	0.0|3.85192885092488E-4|0.02263522998177563
correl_pearson|sim_steinhaus|correl_spearman	19.6	copresence	RF0108->RF0003	3	0.8768642716306801|0.8238194993320462|1.0	correl_pearson=copresence|sim_steinhaus=copresence|correl_spearman=copresence	correl_pearson=1.3898410737400724E-5|sim_steinhaus=0.08383823299087834|correl_spearman=0.0	correl_pearson=0.8768642716306801|sim_steinhaus=0.8238194993320462|correl_spearman=1.0	0.876864272	0	0	0	0.968971473668568|0.8219032935944182|1.0	0.9999999999999994|0.8238194993320462|1.0	762.0|762.0|762.0	0.05345980493554894|0.015503985749214813|0.0
sim_steinhaus|correl_pearson|correl_spearman	21	copresence	RF0156->RF0014	3	0.9664756217333289|0.8056494399519458|1.0	sim_steinhaus=copresence|correl_pearson=copresence|correl_spearman=copresence	sim_steinhaus=0.007056839272927662|correl_pearson=5.301927646019777E-4|correl_spearman=0.0	sim_steinhaus=0.9664756217333289|correl_pearson=0.8056494399519458|correl_spearman=1.0	0.966475622	0	0	0	0.9662824517319173|0.9510263060945857|1.0	0.966475621733329|0.9999999999999996|1.0	762.0|762.0|762.0	0.01205990518508888|0.08437797190853685|0.0
correl_spearman|sim_steinhaus|correl_pearson	18.33333333	copresence	RF0156->RF0088	3	1.0|0.9001312376015251|0.9905192121613744	correl_spearman=copresence|sim_steinhaus=copresence|correl_pearson=copresence	correl_spearman=0.0|sim_steinhaus=4.664571902557313E-5|correl_pearson=0.0	correl_spearman=1.0|sim_steinhaus=0.9001312376015251|correl_pearson=0.9905192121613744	1	0	0	0	1.0|0.9000719233964004|0.9976109706013938	1.0|0.9001312376015254|0.9999999999999992	762.0|762.0|762.0	0.0|0.004291963023257231|0.004116117029560263
correl_spearman|correl_pearson	94	mutualExclusion	RF0156->RF0165	2	-1.0|-0.9624575636100353	correl_spearman=mutualExclusion|correl_pearson=mutualExclusion	correl_spearman=0.0|correl_pearson=4.3298697960381105E-15	correl_spearman=-1.0|correl_pearson=-0.9624575636100353	-1	0	0	0	-1.0|-0.9905398173909554	-1.0|-0.9999999999999994	762.0|762.0	0.0|0.0162991793916479
correl_spearman|correl_pearson|sim_steinhaus	2.66666667	copresence	RF0090->RF0014	3	1.0|0.9771720276030212|0.8639376616825224	correl_spearman=copresence|correl_pearson=copresence|sim_steinhaus=copresence	correl_spearman=0.0|correl_pearson=0.0|sim_steinhaus=0.06339151115491926	correl_spearman=1.0|correl_pearson=0.9771720276030212|sim_steinhaus=0.8639376616825224	1	0	0	0	1.0|0.9942476618931608|0.8644252613605433	1.0|0.9999999999999997|0.8639376616825224	762.0|762.0|762.0	0.0|0.009910843648533268|0.014988430576745497
correl_pearson|correl_spearman|sim_steinhaus	9.66666667	copresence	RF0090->RF0088	3	0.9604634473641891|1.0|0.9298697248453458	correl_pearson=copresence|correl_spearman=copresence|sim_steinhaus=copresence	correl_pearson=2.0650148258027912E-14|correl_spearman=0.0|sim_steinhaus=0.01716440785793316	correl_pearson=0.9604634473641891|correl_spearman=1.0|sim_steinhaus=0.9298697248453458	0.960463447	0	0	0	0.990037327258627|1.0|0.9302084964655508	0.9999999999999991|1.0|0.9298697248453458	762.0|762.0|762.0	0.017164931898523927|0.0|0.012935433314367643
correl_pearson|correl_spearman|sim_steinhaus	21.66666667	copresence	RF0090->RF0156	3	0.9131116597490395|1.0|0.8311833246929208	correl_pearson=copresence|correl_spearman=copresence|sim_steinhaus=copresence	correl_pearson=2.3771616131096351E-7|correl_spearman=0.0|sim_steinhaus=0.47752522357879923	correl_pearson=0.9131116597490395|correl_spearman=1.0|sim_steinhaus=0.8311833246929208	0.91311166	0	0	0	0.9781053217528781|1.0|0.8314685522713106	1.0000000000000002|1.0|0.8311833246929208	762.0|762.0|762.0	0.03772287525727831|0.0|0.01223599697613489
correl_spearman|correl_pearson|sim_steinhaus	48.66666667	copresence	RF0002->RF0098	3	1.0|0.999615614037206|0.8016624712399405	correl_spearman=copresence|correl_pearson=copresence|sim_steinhaus=copresence	correl_spearman=0.0|correl_pearson=0.0|sim_steinhaus=0.485016836772638	correl_spearman=1.0|correl_pearson=0.999615614037206|sim_steinhaus=0.8016624712399405	1	0	0	0	1.0|0.9999031399730564|0.8024543818913423	1.0|0.9999999999999996|0.8016624712399405	762.0|762.0|762.0	0.0|1.6688250325948758E-4|0.041626189302436285
correl_pearson|correl_spearman|sim_steinhaus	63.66666667	copresence	RF0002->RF0133	3	0.9923188168759821|1.0|0.9001267374546773	correl_pearson=copresence|correl_spearman=copresence|sim_steinhaus=copresence	correl_pearson=0.0|correl_spearman=0.0|sim_steinhaus=0.031605501959791504	correl_pearson=0.9923188168759821|correl_spearman=1.0|sim_steinhaus=0.9001267374546773	0.992318817	0	0	0	0.9980644464772672|1.0|0.8998080044730591	0.9999999999999993|1.0|0.9001267374546773	762.0|762.0|762.0	0.003334812380794901|0.0|0.013845206815209577
correl_spearman|correl_pearson	168	mutualExclusion	RF0002->RF0166	2	-1.0|-0.9992254331439657	correl_spearman=mutualExclusion|correl_pearson=mutualExclusion	correl_spearman=0.0|correl_pearson=0.0	correl_spearman=-1.0|correl_pearson=-0.9992254331439657	-1	0	0	0	-1.0|-0.9998048197025623	-1.0|-0.9999999999999996	762.0|762.0	0.0|3.362808957359164E-4
correl_spearman|correl_pearson	5.96666667	copresence	RF0122->RF0078	2	1.0|0.9243870680453962	correl_spearman=copresence|correl_pearson=copresence	correl_spearman=0.0|correl_pearson=3.080015953393911E-8	correl_spearman=1.0|correl_pearson=0.9243870680453962	1	0	0	0	1.0|0.9809465710625138	1.0|0.9999999999999983	762.0|762.0	0.0|0.03282761751141923
correl_pearson|correl_spearman	27.6	mutualExclusion	RF0111->RF0120	2	-0.99815416269763|-1.0	correl_pearson=mutualExclusion|correl_spearman=mutualExclusion	correl_pearson=0.0|correl_spearman=0.0	correl_pearson=-0.99815416269763|correl_spearman=-1.0	-0.998154163	0	0	0	-0.9995348741417355|-1.0	-0.9999999999999993|-1.0	762.0|762.0	8.013766876131184E-4|0.0
correl_pearson|sim_steinhaus|correl_spearman	9.26666667	copresence	RF0111->RF0122	3	0.9262557006061114|0.9581239740540929|1.0	correl_pearson=copresence|sim_steinhaus=copresence|correl_spearman=copresence	correl_pearson=2.0686369228695156E-8|sim_steinhaus=0.009264036332424452|correl_spearman=0.0	correl_pearson=0.9262557006061114|sim_steinhaus=0.9581239740540929|correl_spearman=1.0	0.926255701	0	0	0	0.9814174410153919|0.9592348384674859|1.0	0.9999999999999989|0.9581239740540929|1.0	762.0|762.0|762.0	0.032016344183077035|0.028586890536032313|0.0
correl_spearman|correl_pearson	3	copresence	RF0167->RF0030	2	1.0|0.9798403688220717	correl_spearman=copresence|correl_pearson=copresence	correl_spearman=0.0|correl_pearson=0.0	correl_spearman=1.0|correl_pearson=0.9798403688220717	1	0	0	0	1.0|0.9949200475351919	1.0|1.0000000000000009	762.0|762.0	0.0|0.008752374023502544
correl_spearman|correl_pearson	75	mutualExclusion	RF0167->RF0033	2	-1.0|-0.9999016342122908	correl_spearman=mutualExclusion|correl_pearson=mutualExclusion	correl_spearman=0.0|correl_pearson=0.0	correl_spearman=-1.0|correl_pearson=-0.9999016342122908	-1	0	0	0	-1.0|-0.9999752131613239	-1.0|-0.9999999999999998	762.0|762.0	0.0|4.2705849008247236E-5
correl_pearson|sim_steinhaus|correl_spearman	17	copresence	RF0167->RF0151	3	0.9313273707527083|0.9412527877997519|1.0	correl_pearson=copresence|sim_steinhaus=copresence|correl_spearman=copresence	correl_pearson=6.306703104197453E-9|sim_steinhaus=0.24808915578154594|correl_spearman=0.0	correl_pearson=0.9313273707527083|sim_steinhaus=0.9412527877997519|correl_spearman=1.0	0.931327371	0	0	0	0.9826954328116883|0.9403621322664537|1.0	1.0000000000000009|0.9412527877997519|1.0	762.0|762.0|762.0	0.02981446094151034|0.025176298630653057|0.0
correl_pearson|sim_steinhaus|correl_spearman	3	copresence	RF0006->RF0151	3	0.9830752376170627|0.8028539455138801|1.0	correl_pearson=copresence|sim_steinhaus=copresence|correl_spearman=copresence	correl_pearson=0.0|sim_steinhaus=0.27210657346253153|correl_spearman=0.0	correl_pearson=0.9830752376170627|sim_steinhaus=0.8028539455138801|correl_spearman=1.0	0.983075238	0	0	0	0.9957351904097499|0.8102545369520526|1.0	0.9999999999999983|0.8028539455138801|1.0	762.0|762.0|762.0	0.007347944480083433|0.06803667852974113|0.0
correl_pearson|sim_steinhaus|correl_spearman	33	copresence	RF0006->RF0167	3	0.8488457007308924|0.8016850584937268|1.0	correl_pearson=copresence|sim_steinhaus=copresence|correl_spearman=copresence	correl_pearson=8.66912844759149E-5|sim_steinhaus=0.15543387188026425|correl_spearman=0.0	correl_pearson=0.8488457007308924|sim_steinhaus=0.8016850584937268|correl_spearman=1.0	0.848845701	0	0	0	0.9619111754395663|0.8138723099225057|1.0	0.9999999999999981|0.8016850584937268|1.0	762.0|762.0|762.0	0.06562416498532207|0.09673872095649005|0.0
sim_steinhaus|correl_pearson|correl_spearman	64	copresence	RF0061->RF0158	3	0.8204527224472368|0.999928266696982|1.0	sim_steinhaus=copresence|correl_pearson=copresence|correl_spearman=copresence	sim_steinhaus=1.2757401801621882E-9|correl_pearson=0.0|correl_spearman=0.0	sim_steinhaus=0.8204527224472368|correl_pearson=0.999928266696982|correl_spearman=1.0	0.820452722	0	0	0	0.8204579351871769|0.9999819241847131|1.0	0.8204527224472368|1.0000000000000004|1.0	762.0|762.0|762.0	4.2724875894766705E-4|3.114326310892603E-5|0.0
correl_pearson|sim_steinhaus|correl_spearman	34	copresence	RF0061->RF0051	3	0.899315396337126|0.9413472445428213|1.0	correl_pearson=copresence|sim_steinhaus=copresence|correl_spearman=copresence	correl_pearson=1.568714143862504E-6|sim_steinhaus=0.2476622781320611|correl_spearman=0.0	correl_pearson=0.899315396337126|sim_steinhaus=0.9413472445428213|correl_spearman=1.0	0.899315396	0	0	0	0.974628851290395|0.9409006192216558|1.0	0.9999999999999992|0.9413472445428213|1.0	762.0|762.0|762.0	0.04371257102314286|0.009504252321883653|0.0
correl_spearman|correl_pearson|sim_steinhaus	6.5	copresence	RF0023->RF0100	3	1.0|0.9749996499779333|0.938461824365369	correl_spearman=copresence|correl_pearson=copresence|sim_steinhaus=copresence	correl_spearman=0.0|correl_pearson=0.0|sim_steinhaus=0.47240750312938967	correl_spearman=1.0|correl_pearson=0.9749996499779333|sim_steinhaus=0.938461824365369	1	0	0	0	1.0|0.9937002523213381|0.9383116016808589	1.0|0.9999999999999991|0.938461824365369	762.0|762.0|762.0	0.0|0.01085398895348637|0.010674428689456375
sim_steinhaus|correl_pearson|correl_spearman	3.78888889	copresence	RF0023->RF0020	3	0.9757476252105807|0.9989694212966538|1.0	sim_steinhaus=copresence|correl_pearson=copresence|correl_spearman=copresence	sim_steinhaus=0.17675361869067718|correl_pearson=0.0|correl_spearman=0.0	sim_steinhaus=0.9757476252105807|correl_pearson=0.9989694212966538|correl_spearman=1.0	0.975747625	0	0	0	0.9757440421586047|0.9997403082041537|1.0	0.9757476252105807|1.000000000000001|1.0	762.0|762.0|762.0	0.010407889956306761|4.4742933006738787E-4|0.0
correl_spearman|correl_pearson|sim_steinhaus	3.16666667	copresence	RF0016->RF0100	3	1.0|0.9579983612569204|0.9104129001690489	correl_spearman=copresence|correl_pearson=copresence|sim_steinhaus=copresence	correl_spearman=0.0|correl_pearson=1.176836406102666E-13|sim_steinhaus=0.01733232234038362	correl_spearman=1.0|correl_pearson=0.9579983612569204|sim_steinhaus=0.9104129001690489	1	0	0	0	1.0|0.9894161591362518|0.9106111010449836	1.0|0.9999999999999997|0.9104129001690489	762.0|762.0|762.0	0.0|0.018235157609526837|0.014381413240836596
correl_pearson|sim_steinhaus|correl_spearman	10	copresence	RF0016->RF0020	3	0.9997715287271974|0.826084869003024|1.0	correl_pearson=copresence|sim_steinhaus=copresence|correl_spearman=copresence	correl_pearson=0.0|sim_steinhaus=0.009978081325196397|correl_spearman=0.0	correl_pearson=0.9997715287271974|sim_steinhaus=0.826084869003024|correl_spearman=1.0	0.999771529	0	0	0	0.9999424283512397|0.8261084169396808|1.0	0.999999999999999|0.826084869003024|1.0	762.0|762.0|762.0	9.919159807745794E-5|0.006342887808275544|0.0
sim_steinhaus|correl_spearman|correl_pearson	9.16666667	copresence	RF0016->RF0023	3	0.8497033141738931|1.0|0.9977710114445636	sim_steinhaus=copresence|correl_spearman=copresence|correl_pearson=copresence	sim_steinhaus=5.841239400945497E-4|correl_spearman=0.0|correl_pearson=0.0	sim_steinhaus=0.8497033141738931|correl_spearman=1.0|correl_pearson=0.9977710114445636	0.849703314	0	0	0	0.8497281323009264|1.0|0.9994383252448291	0.8497033141738931|1.0|0.9999999999999986	762.0|762.0|762.0	0.0038759512492877388|0.0|9.677231373480755E-4
correl_pearson|correl_spearman|sim_steinhaus	95	copresence	RF0166->RF0162	3	0.9905945712176463|1.0|0.815250499711208	correl_pearson=copresence|correl_spearman=copresence|sim_steinhaus=copresence	correl_pearson=0.0|correl_spearman=0.0|sim_steinhaus=0.4803816337222345	correl_pearson=0.9905945712176463|correl_spearman=1.0|sim_steinhaus=0.815250499711208	0.990594571	0	0	0	0.9976299600571165|1.0|0.8181823603685807	0.9999999999999986|1.0|0.8152504997112079	762.0|762.0|762.0	0.004083399633059489|0.0|0.01987100123982545
correl_pearson|sim_steinhaus|correl_spearman	18.33333333	copresence	RF0072->RF0101	3	0.9952046649135872|0.8713865452745916|1.0	correl_pearson=copresence|sim_steinhaus=copresence|correl_spearman=copresence	correl_pearson=0.0|sim_steinhaus=0.16557576381102052|correl_spearman=0.0	correl_pearson=0.9952046649135872|sim_steinhaus=0.8713865452745916|correl_spearman=1.0	0.995204665	0	0	0	0.9987916408749329|0.8739921075416746|1.0	0.999999999999999|0.8713865452745918|1.0	762.0|762.0|762.0	0.0020819114136502634|0.01735447816920826|0.0
sim_steinhaus|correl_pearson|correl_spearman	17.66666667	copresence	RF0072->RF0166	3	0.926750416070909|0.808116461632586|1.0	sim_steinhaus=copresence|correl_pearson=copresence|correl_spearman=copresence	sim_steinhaus=0.001370178805250477|correl_pearson=4.883947115480458E-4|correl_spearman=0.0	sim_steinhaus=0.926750416070909|correl_pearson=0.808116461632586|correl_spearman=1.0	0.926750416	0	0	0	0.9263136097400082|0.9516479619550933|1.0	0.926750416070909|0.9999999999999991|1.0	762.0|762.0|762.0	0.0064261985118472505|0.08330690586161944|0.0
correl_spearman|correl_pearson	9.62222222	copresence	RF0034->RF0020	2	1.0|0.9133488335257322	correl_spearman=copresence|correl_pearson=copresence	correl_spearman=0.0|correl_pearson=2.2894522860861244E-7	correl_spearman=1.0|correl_pearson=0.9133488335257322	1	0	0	0	1.0|0.9781650863140943	1.0|0.9999999999999986	762.0|762.0	0.0|0.037619905436855616
correl_spearman|correl_pearson|sim_steinhaus	2	copresence	RF0131->RF0161	3	1.0|0.9965526650705571|0.9029584972888502	correl_spearman=copresence|correl_pearson=copresence|sim_steinhaus=copresence	correl_spearman=0.0|correl_pearson=0.0|sim_steinhaus=0.14863073370413749	correl_spearman=1.0|correl_pearson=0.9965526650705571|sim_steinhaus=0.9029584972888502	1	0	0	0	1.0|0.9991313185535362|0.9079059266142981	1.0|0.9999999999999997|0.9029584972888502	762.0|762.0|762.0	0.0|0.0014966724549900197|0.03218439107202631
correl_spearman|correl_pearson|sim_steinhaus	2	copresence	RF0106->RF0054	3	1.0|0.8016280253811603|0.9278653859961022	correl_spearman=copresence|correl_pearson=copresence|sim_steinhaus=copresence	correl_spearman=0.0|correl_pearson=6.035723035339169E-4|sim_steinhaus=0.032486928232807966	correl_spearman=1.0|correl_pearson=0.8016280253811603|sim_steinhaus=0.9278653859961022	1	0	0	0	1.0|0.9500129643979796|0.927951758139106	1.0|0.9999999999999993|0.9278653859961022	762.0|762.0|762.0	0.0|0.08612388303738729|0.016651332392549994
sim_steinhaus|correl_spearman|correl_pearson	15.16666667	copresence	RF0137->RF0087	3	0.8834691548669333|1.0|0.8633997971360138	sim_steinhaus=copresence|correl_spearman=copresence|correl_pearson=copresence	sim_steinhaus=0.13237723098674542|correl_spearman=0.0|correl_pearson=3.670200576716409E-5	sim_steinhaus=0.8834691548669333|correl_spearman=1.0|correl_pearson=0.8633997971360138	0.883469155	0	0	0	0.8697838914005168|1.0|0.965578609493981	0.8834691548669333|1.0|0.999999999999999	762.0|762.0|762.0	0.07852967847520394|0.0|0.0593054533884953
correl_pearson|correl_spearman|sim_steinhaus	64	copresence	RF0163->RF0063	3	0.9404523136814587|1.0|0.820014915027588	correl_pearson=copresence|correl_spearman=copresence|sim_steinhaus=copresence	correl_pearson=4.5046510965818243E-10|correl_spearman=0.0|sim_steinhaus=0.4215830962499818	correl_pearson=0.9404523136814587|correl_spearman=1.0|sim_steinhaus=0.820014915027588	0.940452314	0	0	0	0.9849947941399392|1.0|0.8177445575087886	1.0000000000000002|1.0|0.820014915027588	762.0|762.0|762.0	0.025852835217773144|0.0|0.01950034627991135
correl_pearson|sim_steinhaus|correl_spearman	104	copresence	RF0163->RF0172	3	0.8116683915716061|0.8754072951560591|1.0	correl_pearson=copresence|sim_steinhaus=copresence|correl_spearman=copresence	correl_pearson=4.3235473200176067E-4|sim_steinhaus=0.37312147589510614|correl_spearman=0.0	correl_pearson=0.8116683915716061|sim_steinhaus=0.8754072951560591|correl_spearman=1.0	0.811668392	0	0	0	0.9525429999192964|0.8782743412189058|1.0	0.9999999999999994|0.8754072951560591|1.0	762.0|762.0|762.0	0.08176482311927143|0.02638183402580948|0.0
correl_pearson|correl_spearman|sim_steinhaus	22.9	copresence	RF0094->RF0013	3	0.9982525313017381|1.0|0.9657498431175334	correl_pearson=copresence|correl_spearman=copresence|sim_steinhaus=copresence	correl_pearson=0.0|correl_spearman=0.0|sim_steinhaus=2.3245516852798964E-4	correl_pearson=0.9982525313017381|correl_spearman=1.0|sim_steinhaus=0.9657498431175334	0.998252531	0	0	0	0.9995596616901108|1.0|0.9656833041416232	1.0000000000000007|1.0|0.9657498431175334	762.0|762.0|762.0	7.586696158558559E-4|0.0|0.002838808663261589
correl_spearman|sim_steinhaus|correl_pearson	34.9	copresence	RF0094->RF0020	3	1.0|0.8788413285278511|0.8152336289644756	correl_spearman=copresence|sim_steinhaus=copresence|correl_pearson=copresence	correl_spearman=0.0|sim_steinhaus=0.18753854646729745|correl_pearson=3.8083256958471035E-4	correl_spearman=1.0|sim_steinhaus=0.8788413285278511|correl_pearson=0.8152336289644756	1	0	0	0	1.0|0.8795386099483865|0.9534413911806062	1.0|0.8788413285278511|0.9999999999999984	762.0|762.0|762.0	0.0|0.023468498280460107|0.08021696289953019
sim_steinhaus|correl_pearson|correl_spearman	44.38888889	copresence	RF0094->RF0023	3	0.8550149756331306|0.8406792778550202|1.0	sim_steinhaus=copresence|correl_pearson=copresence|correl_spearman=copresence	sim_steinhaus=0.03516907881453346|correl_pearson=1.3131658516379874E-4|correl_spearman=0.0	sim_steinhaus=0.8550149756331306|correl_pearson=0.8406792778550202|correl_spearman=1.0	0.855014976	0	0	0	0.8556745755437544|0.9598533481087536|1.0	0.8550149756331306|1.0000000000000004|1.0	762.0|762.0|762.0	0.016521110988989625|0.06916964589282897|0.0
sim_steinhaus|correl_spearman|correl_pearson	19.77777778	copresence	RF0094->RF0034	3	0.9336351989212013|1.0|0.9804025728885967	sim_steinhaus=copresence|correl_spearman=copresence|correl_pearson=copresence	sim_steinhaus=0.015363578300058411|correl_spearman=0.0|correl_pearson=0.0	sim_steinhaus=0.9336351989212013|correl_spearman=1.0|correl_pearson=0.9804025728885967	0.933635199	0	0	0	0.9333247868727884|1.0|0.9950617153022312	0.9336351989212014|1.0|0.999999999999999	762.0|762.0|762.0	0.006027376593115313|0.0|0.008508291171770536
correl_spearman|correl_pearson|sim_steinhaus	44.38888889	copresence	RF0094->RF0050	3	1.0|0.9440548882221791|0.8010368349481976	correl_spearman=copresence|correl_pearson=copresence|sim_steinhaus=copresence	correl_spearman=0.0|correl_pearson=1.2577389130186134E-10|sim_steinhaus=0.08639141089894242	correl_spearman=1.0|correl_pearson=0.9440548882221791|sim_steinhaus=0.8010368349481976	1	0	0	0	1.0|0.9859025938539383|0.8015715899224547	1.0|0.9999999999999998|0.8010368349481976	762.0|762.0|762.0	0.0|0.024288764945374137|0.01915641344865123
correl_pearson|correl_spearman	160	mutualExclusion	RF0094->RF0163	2	-0.9577466130168478|-1.0	correl_pearson=mutualExclusion|correl_spearman=mutualExclusion	correl_pearson=1.389999226830696E-13|correl_spearman=0.0	correl_pearson=-0.9577466130168478|correl_spearman=-1.0	-0.957746613	0	0	0	-0.9893527220087889|-1.0	-1.0000000000000004|-1.0	762.0|762.0	0.0183444549839397|0.0
sim_steinhaus|correl_pearson|correl_spearman	21	copresence	RF0024->RF0032	3	0.9897786510762582|0.9014433853999827|1.0	sim_steinhaus=copresence|correl_pearson=copresence|correl_spearman=copresence	sim_steinhaus=5.854710072306091E-8|correl_pearson=1.2129487771961323E-6|correl_spearman=0.0	sim_steinhaus=0.9897786510762582|correl_pearson=0.9014433853999827|correl_spearman=1.0	0.989778651	0	0	0	0.9896336205742668|0.9751650755491419|1.0	0.9897786510762584|1.0000000000000004|1.0	762.0|762.0|762.0	0.0034652942779776733|0.04278869716693697|0.0
correl_spearman|sim_steinhaus|correl_pearson	9	copresence	RF0024->RF0164	3	1.0|0.8898767261780804|0.9708212622616269	correl_spearman=copresence|sim_steinhaus=copresence|correl_pearson=copresence	correl_spearman=0.0|sim_steinhaus=0.025297449650872328|correl_pearson=0.0	correl_spearman=1.0|sim_steinhaus=0.8898767261780804|correl_pearson=0.9708212622616269	1	0	0	0	1.0|0.8899055679507798|0.9926473555301741	1.0|0.8898767261780804|0.9999999999999996	762.0|762.0|762.0	0.0|0.0039597593387191415|0.012668050519670774
correl_spearman|sim_steinhaus|correl_pearson	35	copresence	RF0038->RF0032	3	1.0|0.8094195957672791|0.9763993738170537	correl_spearman=copresence|sim_steinhaus=copresence|correl_pearson=copresence	correl_spearman=0.0|sim_steinhaus=0.30876406427646097|correl_pearson=0.0	correl_spearman=1.0|sim_steinhaus=0.8094195957672791|correl_pearson=0.9763993738170537	1	0	0	0	1.0|0.8090990054780072|0.9940529636633169	1.0|0.809419595767279|0.9999999999999993	762.0|762.0|762.0	0.0|0.006911590991647911|0.010246293978243065
sim_steinhaus|correl_spearman|correl_pearson	11	copresence	RF0038->RF0164	3	0.9189520927251764|1.0|0.8905787872943568	sim_steinhaus=copresence|correl_spearman=copresence|correl_pearson=copresence	sim_steinhaus=0.48135380429946856|correl_spearman=0.0|correl_pearson=4.068644124777254E-6	sim_steinhaus=0.9189520927251764|correl_spearman=1.0|correl_pearson=0.8905787872943568	0.918952093	0	0	0	0.9187831646669606|1.0|0.9724273448119692	0.9189520927251763|1.0|0.9999999999999996	762.0|762.0|762.0	0.007657897405308384|0.0|0.04750560023903197
correl_pearson|correl_spearman|sim_steinhaus	20	copresence	RF0038->RF0010	3	0.9996013383332478|1.0|0.8667408100513582	correl_pearson=copresence|correl_spearman=copresence|sim_steinhaus=copresence	correl_pearson=0.0|correl_spearman=0.0|sim_steinhaus=0.1427007499232371	correl_pearson=0.9996013383332478|correl_spearman=1.0|sim_steinhaus=0.8667408100513582	0.999601338	0	0	0	0.999899542690106|1.0|0.8666476325199235	1.0000000000000007|1.0|0.8667408100513581	762.0|762.0|762.0	1.7308034980688657E-4|0.0|0.0016281168898596352
correl_spearman|correl_pearson|sim_steinhaus	4	copresence	RF0038->RF0024	3	1.0|0.973662749306699|0.8105199775363389	correl_spearman=copresence|correl_pearson=copresence|sim_steinhaus=copresence	correl_spearman=0.0|correl_pearson=0.0|sim_steinhaus=0.16944633119979913	correl_spearman=1.0|correl_pearson=0.973662749306699|sim_steinhaus=0.8105199775363389	1	0	0	0	1.0|0.993363371561963|0.8103806778897275	1.0|0.9999999999999991|0.8105199775363388	762.0|762.0|762.0	0.0|0.0114344090317929|0.0037974519882614305
correl_spearman|correl_pearson|sim_steinhaus	34	copresence	RF0117->RF0053	3	1.0|0.9648820260699414|0.9554061679497904	correl_spearman=copresence|correl_pearson=copresence|sim_steinhaus=copresence	correl_spearman=0.0|correl_pearson=4.996003610813204E-16|sim_steinhaus=0.0029179298366820428	correl_spearman=1.0|correl_pearson=0.9648820260699414|sim_steinhaus=0.9554061679497904	1	0	0	0	1.0|0.9911507489075229|0.956714760871069	1.0|0.9999999999999983|0.9554061679497906	762.0|762.0|762.0	0.0|0.015246590578501569|0.01804238911802922
correl_pearson|correl_spearman|sim_steinhaus	10	copresence	RF0148->RF0135	3	0.9621323335396639|1.0|0.9214674098299059	correl_pearson=copresence|correl_spearman=copresence|sim_steinhaus=copresence	correl_pearson=5.6066262743570405E-15|correl_spearman=0.0|sim_steinhaus=6.265155060625194E-4	correl_pearson=0.9621323335396639|correl_spearman=1.0|sim_steinhaus=0.9214674098299059	0.962132334	0	0	0	0.9904578638431405|1.0|0.9216191071910929	0.9999999999999994|1.0|0.921467409829906	762.0|762.0|762.0	0.016440379158372483|0.0|0.002547870724670473
correl_pearson|sim_steinhaus|correl_spearman	8	copresence	RF0148->RF0085	3	0.9158006107492719|0.9349543457448332|1.0	correl_pearson=copresence|sim_steinhaus=copresence|correl_spearman=copresence	correl_pearson=1.5333897224190096E-7|sim_steinhaus=0.4907017133525525|correl_spearman=0.0	correl_pearson=0.9158006107492719|sim_steinhaus=0.9349543457448332|correl_spearman=1.0	0.915800611	0	0	0	0.9787829007790394|0.9352223469994533|1.0	0.9999999999999996|0.9349543457448332|1.0	762.0|762.0|762.0	0.03655545782403301|0.0044182489789986274|0.0
