# Supplementary material for: Vinasse fertirrigation alters soil resistome dynamics: an analysis based on metagenomic profiles
Source: BioData Min. 2017 May 23;10:17. doi: 10.1186/s13040-017-0138-4 (PMC5442679; doi:10.1186/s13040-017-0138-4)
Supplement: Supplementary file 4 — Network output Fig. 2d. (CSV 127 kb) [file 13040_2017_138_MOESM4_ESM.csv]

cooc_method	EdgeBetweenness	interactionType	Label	method_number	method_scores	methodname_interactiontype	methodname_pval	methodname_score	oriScore	pval	pval-brown-merge	qval	randdistribMean	randdistribMedian	randdistribNumNonNaNScores	randdistribSD
correl_spearman|correl_pearson	34	mutualExclusion	RF0019->RF0139	2	-1.0|-0.9979978873866817	correl_spearman=mutualExclusion|correl_pearson=mutualExclusion	correl_spearman=0.0|correl_pearson=0.0	correl_spearman=-1.0|correl_pearson=-0.9979978873866817	-1	0	0	0	-1.0|-0.9995453815878003	-1.0|-0.9999999999999987	788.0|788.0	0.0|8.38760607442216E-4
correl_spearman|correl_pearson	14	copresence	RF0089->RF0095	2	1.0|0.869225020717725	correl_spearman=copresence|correl_pearson=copresence	correl_spearman=0.0|correl_pearson=1.695770282511555E-5	correl_spearman=1.0|correl_pearson=0.869225020717725	1	0	0	0	1.0|0.9703050102972057	1.0|1.0000000000000004	788.0|788.0	0.0|0.0547865791021995
correl_spearman|sim_steinhaus|correl_pearson	8	copresence	RF0089->RF0155	3	1.0|0.8954170889549289|0.9662650661065109	correl_spearman=copresence|sim_steinhaus=copresence|correl_pearson=copresence	correl_spearman=0.0|sim_steinhaus=0.48749987215342644|correl_pearson=5.551115123125783E-17	correl_spearman=1.0|sim_steinhaus=0.8954170889549289|correl_pearson=0.9662650661065109	1	0	0	0	1.0|0.8947665227006217|0.9923398304470072	1.0|0.8954170889549288|0.9999999999999994	788.0|788.0|788.0	0.0|0.01378235804805049|0.014132838211151508
correl_pearson|sim_steinhaus|correl_spearman	34	copresence	RF0166->RF0173	3	0.9922736787988504|0.8233976230229969|1.0	correl_pearson=copresence|sim_steinhaus=copresence|correl_spearman=copresence	correl_pearson=0.0|sim_steinhaus=0.4935476354224696|correl_spearman=0.0	correl_pearson=0.9922736787988504|sim_steinhaus=0.8233976230229969|correl_spearman=1.0	0.992273679	0	0	0	0.9982455892574527|0.8212200130482616|1.0	1.0|0.8233976230229969|1.0	788.0|788.0|788.0	0.003236847828070593|0.022944168658757542|0.0
sim_steinhaus|correl_spearman|correl_pearson	2	copresence	RF0091->RF0044	3	0.8106815666868431|1.0|0.9995140468152499	sim_steinhaus=copresence|correl_spearman=copresence|correl_pearson=copresence	sim_steinhaus=0.058530445955998656|correl_spearman=0.0|correl_pearson=0.0	sim_steinhaus=0.8106815666868431|correl_spearman=1.0|correl_pearson=0.9995140468152499	0.810681567	0	0	0	0.7845224177167751|1.0|0.999889654925612	0.8106815666868431|1.0|1.0000000000000004	788.0|788.0|788.0	0.07178306299726232|0.0|2.035841469247199E-4
correl_pearson|correl_spearman|sim_steinhaus	8	copresence	RF0128->RF0078	3	0.9995095988543856|1.0|0.8022745790988202	correl_pearson=copresence|correl_spearman=copresence|sim_steinhaus=copresence	correl_pearson=0.0|correl_spearman=0.0|sim_steinhaus=0.3503526295862309	correl_pearson=0.9995095988543856|correl_spearman=1.0|sim_steinhaus=0.8022745790988202	0.999509599	0	0	0	0.9998886449300233|1.0|0.83439638734896	1.0000000000000002|1.0|0.8022745790988202	788.0|788.0|788.0	2.0544756576133767E-4|0.0|0.10739255622817646
correl_spearman|correl_pearson	6	copresence	RF0128->RF0151	2	1.0|0.9331271982806775	correl_spearman=copresence|correl_pearson=copresence	correl_spearman=0.0|correl_pearson=2.0051990623493054E-9	correl_spearman=1.0|correl_pearson=0.9331271982806775	1	0	0	0	1.0|0.9848152362986295	1.0|1.0000000000000013	788.0|788.0	0.0|0.028015542891223218
sim_steinhaus|correl_pearson|correl_spearman	33.33333333	copresence	RF0012->RF0065	3	0.9664580052674895|0.915621704702982|1.0	sim_steinhaus=copresence|correl_pearson=copresence|correl_spearman=copresence	sim_steinhaus=0.4840979068619624|correl_pearson=9.09969076756667E-8|correl_spearman=0.0	sim_steinhaus=0.9664580052674895|correl_pearson=0.915621704702982|correl_spearman=1.0	0.966458005	0	0	0	0.966519826089186|0.9808402752289749|1.0	0.9664580052674895|0.9999999999999994|1.0	788.0|788.0|788.0	0.012456756682390532|0.03534925545520891|0.0
correl_spearman|correl_pearson	14	copresence	RF0054->RF0063	2	1.0|0.9965659995227512	correl_spearman=copresence|correl_pearson=copresence	correl_spearman=0.0|correl_pearson=0.0	correl_spearman=1.0|correl_pearson=0.9965659995227512	1	0	0	0	1.0|0.9992202437395096	1.0|0.9999999999999997	788.0|788.0	0.0|0.0014386325260102545
correl_pearson|correl_spearman	4	copresence	RF0007->RF0103	2	0.9765653898426176|1.0	correl_pearson=copresence|correl_spearman=copresence	correl_pearson=0.0|correl_spearman=0.0	correl_pearson=0.9765653898426176|correl_spearman=1.0	0.97656539	0	0	0	0.9946787182752188|1.0	1.0000000000000007|1.0	788.0|788.0	0.009817643483203155|0.0
correl_pearson|sim_steinhaus|correl_spearman	52	copresence	RF0167->RF0057	3	0.9933212284758379|0.8954037370256854|1.0	correl_pearson=copresence|sim_steinhaus=copresence|correl_spearman=copresence	correl_pearson=0.0|sim_steinhaus=0.12027255866208947|correl_spearman=0.0	correl_pearson=0.9933212284758379|sim_steinhaus=0.8954037370256854|correl_spearman=1.0	0.993321228	0	0	0	0.9984834556829879|0.8938496040933833|1.0	0.9999999999999999|0.8954037370256854|1.0	788.0|788.0|788.0	0.002797989695140626|0.01278825713404087|0.0
sim_steinhaus|correl_spearman|correl_pearson	28	copresence	RF0167->RF0122	3	0.8216501747118493|1.0|0.9744693772168769	sim_steinhaus=copresence|correl_spearman=copresence|correl_pearson=copresence	sim_steinhaus=0.4818987974381099|correl_spearman=0.0|correl_pearson=0.0	sim_steinhaus=0.8216501747118493|correl_spearman=1.0|correl_pearson=0.9744693772168769	0.821650175	0	0	0	0.8208437833769416|1.0|0.9942027780481295	0.8216501747118493|1.0|0.9999999999999988	788.0|788.0|788.0	0.01521348717402792|0.0|0.01069574235310561
correl_spearman|correl_pearson|sim_steinhaus	20.92164502	copresence	RF0108->RF0037	3	1.0|0.9988797495132734|0.8784623955311279	correl_spearman=copresence|correl_pearson=copresence|sim_steinhaus=copresence	correl_spearman=0.0|correl_pearson=0.0|sim_steinhaus=0.12397700676642676	correl_spearman=1.0|correl_pearson=0.9988797495132734|sim_steinhaus=0.8784623955311279	1	0	0	0	1.0|0.9997456254487684|0.8766365274069711	1.0|0.9999999999999996|0.8784623955311279	788.0|788.0|788.0	0.0|4.693152485447258E-4|0.019746292602675568
correl_pearson|sim_steinhaus|correl_spearman	9.77777778	copresence	RF0108->RF0040	3	0.8641055725573797|0.9083180043395757|1.0	correl_pearson=copresence|sim_steinhaus=copresence|correl_spearman=copresence	correl_pearson=2.4354201453025137E-5|sim_steinhaus=0.1534561657108064|correl_spearman=0.0	correl_pearson=0.8641055725573797|sim_steinhaus=0.9083180043395757|correl_spearman=1.0	0.864105573	0	0	0	0.9691425405247737|0.900410258719358|1.0	0.9999999999999987|0.9083180043395757|1.0	788.0|788.0|788.0	0.05693130933374378|0.06112979647375142|0.0
correl_pearson|sim_steinhaus|correl_spearman	25.25497835	copresence	RF0108->RF0084	3	0.9636583281429241|0.8204661538476719|1.0	correl_pearson=copresence|sim_steinhaus=copresence|correl_spearman=copresence	correl_pearson=4.440892098500626E-16|sim_steinhaus=0.46819120414300547|correl_spearman=0.0	correl_pearson=0.9636583281429241|sim_steinhaus=0.8204661538476719|correl_spearman=1.0	0.963658328	0	0	0	0.9917479201487892|0.8130587606617274|1.0	0.9999999999999998|0.8204661538476719|1.0	788.0|788.0|788.0	0.015224899218727965|0.08482768645940059|0.0
correl_pearson|correl_spearman|sim_steinhaus	8.27777778	copresence	RF0108->RF0126	3	0.9858766418981558|1.0|0.9731594318998998	correl_pearson=copresence|correl_spearman=copresence|sim_steinhaus=copresence	correl_pearson=0.0|correl_spearman=0.0|sim_steinhaus=0.49310214617672454	correl_pearson=0.9858766418981558|correl_spearman=1.0|sim_steinhaus=0.9731594318998998	0.985876642	0	0	0	0.996793018238615|1.0|0.9725375105876432	1.0000000000000009|1.0|0.9731594318998998	788.0|788.0|788.0	0.005916808246363468|0.0|0.02080025531871486
sim_steinhaus|correl_pearson|correl_spearman	8.27777778	copresence	RF0108->RF0137	3	0.8706449448410732|0.9906671652826433|1.0	sim_steinhaus=copresence|correl_pearson=copresence|correl_spearman=copresence	sim_steinhaus=0.0514207170445401|correl_pearson=0.0|correl_spearman=0.0	sim_steinhaus=0.8706449448410732|correl_pearson=0.9906671652826433|correl_spearman=1.0	0.870644945	0	0	0	0.8618554019974078|0.9978807992755843|1.0	0.8706449448410732|0.9999999999999991|1.0	788.0|788.0|788.0	0.046713025897126746|0.00390987702920233|0.0
sim_steinhaus|correl_pearson|correl_spearman	2	copresence	RF0049->RF0062	3	0.8580497632256036|0.9885115512802176|1.0	sim_steinhaus=copresence|correl_pearson=copresence|correl_spearman=copresence	sim_steinhaus=0.1901836696604664|correl_pearson=0.0|correl_spearman=0.0	sim_steinhaus=0.8580497632256036|correl_pearson=0.9885115512802176|correl_spearman=1.0	0.858049763	0	0	0	0.8619989417307176|0.9973913254025566|1.0	0.8580497632256036|0.9999999999999999|1.0	788.0|788.0|788.0	0.024730751701954226|0.004812945167357646|0.0
correl_pearson|sim_steinhaus|correl_spearman	42	copresence	RF0049->RF0150	3	0.9850282469163296|0.8728187011103568|1.0	correl_pearson=copresence|sim_steinhaus=copresence|correl_spearman=copresence	correl_pearson=0.0|sim_steinhaus=0.3081197508530744|correl_spearman=0.0	correl_pearson=0.9850282469163296|sim_steinhaus=0.8728187011103568|correl_spearman=1.0	0.985028247	0	0	0	0.9966003737405155|0.8564262407145422|1.0	1.0000000000000009|0.8728187011103569|1.0	788.0|788.0|788.0	0.006272232954031911|0.07648759716139526|0.0
correl_spearman|correl_pearson	46	copresence	RF0147->RF0125	2	1.0|0.9480690369311061	correl_spearman=copresence|correl_pearson=copresence	correl_spearman=0.0|correl_pearson=1.0436762565291247E-11	correl_spearman=1.0|correl_pearson=0.9480690369311061	1	0	0	0	1.0|0.9882080699071721	1.0|1.000000000000001	788.0|788.0	0.0|0.021755842223352737
correl_spearman|correl_pearson	8	mutualExclusion	RF0127->RF0022	2	-1.0|-0.9961984926297195	correl_spearman=mutualExclusion|correl_pearson=mutualExclusion	correl_spearman=0.0|correl_pearson=0.0	correl_spearman=-1.0|correl_pearson=-0.9961984926297195	-1	0	0	0	-1.0|-0.9991367941877282	-1.0|-1.0000000000000007	788.0|788.0	0.0|0.0015925950467936684
correl_pearson|correl_spearman	8	mutualExclusion	RF0127->RF0058	2	-0.987384471179558|-1.0	correl_pearson=mutualExclusion|correl_spearman=mutualExclusion	correl_pearson=0.0|correl_spearman=0.0	correl_pearson=-0.987384471179558|correl_spearman=-1.0	-0.987384471	0	0	0	-0.9971354000553124|-1.0	-1.0000000000000009|-1.0	788.0|788.0	0.0052851215991813185|0.0
correl_spearman|sim_steinhaus|correl_pearson	3	copresence	RF0018->RF0086	3	1.0|0.9596287853412759|0.9037877228563798	correl_spearman=copresence|sim_steinhaus=copresence|correl_pearson=copresence	correl_spearman=0.0|sim_steinhaus=0.4878085380224579|correl_pearson=5.520708360462478E-7	correl_spearman=1.0|sim_steinhaus=0.9596287853412759|correl_pearson=0.9037877228563798	1	0	0	0	1.0|0.9589630097330514|0.9781531406485944	1.0|0.9596287853412759|1.0	788.0|788.0|788.0	0.0|0.02022983633392073|0.04030695750258182
correl_spearman|correl_pearson|sim_steinhaus	2	copresence	RF0018->RF0142	3	1.0|0.9087383387775282|0.9789947875834235	correl_spearman=copresence|correl_pearson=copresence|sim_steinhaus=copresence	correl_spearman=0.0|correl_pearson=2.7462380447484946E-7|sim_steinhaus=0.3946704451930546	correl_spearman=1.0|correl_pearson=0.9087383387775282|sim_steinhaus=0.9789947875834235	1	0	0	0	1.0|0.9792772737940045|0.9789336563813944	1.0|0.9999999999999989|0.9789947875834237	788.0|788.0|788.0	0.0|0.03823295747400419|0.0038519460763510333
correl_pearson|correl_spearman	4	mutualExclusion	RF0103->RF0035	2	-0.9472627636389963|-1.0	correl_pearson=mutualExclusion|correl_spearman=mutualExclusion	correl_pearson=1.4942713733034907E-11|correl_spearman=0.0	correl_pearson=-0.9472627636389963|correl_spearman=-1.0	-0.947262764	0	0	0	-0.9880249899538159|-1.0	-0.9999999999999996|-1.0	788.0|788.0	0.022093620563969095|0.0
correl_spearman|sim_steinhaus|correl_pearson	42	copresence	RF0062->RF0150	3	1.0|0.8710038821417861|0.9997682013201461	correl_spearman=copresence|sim_steinhaus=copresence|correl_pearson=copresence	correl_spearman=0.0|sim_steinhaus=0.3010432345400844|correl_pearson=0.0	correl_spearman=1.0|sim_steinhaus=0.8710038821417861|correl_pearson=0.9997682013201461	1	0	0	0	1.0|0.8661512205702091|0.9999473656241546	1.0|0.8710038821417861|1.0000000000000009	788.0|788.0|788.0	0.0|0.05028021598312192|9.710922363991066E-5
correl_spearman|correl_pearson	61.65079365	copresence	RF0119->RF0026	2	1.0|0.9787122283050768	correl_spearman=copresence|correl_pearson=copresence	correl_spearman=0.0|correl_pearson=0.0	correl_spearman=1.0|correl_pearson=0.9787122283050768	1	0	0	0	1.0|0.9951661994920941	1.0|1.0000000000000004	788.0|788.0	0.0|0.008918251750253375
correl_pearson|correl_spearman	61.65079365	copresence	RF0119->RF0068	2	0.9787122283050768|1.0	correl_pearson=copresence|correl_spearman=copresence	correl_pearson=0.0|correl_spearman=0.0	correl_pearson=0.9787122283050768|correl_spearman=1.0	0.978712228	0	0	0	0.9951661994920941|1.0	1.0000000000000004|1.0	788.0|788.0	0.008918251750253375|0.0
correl_spearman|correl_pearson	120	mutualExclusion	RF0119->RF0150	2	-1.0|-0.9422103753968777	correl_spearman=mutualExclusion|correl_pearson=mutualExclusion	correl_spearman=0.0|correl_pearson=1.1299905455786075E-10	correl_spearman=-1.0|correl_pearson=-0.9422103753968777	-1	0	0	0	-1.0|-0.9868777474335134	-1.0|-1.000000000000001	788.0|788.0	0.0|0.024210256862449712
correl_spearman|sim_steinhaus|correl_pearson	2	copresence	RF0080->RF0059	3	1.0|1.0|0.999999999999999	correl_spearman=copresence|sim_steinhaus=copresence|correl_pearson=copresence	correl_spearman=0.0|sim_steinhaus=0.0|correl_pearson=0.0	correl_spearman=1.0|sim_steinhaus=1.0|correl_pearson=0.999999999999999	1	0	0	0	1.0|1.0|0.9999999999999999	1.0|1.0|0.9999999999999991	788.0|788.0|788.0	0.0|0.0|7.756733408869929E-16
sim_steinhaus|correl_pearson|correl_spearman	25.99350649	copresence	RF0082->RF0026	3	0.9091639854525375|0.8590478596911861|1.0	sim_steinhaus=copresence|correl_pearson=copresence|correl_spearman=copresence	sim_steinhaus=0.19607127800216606|correl_pearson=3.395739635181361E-5|correl_spearman=0.0	sim_steinhaus=0.9091639854525375|correl_pearson=0.8590478596911861|correl_spearman=1.0	0.909163985	0	0	0	0.9083261073224924|0.9679940889455338|1.0	0.9091639854525376|1.0000000000000009|1.0	788.0|788.0|788.0	0.03498626359138982|0.05905017631839772|0.0
sim_steinhaus|correl_pearson|correl_spearman	48.71139971	copresence	RF0082->RF0037	3	0.8143757290957419|0.9957431394885157|1.0	sim_steinhaus=copresence|correl_pearson=copresence|correl_spearman=copresence	sim_steinhaus=0.20279129778483707|correl_pearson=0.0|correl_spearman=0.0	sim_steinhaus=0.8143757290957419|correl_pearson=0.9957431394885157|correl_spearman=1.0	0.814375729	0	0	0	0.8138627206469076|0.9990333974453739|1.0	0.8143757290957419|1.0000000000000007|1.0	788.0|788.0|788.0	0.00902909964109635|0.0017833596795000864|0.0
correl_spearman|correl_pearson|sim_steinhaus	42	copresence	RF0082->RF0059	3	1.0|0.9043626299034803|0.8889980328461738	correl_spearman=copresence|correl_pearson=copresence|sim_steinhaus=copresence	correl_spearman=0.0|correl_pearson=5.109299463512684E-7|sim_steinhaus=0.21799350692153757	correl_spearman=1.0|correl_pearson=0.9043626299034803|sim_steinhaus=0.8889980328461738	1	0	0	0	1.0|0.9782836844188024|0.8831258515794451	1.0|0.9999999999999996|0.8889980328461738	788.0|788.0|788.0	0.0|0.04006610722231193|0.054084623175273044
correl_pearson|sim_steinhaus|correl_spearman	25.99350649	copresence	RF0082->RF0068	3	0.8590478596911861|0.9091639854525375|1.0	correl_pearson=copresence|sim_steinhaus=copresence|correl_spearman=copresence	correl_pearson=3.395739635181361E-5|sim_steinhaus=0.19607127800216606|correl_spearman=0.0	correl_pearson=0.8590478596911861|sim_steinhaus=0.9091639854525375|correl_spearman=1.0	0.85904786	0	0	0	0.9679940889455338|0.9083261073224924|1.0	1.0000000000000009|0.9091639854525376|1.0	788.0|788.0|788.0	0.05905017631839772|0.03498626359138982|0.0
correl_pearson|correl_spearman|sim_steinhaus	28.6984127	copresence	RF0082->RF0119	3	0.9458206805383691|1.0|0.9058159278797905	correl_pearson=copresence|correl_spearman=copresence|sim_steinhaus=copresence	correl_pearson=2.7653324075060937E-11|correl_spearman=0.0|sim_steinhaus=0.09645124838863012	correl_pearson=0.9458206805383691|correl_spearman=1.0|sim_steinhaus=0.9058159278797905	0.945820681	0	0	0	0.9876975370797466|1.0|0.907339945272789	0.9999999999999996|1.0|0.9058159278797905	788.0|788.0|788.0	0.022697763652334054|0.0|0.025926739637016555
correl_pearson|sim_steinhaus|correl_spearman	42	copresence	RF0082->RF0080	3	0.9043626299034803|0.8889980328461738|1.0	correl_pearson=copresence|sim_steinhaus=copresence|correl_spearman=copresence	correl_pearson=5.109299463512684E-7|sim_steinhaus=0.2099456622082833|correl_spearman=0.0	correl_pearson=0.9043626299034803|sim_steinhaus=0.8889980328461738|correl_spearman=1.0	0.90436263	0	0	0	0.9782836844188024|0.8831258515794451|1.0	0.9999999999999996|0.8889980328461738|1.0	788.0|788.0|788.0	0.04006610722231193|0.054084623175273044|0.0
correl_pearson|correl_spearman|sim_steinhaus	9.66666667	copresence	RF0016->RF0051	3	0.9651126100142567|1.0|0.8491577052545417	correl_pearson=copresence|correl_spearman=copresence|sim_steinhaus=copresence	correl_pearson=1.1102230246251565E-16|correl_spearman=0.0|sim_steinhaus=0.47994447648370986	correl_pearson=0.9651126100142567|correl_spearman=1.0|sim_steinhaus=0.8491577052545417	0.96511261	0	0	0	0.9920781429898102|1.0|0.8538254396337337	1.0|1.0|0.8491577052545417	788.0|788.0|788.0	0.014615645604482044|0.0|0.04543304628232294
correl_pearson|correl_spearman	12.5	copresence	RF0016->RF0113	2	0.9998734595577432|1.0	correl_pearson=copresence|correl_spearman=copresence	correl_pearson=0.0|correl_spearman=0.0	correl_pearson=0.9998734595577432|correl_spearman=1.0	0.99987346	0	0	0	0.9999712665438752|1.0	0.9999999999999997|1.0	788.0|788.0	5.301257157413728E-5|0.0
sim_steinhaus|correl_spearman|correl_pearson	12	copresence	RF0016->RF0145	3	0.9309164705255764|1.0|0.9999541107302001	sim_steinhaus=copresence|correl_spearman=copresence|correl_pearson=copresence	sim_steinhaus=0.36005063770234524|correl_spearman=0.0|correl_pearson=0.0	sim_steinhaus=0.9309164705255764|correl_spearman=1.0|correl_pearson=0.9999541107302001	0.930916471	0	0	0	0.930369865944644|1.0|0.9999895799532754	0.9309164705255764|1.0|1.0000000000000002	788.0|788.0|788.0	0.011086870531243935|0.0|1.9224748676226626E-5
correl_spearman|correl_pearson|sim_steinhaus	16.5	copresence	RF0016->RF0163	3	1.0|0.8889294634846958|0.9299505405155167	correl_spearman=copresence|correl_pearson=copresence|sim_steinhaus=copresence	correl_spearman=0.0|correl_pearson=3.1081843360758477E-6|sim_steinhaus=0.20936829196744045	correl_spearman=1.0|correl_pearson=0.8889294634846958|sim_steinhaus=0.9299505405155167	1	0	0	0	1.0|0.9747792853326577|0.9305688496260686	1.0|1.0000000000000004|0.9299505405155167	788.0|788.0|788.0	0.0|0.04653164365321523|0.018652288208536223
correl_pearson|sim_steinhaus|correl_spearman	48	copresence	RF0112->RF0067	3	0.999999988123549|0.9510002249532199|1.0	correl_pearson=copresence|sim_steinhaus=copresence|correl_spearman=copresence	correl_pearson=0.0|sim_steinhaus=0.3828486271164007|correl_spearman=0.0	correl_pearson=0.999999988123549|sim_steinhaus=0.9510002249532199|correl_spearman=1.0	0.999999988	0	0	0	0.9999999973032264|0.9510655562349297|1.0	0.9999999999999998|0.9510002249532199|1.0	788.0|788.0|788.0	4.975493782805558E-9|0.006375138664663999|0.0
sim_steinhaus|correl_pearson|correl_spearman	8	copresence	RF0156->RF0014	3	0.9532274591887167|0.9811154990449492|1.0	sim_steinhaus=copresence|correl_pearson=copresence|correl_spearman=copresence	sim_steinhaus=0.2698205281937424|correl_pearson=0.0|correl_spearman=0.0	sim_steinhaus=0.9532274591887167|correl_pearson=0.9811154990449492|correl_spearman=1.0	0.953227459	0	0	0	0.9547073554817379|0.9957119086198217|1.0	0.9532274591887167|0.9999999999999989|1.0	788.0|788.0|788.0	0.026330409218740747|0.007911430849063192|0.0
correl_pearson|correl_spearman	66	mutualExclusion	RF0156->RF0112	2	-0.81747357015901|-1.0	correl_pearson=mutualExclusion|correl_spearman=mutualExclusion	correl_pearson=2.6373742956598E-4|correl_spearman=0.0	correl_pearson=-0.81747357015901|correl_spearman=-1.0	-0.81747357	0	0	0	-0.9585538419935985|-1.0	-0.9999999999999992|-1.0	788.0|788.0	0.07646721675360099|0.0
correl_spearman|sim_steinhaus|correl_pearson	3	copresence	RF0025->RF0121	3	1.0|0.9717322347053439|0.9131183661753991	correl_spearman=copresence|sim_steinhaus=copresence|correl_pearson=copresence	correl_spearman=0.0|sim_steinhaus=0.12791510695548902|correl_pearson=1.3871947052157552E-7	correl_spearman=1.0|sim_steinhaus=0.9717322347053439|correl_pearson=0.9131183661753991	1	0	0	0	1.0|0.9716081716151107|0.9802718437736042	1.0|0.9717322347053439|0.9999999999999998	788.0|788.0|788.0	0.0|0.00982811269571183|0.03639799853292709
correl_pearson|correl_spearman	18.5	mutualExclusion	RF0025->RF0165	2	-0.9717004346506543|-1.0	correl_pearson=mutualExclusion|correl_spearman=mutualExclusion	correl_pearson=0.0|correl_spearman=0.0	correl_pearson=-0.9717004346506543|correl_spearman=-1.0	-0.971700435	0	0	0	-0.9935740360560187|-1.0	-1.0000000000000007|-1.0	788.0|788.0	0.011855756996322783|0.0
sim_steinhaus|correl_spearman|correl_pearson	18	copresence	RF0025->RF0168	3	0.8748648778996254|1.0|0.9770099304401548	sim_steinhaus=copresence|correl_spearman=copresence|correl_pearson=copresence	sim_steinhaus=0.35101775177491606|correl_spearman=0.0|correl_pearson=0.0	sim_steinhaus=0.8748648778996254|correl_spearman=1.0|correl_pearson=0.9770099304401548	0.874864878	0	0	0	0.8750404776838197|1.0|0.9947796598203089	0.8748648778996254|1.0|0.9999999999999998	788.0|788.0|788.0	0.014414831429966357|0.0|0.00963140863350322
correl_spearman|correl_pearson|sim_steinhaus	9	copresence	RF0114->RF0042	3	1.0|0.8663836167414906|0.8552645001098785	correl_spearman=copresence|correl_pearson=copresence|sim_steinhaus=copresence	correl_spearman=0.0|correl_pearson=2.080042464314147E-5|sim_steinhaus=0.26131205552546755	correl_spearman=1.0|correl_pearson=0.8663836167414906|sim_steinhaus=0.8552645001098785	1	0	0	0	1.0|0.9696598145397317|0.858286516524225	1.0|1.0000000000000004|0.8552645001098785	788.0|788.0|788.0	0.0|0.05597695056744179|0.06091012556953405
correl_spearman|correl_pearson	7	copresence	RF0114->RF0101	2	1.0|0.9650349931327106	correl_spearman=copresence|correl_pearson=copresence	correl_spearman=0.0|correl_pearson=1.1102230246251565E-16	correl_spearman=1.0|correl_pearson=0.9650349931327106	1	0	0	0	1.0|0.9920605185748739	1.0|0.9999999999999993	788.0|788.0	0.0|0.01464816224829123
correl_spearman|sim_steinhaus|correl_pearson	14	copresence	RF0114->RF0162	3	1.0|0.8328051913961837|0.9974747879959137	correl_spearman=copresence|sim_steinhaus=copresence|correl_pearson=copresence	correl_spearman=0.0|sim_steinhaus=0.027634931834401022|correl_pearson=0.0	correl_spearman=1.0|sim_steinhaus=0.8328051913961837|correl_pearson=0.9974747879959137	1	0	0	0	1.0|0.8370473309585936|0.9994266017485107	1.0|0.8328051913961837|0.9999999999999993	788.0|788.0|788.0	0.0|0.020245101654194894|0.0010579067033385887
correl_spearman|correl_pearson	53.83333333	mutualExclusion	RF0125->RF0016	2	-1.0|-0.9318441862881153	correl_spearman=mutualExclusion|correl_pearson=mutualExclusion	correl_spearman=0.0|correl_pearson=2.831845202777572E-9	correl_spearman=-1.0|correl_pearson=-0.9318441862881153	-1	0	0	0	-1.0|-0.9845239035978611	-1.0|-0.999999999999999	788.0|788.0	0.0|0.02855304508319651
correl_spearman|correl_pearson	32	copresence	RF0125->RF0054	2	1.0|0.8988784596767145	correl_spearman=copresence|correl_pearson=copresence	correl_spearman=0.0|correl_pearson=1.0325139923605953E-6	correl_spearman=1.0|correl_pearson=0.8988784596767145	1	0	0	0	1.0|0.9770383974433655	1.0|1.0000000000000004	788.0|788.0	0.0|0.04236363330557112
correl_pearson|correl_spearman	224	copresence	RF0125->RF0063	2	0.9320754829530454|1.0	correl_pearson=copresence|correl_spearman=copresence	correl_pearson=2.6635260663709914E-9|correl_spearman=0.0	correl_pearson=0.9320754829530454|correl_spearman=1.0	0.932075483	0	0	0	0.9845764239815028|1.0	0.9999999999999994|1.0	788.0|788.0	0.028456146172572985|0.0
correl_pearson|correl_spearman	33.83333333	mutualExclusion	RF0125->RF0134	2	-0.9577721720143882|-1.0	correl_pearson=mutualExclusion|correl_spearman=mutualExclusion	correl_pearson=4.796163466380676E-14|correl_spearman=0.0	correl_pearson=-0.9577721720143882|correl_spearman=-1.0	-0.957772172	0	0	0	-0.9904113544954418|-1.0	-0.9999999999999996|-1.0	788.0|788.0	0.017690832382042252|0.0
correl_spearman|correl_pearson	193.3333333	mutualExclusion	RF0125->RF0163	2	-1.0|-0.9945490288053587	correl_spearman=mutualExclusion|correl_pearson=mutualExclusion	correl_spearman=0.0|correl_pearson=0.0	correl_spearman=-1.0|correl_pearson=-0.9945490288053587	-1	0	0	0	-1.0|-0.9987622515072625	-1.0|-1.0000000000000002	788.0|788.0	0.0|0.002283617754543352
correl_spearman|correl_pearson	168	mutualExclusion	RF0136->RF0065	2	-1.0|-0.9893981332576479	correl_spearman=mutualExclusion|correl_pearson=mutualExclusion	correl_spearman=0.0|correl_pearson=0.0	correl_spearman=-1.0|correl_pearson=-0.9893981332576479	-1	0	0	0	-1.0|-0.9975926409969784	-1.0|-1.0000000000000004	788.0|788.0	0.0|0.004441522484642422
correl_spearman|correl_pearson|sim_steinhaus	92.5	copresence	RF0136->RF0165	3	1.0|0.9864931037683827|0.8189391043970374	correl_spearman=copresence|correl_pearson=copresence|sim_steinhaus=copresence	correl_spearman=0.0|correl_pearson=0.0|sim_steinhaus=0.48935500946343835	correl_spearman=1.0|correl_pearson=0.9864931037683827|sim_steinhaus=0.8189391043970374	1	0	0	0	1.0|0.9969329978355459|0.8184878623327089	1.0|1.0000000000000007|0.8189391043970374	788.0|788.0|788.0	0.0|0.0056585490808715696|0.006699152495629007
correl_pearson|correl_spearman	66.5	mutualExclusion	RF0136->RF0168	2	-0.9585952042921407|-1.0	correl_pearson=mutualExclusion|correl_spearman=mutualExclusion	correl_pearson=2.708944180085382E-14|correl_spearman=0.0	correl_pearson=-0.9585952042921407|correl_spearman=-1.0	-0.958595204	0	0	0	-0.9905982399007854|-1.0	-0.9999999999999991|-1.0	788.0|788.0	0.017346033069235968|0.0
correl_pearson|correl_spearman	13.33333333	mutualExclusion	RF0171->RF0012	2	-0.8777289705978245|-1.0	correl_pearson=mutualExclusion|correl_spearman=mutualExclusion	correl_pearson=8.706679210379598E-6|correl_spearman=0.0	correl_pearson=-0.8777289705978245|correl_spearman=-1.0	-0.877728971	0	0	0	-0.9722359966793683|-1.0	-1.0|-1.0	788.0|788.0	0.05122395324407105|0.0
correl_pearson|correl_spearman	4	copresence	RF0171->RF0038	2	0.9266591832764208|1.0	correl_pearson=copresence|correl_spearman=copresence	correl_pearson=1.011927341920682E-8|correl_spearman=0.0	correl_pearson=0.9266591832764208|correl_spearman=1.0	0.926659183	0	0	0	0.9833465483278706|1.0	1.0000000000000004|1.0	788.0|788.0	0.030725238718434914|0.0
correl_pearson|correl_spearman	21.5	mutualExclusion	RF0171->RF0074	2	-0.9169515256211634|-1.0	correl_pearson=mutualExclusion|correl_spearman=mutualExclusion	correl_pearson=7.200096474591078E-8|correl_spearman=0.0	correl_pearson=-0.9169515256211634|correl_spearman=-1.0	-0.916951526	0	0	0	-0.9811422368021183|-1.0	-0.9999999999999993|-1.0	788.0|788.0	0.034792143235994104|0.0
correl_spearman|correl_pearson	8.33333333	copresence	RF0171->RF0115	2	1.0|0.9959903557217474	correl_spearman=copresence|correl_pearson=copresence	correl_spearman=0.0|correl_pearson=0.0	correl_spearman=1.0|correl_pearson=0.9959903557217474	1	0	0	0	1.0|0.9990895326750786	1.0|1.0	788.0|788.0	0.0|0.0016797914603221503
correl_spearman|correl_pearson|sim_steinhaus	7.16666667	copresence	RF0171->RF0092	3	1.0|0.9695159150703303|0.9539786587673047	correl_spearman=copresence|correl_pearson=copresence|sim_steinhaus=copresence	correl_spearman=0.0|correl_pearson=0.0|sim_steinhaus=0.488682328295338	correl_spearman=1.0|correl_pearson=0.9695159150703303|sim_steinhaus=0.9539786587673047	1	0	0	0	1.0|0.9930779986121689|0.9540607609679377	1.0|1.0|0.9539786587673047	788.0|788.0|788.0	0.0|0.012770934773024179|0.003297510609342789
correl_spearman|correl_pearson	41	mutualExclusion	RF0060->RF0018	2	-1.0|-0.9961494265169837	correl_spearman=mutualExclusion|correl_pearson=mutualExclusion	correl_spearman=0.0|correl_pearson=0.0	correl_spearman=-1.0|correl_pearson=-0.9961494265169837	-1	0	0	0	-1.0|-0.9991256527773521	-1.0|-0.9999999999999992	788.0|788.0	0.0|0.0016131506949866225
correl_spearman|correl_pearson	42	copresence	RF0060->RF0104	2	1.0|0.9399738709088714	correl_spearman=copresence|correl_pearson=copresence	correl_spearman=0.0|correl_pearson=2.4847540691652625E-10	correl_spearman=1.0|correl_pearson=0.9399738709088714	1	0	0	0	1.0|0.9863699058103993	1.0|1.0000000000000004	788.0|788.0	0.0|0.025147213080810624
correl_pearson|correl_spearman	40	mutualExclusion	RF0060->RF0086	2	-0.862785815292825|-1.0	correl_pearson=mutualExclusion|correl_spearman=mutualExclusion	correl_pearson=2.6622200615222802E-5|correl_spearman=0.0	correl_pearson=-0.862785815292825|correl_spearman=-1.0	-0.862785815	0	0	0	-0.9688428640989284|-1.0	-0.9999999999999999|-1.0	788.0|788.0	0.05748420550828099|0.0
correl_spearman|correl_pearson|sim_steinhaus	190	copresence	RF0060->RF0140	3	1.0|0.9687407981533925|0.9052378398786943	correl_spearman=copresence|correl_pearson=copresence|sim_steinhaus=copresence	correl_spearman=0.0|correl_pearson=0.0|sim_steinhaus=0.3472339624646073	correl_spearman=1.0|correl_pearson=0.9687407981533925|sim_steinhaus=0.9052378398786943	1	0	0	0	1.0|0.9929019933167073|0.9041606211122011	1.0|0.9999999999999988|0.9052378398786943	788.0|788.0|788.0	0.0|0.013095660531088502|0.021721948028639963
correl_pearson|correl_spearman	41	mutualExclusion	RF0060->RF0142	2	-0.8686479781388408|-1.0	correl_pearson=mutualExclusion|correl_spearman=mutualExclusion	correl_pearson=1.768824466630292E-5|correl_spearman=0.0	correl_pearson=-0.8686479781388408|correl_spearman=-1.0	-0.868647978	0	0	0	-0.9701739816131795|-1.0	-1.0000000000000002|-1.0	788.0|788.0	0.05502832403740722|0.0
sim_steinhaus|correl_spearman|correl_pearson	22	copresence	RF0107->RF0102	3	0.9092592038557519|1.0|0.9616994155717483	sim_steinhaus=copresence|correl_spearman=copresence|correl_pearson=copresence	sim_steinhaus=0.4939539095364455|correl_spearman=0.0|correl_pearson=2.4980018054066022E-15	sim_steinhaus=0.9092592038557519|correl_spearman=1.0|correl_pearson=0.9616994155717483	0.909259204	0	0	0	0.9097926727299473|1.0|0.9913031111421278	0.9092592038557519|1.0|0.9999999999999997	788.0|788.0|788.0	0.011506523922710146|0.0|0.016045561696550557
correl_spearman|correl_pearson|sim_steinhaus	2	copresence	RF0118->RF0046	3	1.0|0.9999999999999993|1.0	correl_spearman=copresence|correl_pearson=copresence|sim_steinhaus=copresence	correl_spearman=0.0|correl_pearson=0.0|sim_steinhaus=0.0	correl_spearman=1.0|correl_pearson=0.9999999999999993|sim_steinhaus=1.0	1	0	0	0	1.0|1.0|1.0	1.0|0.9999999999999993|1.0	788.0|788.0|788.0	0.0|1.4199257994604222E-15|0.0
correl_spearman|sim_steinhaus|correl_pearson	6	copresence	RF0118->RF0064	3	1.0|0.8694455703223329|0.968021058584261	correl_spearman=copresence|sim_steinhaus=copresence|correl_pearson=copresence	correl_spearman=0.0|sim_steinhaus=0.014238027549344556|correl_pearson=0.0	correl_spearman=1.0|sim_steinhaus=0.8694455703223329|correl_pearson=0.968021058584261	1	0	0	0	1.0|0.8846354894500768|0.9927385625196874	1.0|0.8694455703223329|0.9999999999999991	788.0|788.0|788.0	0.0|0.07559870906486797|0.013397186626168725
correl_pearson|sim_steinhaus|correl_spearman	120	copresence	RF0011->RF0085	3	0.959970259562246|0.8566853928257021|1.0	correl_pearson=copresence|sim_steinhaus=copresence|correl_spearman=copresence	correl_pearson=9.880984919163893E-15|sim_steinhaus=0.3870550295626301|correl_spearman=0.0	correl_pearson=0.959970259562246|sim_steinhaus=0.8566853928257021|correl_spearman=1.0	0.95997026	0	0	0	0.9909104728088803|0.8566772332677267|1.0	0.9999999999999999|0.8566853928257021|1.0	788.0|788.0|788.0	0.016769970471184437|0.005838178007149696|0.0
correl_spearman|correl_pearson	8.5	copresence	RF0042->RF0162	2	1.0|0.8996624415180454	correl_spearman=copresence|correl_pearson=copresence	correl_spearman=0.0|correl_pearson=9.380533165792571E-7	correl_spearman=1.0|correl_pearson=0.8996624415180454	1	0	0	0	1.0|0.9772164156914513	1.0|1.0000000000000009	788.0|788.0	0.0|0.042035193695788564
sim_steinhaus|correl_spearman|correl_pearson	47.83333333	copresence	RF0160->RF0005	3	0.9012343150014214|1.0|0.9933028587337559	sim_steinhaus=copresence|correl_spearman=copresence|correl_pearson=copresence	sim_steinhaus=0.29766962879305103|correl_spearman=0.0|correl_pearson=0.0	sim_steinhaus=0.9012343150014214|correl_spearman=1.0|correl_pearson=0.9933028587337559	0.901234315	0	0	0	0.9139946412641085|1.0|0.9984792844775705	0.9012343150014214|1.0|1.0000000000000007	788.0|788.0|788.0	0.05509315589153242|0.0|0.0028056854740518386
correl_pearson|sim_steinhaus|correl_spearman	17.5	copresence	RF0160->RF0027	3	0.9975433584084089|0.8309768479593449|1.0	correl_pearson=copresence|sim_steinhaus=copresence|correl_spearman=copresence	correl_pearson=0.0|sim_steinhaus=0.01702580510022711|correl_spearman=0.0	correl_pearson=0.9975433584084089|sim_steinhaus=0.8309768479593449|correl_spearman=1.0	0.997543358	0	0	0	0.9994421719875891|0.8219175172308024|1.0	0.9999999999999986|0.8309768479593449|1.0	788.0|788.0|788.0	0.0010291799671623312|0.03180330594769844|0.0
sim_steinhaus|correl_spearman|correl_pearson	40.83333333	copresence	RF0160->RF0030	3	0.8719295468074363|1.0|0.9957694580987361	sim_steinhaus=copresence|correl_spearman=copresence|correl_pearson=copresence	sim_steinhaus=0.12721520797404007|correl_spearman=0.0|correl_pearson=0.0	sim_steinhaus=0.8719295468074363|correl_spearman=1.0|correl_pearson=0.9957694580987361	0.871929547	0	0	0	0.8809659430721466|1.0|0.9990393735951245	0.8719295468074363|1.0|1.0000000000000009	788.0|788.0|788.0	0.040825005335764615|0.0|0.0017723338194419538
correl_pearson|correl_spearman	144	copresence	RF0160->RF0031	2	0.9949424333366579|1.0	correl_pearson=copresence|correl_spearman=copresence	correl_pearson=0.0|correl_spearman=0.0	correl_pearson=0.9949424333366579|correl_spearman=1.0	0.994942433	0	0	0	0.998851581618946|1.0	1.000000000000001|1.0	788.0|788.0	0.002118805734756675|0.0
correl_spearman|correl_pearson|sim_steinhaus	47.83333333	copresence	RF0160->RF0045	3	1.0|0.983012858328057|0.8734173891852702	correl_spearman=copresence|correl_pearson=copresence|sim_steinhaus=copresence	correl_spearman=0.0|correl_pearson=0.0|sim_steinhaus=0.13165027879814217	correl_spearman=1.0|correl_pearson=0.983012858328057|sim_steinhaus=0.8734173891852702	1	0	0	0	1.0|0.9961427407612896|0.8891263149506519	1.0|0.9999999999999998|0.8734173891852702	788.0|788.0|788.0	0.0|0.0071165553689085115|0.07137881265999804
correl_pearson|correl_spearman	33.56017316	mutualExclusion	RF0116->RF0040	2	-0.9811973088163511|-1.0	correl_pearson=mutualExclusion|correl_spearman=mutualExclusion	correl_pearson=0.0|correl_spearman=0.0	correl_pearson=-0.9811973088163511|correl_spearman=-1.0	-0.981197309	0	0	0	-0.9957304851115473|-1.0	-1.0000000000000007|-1.0	788.0|788.0	0.007877157645299194|0.0
correl_pearson|correl_spearman|sim_steinhaus	27.89350649	copresence	RF0116->RF0130	3	0.9620196795721929|1.0|0.8868314964231516	correl_pearson=copresence|correl_spearman=copresence|sim_steinhaus=copresence	correl_pearson=1.942890293094024E-15|correl_spearman=0.0|sim_steinhaus=0.4840843396646183	correl_pearson=0.9620196795721929|correl_spearman=1.0|sim_steinhaus=0.8868314964231516	0.96201968	0	0	0	0.9913758332809383|1.0|0.8858462506555697	0.9999999999999989|1.0|0.8868314964231515	788.0|788.0|788.0	0.01591139100816372|0.0|0.014615760561013148
correl_spearman|correl_pearson	26.01818182	copresence	RF0116->RF0099	2	1.0|0.9989158274581807	correl_spearman=copresence|correl_pearson=copresence	correl_spearman=0.0|correl_pearson=0.0	correl_spearman=1.0|correl_pearson=0.9989158274581807	1	0	0	0	1.0|0.9997538176443065	1.0|0.9999999999999997	788.0|788.0	0.0|4.5420083450812854E-4
correl_spearman|correl_pearson|sim_steinhaus	11.23116883	copresence	RF0116->RF0152	3	1.0|0.9998771251873696|0.8618945539911136	correl_spearman=copresence|correl_pearson=copresence|sim_steinhaus=copresence	correl_spearman=0.0|correl_pearson=0.0|sim_steinhaus=0.48999407236793074	correl_spearman=1.0|correl_pearson=0.9998771251873696|sim_steinhaus=0.8618945539911136	1	0	0	0	1.0|0.999972098896013|0.8590205926248461	1.0|0.9999999999999994|0.8618945539911136	788.0|788.0|788.0	0.0|5.1476900847304284E-5|0.03158945029715156
correl_spearman|correl_pearson	23.33333333	mutualExclusion	RF0116->RF0158	2	-1.0|-0.8920565990115028	correl_spearman=mutualExclusion|correl_pearson=mutualExclusion	correl_spearman=0.0|correl_pearson=2.2459183899314894E-6	correl_spearman=-1.0|correl_pearson=-0.8920565990115028	-1	0	0	0	-1.0|-0.9754893619679397	-1.0|-1.0000000000000009	788.0|788.0	0.0|0.045221568447369354
correl_pearson|correl_spearman	44	mutualExclusion	RF0072->RF0055	2	-0.9975514949077801|-1.0	correl_pearson=mutualExclusion|correl_spearman=mutualExclusion	correl_pearson=0.0|correl_spearman=0.0	correl_pearson=-0.9975514949077801|correl_spearman=-1.0	-0.997551495	0	0	0	-0.9994440195372188|-1.0	-0.9999999999999996|-1.0	788.0|788.0	0.0010257712802040871|0.0
correl_pearson|correl_spearman	56	copresence	RF0155->RF0095	2	0.9672386173857179|1.0	correl_pearson=copresence|correl_spearman=copresence	correl_pearson=0.0|correl_spearman=0.0	correl_pearson=0.9672386173857179|correl_spearman=1.0	0.967238617	0	0	0	0.9925608941043679|1.0	1.0|1.0	788.0|788.0	0.01372498080248642|0.0
correl_pearson|correl_spearman	40	copresence	RF0093->RF0107	2	0.9994950966871954|1.0	correl_pearson=copresence|correl_spearman=copresence	correl_pearson=0.0|correl_spearman=0.0	correl_pearson=0.9994950966871954|correl_spearman=1.0	0.999495097	0	0	0	0.9998853519323233|1.0	1.0000000000000007|1.0	788.0|788.0	2.115230714451491E-4|0.0
correl_spearman|correl_pearson	54	mutualExclusion	RF0093->RF0155	2	-1.0|-0.9989580897192287	correl_spearman=mutualExclusion|correl_pearson=mutualExclusion	correl_spearman=0.0|correl_pearson=0.0	correl_spearman=-1.0|correl_pearson=-0.9989580897192287	-1	0	0	0	-1.0|-0.9997634141085109	-1.0|-1.0000000000000002	788.0|788.0	0.0|4.364955768156756E-4
correl_pearson|sim_steinhaus|correl_spearman	2.66666667	copresence	RF0045->RF0030	3	0.961989578866582|0.9404287779534426|1.0	correl_pearson=copresence|sim_steinhaus=copresence|correl_spearman=copresence	correl_pearson=1.9984014443252818E-15|sim_steinhaus=0.028549855676106906|correl_spearman=0.0	correl_pearson=0.961989578866582|sim_steinhaus=0.9404287779534426|correl_spearman=1.0	0.961989579	0	0	0	0.9913689983332367|0.9401914015385913|1.0	0.9999999999999991|0.9404287779534426|1.0	788.0|788.0|788.0	0.015924001330858088|0.018037859511571868|0.0
correl_spearman|sim_steinhaus|correl_pearson	12.33333333	copresence	RF0045->RF0131	3	1.0|0.9406084208495686|0.8716182816014808	correl_spearman=copresence|sim_steinhaus=copresence|correl_pearson=copresence	correl_spearman=0.0|sim_steinhaus=0.0205822851855213|correl_pearson=1.4180093792337534E-5	correl_spearman=1.0|sim_steinhaus=0.9406084208495686|correl_pearson=0.8716182816014808	1	0	0	0	1.0|0.9414479705383544|0.9708484464934036	1.0|0.9406084208495686|1.0000000000000004	788.0|788.0|788.0	0.0|0.01598856073236855|0.053783951707879335
sim_steinhaus|correl_pearson|correl_spearman	8.66666667	copresence	RF0109->RF0003	3	0.9634979230055604|0.9941753170652375|1.0	sim_steinhaus=copresence|correl_pearson=copresence|correl_spearman=copresence	sim_steinhaus=0.28753087595998617|correl_pearson=0.0|correl_spearman=0.0	sim_steinhaus=0.9634979230055604|correl_pearson=0.9941753170652375|correl_spearman=1.0	0.963497923	0	0	0	0.9655296262831212|0.9986773930248815|1.0	0.9634979230055604|0.9999999999999992|1.0	788.0|788.0|788.0	0.02368304515267245|0.002440179720172372|0.0
sim_steinhaus|correl_spearman|correl_pearson	8.66666667	copresence	RF0109->RF0005	3	0.8751194959382593|1.0|0.9892036157033753	sim_steinhaus=copresence|correl_spearman=copresence|correl_pearson=copresence	sim_steinhaus=0.15274121730197893|correl_spearman=0.0|correl_pearson=0.0	sim_steinhaus=0.8751194959382593|correl_spearman=1.0|correl_pearson=0.9892036157033753	0.875119496	0	0	0	0.8808044594469684|1.0|0.9975484720221269	0.8751194959382593|1.0|0.9999999999999994	788.0|788.0|788.0	0.043214804394329565|0.0|0.004523013236408333
sim_steinhaus|correl_spearman|correl_pearson	8	copresence	RF0109->RF0030	3	0.9044455173483402|1.0|0.9981560353788472	sim_steinhaus=copresence|correl_spearman=copresence|correl_pearson=copresence	sim_steinhaus=0.4756724020984773|correl_spearman=0.0|correl_pearson=0.0	sim_steinhaus=0.9044455173483402|correl_spearman=1.0|correl_pearson=0.9981560353788472	0.904445517	0	0	0	0.9138265564979293|1.0|0.9995812921497864	0.9044455173483402|1.0|0.9999999999999996	788.0|788.0|788.0	0.05671505239088377|0.0|7.725064391742424E-4
correl_pearson|sim_steinhaus|correl_spearman	8.66666667	copresence	RF0109->RF0045	3	0.9767921217710537|0.9029471827302052|1.0	correl_pearson=copresence|sim_steinhaus=copresence|correl_spearman=copresence	correl_pearson=0.0|sim_steinhaus=0.18701165055014374|correl_spearman=0.0	correl_pearson=0.9767921217710537|sim_steinhaus=0.9029471827302052|correl_spearman=1.0	0.976792122	0	0	0	0.9947302021471158|0.9057730964589275|1.0	0.9999999999999993|0.9029471827302054|1.0	788.0|788.0|788.0	0.009722656913138573|0.029644979284852244|0.0
correl_spearman|correl_pearson	21	mutualExclusion	RF0015->RF0066	2	-1.0|-0.8473600804539575	correl_spearman=mutualExclusion|correl_pearson=mutualExclusion	correl_spearman=0.0|correl_pearson=6.742340444043649E-5	correl_spearman=-1.0|correl_pearson=-0.8473600804539575	-1	0	0	0	-1.0|-0.9653401524968193	-1.0|-1.0000000000000004	788.0|788.0	0.0|0.0639466285696143
correl_pearson|correl_spearman	4	mutualExclusion	RF0015->RF0133	2	-0.8893739859412602|-1.0	correl_pearson=mutualExclusion|correl_spearman=mutualExclusion	correl_pearson=2.9711476808857995E-6|correl_spearman=0.0	correl_pearson=-0.8893739859412602|correl_spearman=-1.0	-0.889373986	0	0	0	-0.9748802227584695|-1.0	-1.0|-1.0	788.0|788.0	0.046345416403454257|0.0
sim_steinhaus|correl_pearson|correl_spearman	38.85714286	copresence	RF0055->RF0084	3	0.8458554846970857|0.9081319424806793|1.0	sim_steinhaus=copresence|correl_pearson=copresence|correl_spearman=copresence	sim_steinhaus=0.19312055630267233|correl_pearson=3.003373490462202E-7|correl_spearman=0.0	sim_steinhaus=0.8458554846970857|correl_pearson=0.9081319424806793|correl_spearman=1.0	0.845855485	0	0	0	0.8471112070776189|0.9791395797802819|1.0	0.8458554846970857|1.0000000000000016|1.0	788.0|788.0|788.0	0.016850840251597225|0.03848699979056234|0.0
correl_spearman|correl_pearson	20.33333333	mutualExclusion	RF0101->RF0157	2	-1.0|-0.9804260635751304	correl_spearman=mutualExclusion|correl_pearson=mutualExclusion	correl_spearman=0.0|correl_pearson=0.0	correl_spearman=-1.0|correl_pearson=-0.9804260635751304	-1	0	0	0	-1.0|-0.9955553589549778	-1.0|-0.9999999999999999	788.0|788.0	0.0|0.008200261412145197
correl_pearson|sim_steinhaus|correl_spearman	19.33333333	copresence	RF0101->RF0162	3	0.943981854052691|0.8023023940366056|1.0	correl_pearson=copresence|sim_steinhaus=copresence|correl_spearman=copresence	correl_pearson=5.792311075225598E-11|sim_steinhaus=0.2550730293754399|correl_spearman=0.0	correl_pearson=0.943981854052691|sim_steinhaus=0.8023023940366056|correl_spearman=1.0	0.943981854	0	0	0	0.987279995942616|0.794542059951071|1.0	0.9999999999999993|0.8023023940366056|1.0	788.0|788.0|788.0	0.02346811753245463|0.047740485696360274|0.0
correl_pearson|correl_spearman|sim_steinhaus	30	copresence	RF0165->RF0021	3	0.9739253305706528|1.0|0.959817358704846	correl_pearson=copresence|correl_spearman=copresence|sim_steinhaus=copresence	correl_pearson=0.0|correl_spearman=0.0|sim_steinhaus=0.3029017735101419	correl_pearson=0.9739253305706528|correl_spearman=1.0|sim_steinhaus=0.959817358704846	0.973925331	0	0	0	0.9940792417291279|1.0|0.9602399811690441	1.0000000000000002|1.0|0.959817358704846	788.0|788.0|788.0	0.010923664045636371|0.0|0.006716498308068585
correl_spearman|sim_steinhaus|correl_pearson	6	copresence	RF0009->RF0021	3	1.0|0.9027372522204173|0.9699869573000417	correl_spearman=copresence|sim_steinhaus=copresence|correl_pearson=copresence	correl_spearman=0.0|sim_steinhaus=0.454557455775613|correl_pearson=0.0	correl_spearman=1.0|sim_steinhaus=0.9027372522204173|correl_pearson=0.9699869573000417	1	0	0	0	1.0|0.899490089333082|0.9931849578656731	1.0|0.9027372522204173|0.9999999999999991	788.0|788.0|788.0	0.0|0.03858508834744981|0.01257359738845559
correl_spearman|correl_pearson	4.5	mutualExclusion	RF0009->RF0025	2	-1.0|-0.9722786210250774	correl_spearman=mutualExclusion|correl_pearson=mutualExclusion	correl_spearman=0.0|correl_pearson=0.0	correl_spearman=-1.0|correl_pearson=-0.9722786210250774	-1	0	0	0	-1.0|-0.9937053244609546	-1.0|-0.9999999999999998	788.0|788.0	0.0|0.01161353288195458
correl_spearman|correl_pearson	6.5	mutualExclusion	RF0009->RF0121	2	-1.0|-0.9831347779090315	correl_spearman=mutualExclusion|correl_pearson=mutualExclusion	correl_spearman=0.0|correl_pearson=0.0	correl_spearman=-1.0|correl_pearson=-0.9831347779090315	-1	0	0	0	-1.0|-0.9961704249614511	-1.0|-1.0000000000000002	788.0|788.0	0.0|0.0070654786506875004
correl_spearman|sim_steinhaus|correl_pearson	29	copresence	RF0009->RF0165	3	1.0|0.8858435457455409|0.8895301434634162	correl_spearman=copresence|sim_steinhaus=copresence|correl_pearson=copresence	correl_spearman=0.0|sim_steinhaus=0.48828528484259726|correl_pearson=2.9242089051861875E-6	correl_spearman=1.0|sim_steinhaus=0.8858435457455409|correl_pearson=0.8895301434634162	1	0	0	0	1.0|0.8831209104634666|0.9749156813457152	1.0|0.885843545745541|0.9999999999999998	788.0|788.0|788.0	0.0|0.031011423846276004|0.046279996118267115
correl_spearman|correl_pearson|sim_steinhaus	18	copresence	RF0008->RF0141	3	1.0|0.947573836850325|0.932457725720819	correl_spearman=copresence|correl_pearson=copresence|sim_steinhaus=copresence	correl_spearman=0.0|correl_pearson=1.3027356970951587E-11|sim_steinhaus=0.1522459967746838	correl_spearman=1.0|correl_pearson=0.947573836850325|sim_steinhaus=0.932457725720819	1	0	0	0	1.0|0.9880956251461027|0.9325333825525134	1.0|0.999999999999999|0.932457725720819	788.0|788.0|788.0	0.0|0.021963300244343606|0.002111433726633022
correl_spearman|correl_pearson|sim_steinhaus	48	copresence	RF0008->RF0011	3	1.0|0.9181536351041745|0.8190165375191825	correl_spearman=copresence|correl_pearson=copresence|sim_steinhaus=copresence	correl_spearman=0.0|correl_pearson=5.7891858085135084E-8|sim_steinhaus=0.4984434707694592	correl_spearman=1.0|correl_pearson=0.9181536351041745|sim_steinhaus=0.8190165375191825	1	0	0	0	1.0|0.9814151990225382|0.8191717453847525	1.0|0.9999999999999998|0.8190165375191825	788.0|788.0|788.0	0.0|0.03428853416152174|0.009890015654237869
sim_steinhaus|correl_pearson|correl_spearman	2	copresence	RF0008->RF0024	3	0.972149306729005|0.9905904905104097|1.0	sim_steinhaus=copresence|correl_pearson=copresence|correl_spearman=copresence	sim_steinhaus=0.16206325927929482|correl_pearson=0.0|correl_spearman=0.0	sim_steinhaus=0.972149306729005|correl_pearson=0.9905904905104097|correl_spearman=1.0	0.972149307	0	0	0	0.9719489062865654|0.9978633887847981|1.0	0.972149306729005|0.9999999999999993|1.0	788.0|788.0|788.0	0.0086416477405664|0.003941998987830672|0.0
correl_spearman|correl_pearson	31.83333333	mutualExclusion	RF0105->RF0042	2	-1.0|-0.8846480383543716	correl_spearman=mutualExclusion|correl_pearson=mutualExclusion	correl_spearman=0.0|correl_pearson=4.7156767418732315E-6	correl_spearman=-1.0|correl_pearson=-0.8846480383543716	-1	0	0	0	-1.0|-0.9738071049059729	-1.0|-0.9999999999999999	788.0|788.0	0.0|0.048325294379524
correl_spearman|sim_steinhaus|correl_pearson	7.16666667	copresence	RF0105->RF0056	3	1.0|0.883440752031986|0.9085993707278445	correl_spearman=copresence|sim_steinhaus=copresence|correl_pearson=copresence	correl_spearman=0.0|sim_steinhaus=0.31793507020835243|correl_pearson=2.803438749476861E-7	correl_spearman=1.0|sim_steinhaus=0.883440752031986|correl_pearson=0.9085993707278445	1	0	0	0	1.0|0.884245628467541|0.9792457184091236	1.0|0.883440752031986|0.9999999999999987	788.0|788.0|788.0	0.0|0.030082632095164475|0.038291176439806826
correl_pearson|sim_steinhaus|correl_spearman	5.5	copresence	RF0105->RF0087	3	0.9916699951448505|0.8724357713687165|1.0	correl_pearson=copresence|sim_steinhaus=copresence|correl_spearman=copresence	correl_pearson=0.0|sim_steinhaus=0.4932579702365197|correl_spearman=0.0	correl_pearson=0.9916699951448505|sim_steinhaus=0.8724357713687165|correl_spearman=1.0	0.991669995	0	0	0	0.9981085112017989|0.8722739157539334|1.0	1.0000000000000002|0.8724357713687165|1.0	788.0|788.0|788.0	0.0034897537160630057|0.026255590539944498|0.0
correl_spearman|correl_pearson|sim_steinhaus	7.16666667	copresence	RF0105->RF0123	3	1.0|0.8976780781492192|0.8989345032784264	correl_spearman=copresence|correl_pearson=copresence|sim_steinhaus=copresence	correl_spearman=0.0|correl_pearson=1.1925637570797676E-6|sim_steinhaus=0.3584746918940222	correl_spearman=1.0|correl_pearson=0.8976780781492192|sim_steinhaus=0.8989345032784264	1	0	0	0	1.0|0.9767658275886878|0.898733711180721	1.0|1.000000000000001|0.8989345032784264	788.0|788.0|788.0	0.0|0.04286651847420073|0.030189307009263987
correl_spearman|correl_pearson|sim_steinhaus	7.33333333	copresence	RF0105->RF0157	3	1.0|0.9945070914810648|0.9343617234118105	correl_spearman=copresence|correl_pearson=copresence|sim_steinhaus=copresence	correl_spearman=0.0|correl_pearson=0.0|sim_steinhaus=0.24114524428538486	correl_spearman=1.0|correl_pearson=0.9945070914810648|sim_steinhaus=0.9343617234118105	1	0	0	0	1.0|0.9987527288262381|0.9331745492189928	1.0|1.0000000000000004|0.9343617234118103	788.0|788.0|788.0	0.0|0.002301186883954583|0.024805308736193337
correl_spearman|correl_pearson|sim_steinhaus	6.66666667	copresence	RF0105->RF0161	3	1.0|0.9920902852017672|0.9049958198184085	correl_spearman=copresence|correl_pearson=copresence|sim_steinhaus=copresence	correl_spearman=0.0|correl_pearson=0.0|sim_steinhaus=0.185948556993416	correl_spearman=1.0|correl_pearson=0.9920902852017672|sim_steinhaus=0.9049958198184085	1	0	0	0	1.0|0.998203946192352|0.9030499845551476	1.0|0.9999999999999989|0.9049958198184085	788.0|788.0|788.0	0.0|0.003313678333940404|0.0170443770562476
correl_spearman|correl_pearson|sim_steinhaus	56.86075036	copresence	RF0026->RF0040	3	1.0|0.988830062555341|0.8151588775540145	correl_spearman=copresence|correl_pearson=copresence|sim_steinhaus=copresence	correl_spearman=0.0|correl_pearson=0.0|sim_steinhaus=0.48818720421608175	correl_spearman=1.0|correl_pearson=0.988830062555341|sim_steinhaus=0.8151588775540145	1	0	0	0	1.0|0.9974636495511627|0.815826418137364	1.0|0.9999999999999987|0.8151588775540144	788.0|788.0|788.0	0.0|0.004679508761821133|0.012399075717747319
correl_spearman|correl_pearson	2	copresence	RF0026->RF0068	2	1.0|1.0000000000000004	correl_spearman=copresence|correl_pearson=copresence	correl_spearman=0.0|correl_pearson=0.0	correl_spearman=1.0|correl_pearson=1.0000000000000004	1	0	0	0	1.0|1.0	1.0|1.000000000000001	788.0|788.0	0.0|1.2163017494225374E-15
correl_pearson|correl_spearman	9.88888889	copresence	RF0026->RF0126	2	0.8733469815910095|1.0	correl_pearson=copresence|correl_spearman=copresence	correl_pearson=1.2410243677096755E-5|correl_spearman=0.0	correl_pearson=0.8733469815910095|correl_spearman=1.0	0.873346982	0	0	0	0.9712409812784932|1.0	0.9999999999999989|1.0	788.0|788.0	0.05305973397723875|0.0
correl_pearson|correl_spearman	19.14069264	mutualExclusion	RF0026->RF0130	2	-0.8136922371114162|-1.0	correl_pearson=mutualExclusion|correl_spearman=mutualExclusion	correl_pearson=3.040557221996032E-4|correl_spearman=0.0	correl_pearson=-0.8136922371114162|correl_spearman=-1.0	-0.813692237	0	0	0	-0.9576952171517027|-1.0	-0.9999999999999998|-1.0	788.0|788.0	0.07805136001449509|0.0
correl_spearman|correl_pearson|sim_steinhaus	9.88888889	copresence	RF0026->RF0137	3	1.0|0.8575535289953713|0.8015798899872627	correl_spearman=copresence|correl_pearson=copresence|sim_steinhaus=copresence	correl_spearman=0.0|correl_pearson=3.729690043080547E-5|sim_steinhaus=0.22365494845726697	correl_spearman=1.0|correl_pearson=0.8575535289953713|sim_steinhaus=0.8015798899872627	1	0	0	0	1.0|0.9676547722439146|0.7928748041728513	1.0|0.9999999999999994|0.8015798899872626	788.0|788.0|788.0	0.0|0.059676207898141924|0.06434225947756785
correl_pearson|correl_spearman	10	mutualExclusion	RF0130->RF0040	2	-0.8912439516838998|-1.0	correl_pearson=mutualExclusion|correl_spearman=mutualExclusion	correl_pearson=2.448102209506864E-6|correl_spearman=0.0	correl_pearson=-0.8912439516838998|correl_spearman=-1.0	-0.891243952	0	0	0	-0.9753048346664813|-1.0	-0.9999999999999998|-1.0	788.0|788.0	0.04556201711224622|0.0
correl_spearman|correl_pearson	13.16666667	copresence	RF0123->RF0087	2	1.0|0.9469583956127606	correl_spearman=copresence|correl_pearson=copresence	correl_spearman=0.0|correl_pearson=1.7062629087405412E-11	correl_spearman=1.0|correl_pearson=0.9469583956127606	1	0	0	0	1.0|0.9879558773035718	1.0|1.0000000000000007	788.0|788.0	0.0|0.022221131828257468
correl_pearson|correl_spearman	5.16666667	copresence	RF0123->RF0157	2	0.9388699005028373|1.0	correl_pearson=copresence|correl_spearman=copresence	correl_pearson=3.589848418528163E-10|correl_spearman=0.0	correl_pearson=0.9388699005028373|correl_spearman=1.0	0.938869901	0	0	0	0.9861192279665255|1.0	0.9999999999999998|1.0	788.0|788.0	0.0256097079885414|0.0
correl_spearman|correl_pearson	2.5	copresence	RF0123->RF0161	2	1.0|0.945891123642238	correl_spearman=copresence|correl_pearson=copresence	correl_spearman=0.0|correl_pearson=2.6854463097691905E-11	correl_spearman=1.0|correl_pearson=0.945891123642238	1	0	0	0	1.0|0.9877135325496362	1.0|0.9999999999999993	788.0|788.0	0.0|0.02266825237499692
correl_pearson|correl_spearman	8.66666667	mutualExclusion	RF0099->RF0055	2	-0.9012268678317195|-1.0	correl_pearson=mutualExclusion|correl_spearman=mutualExclusion	correl_pearson=7.711501996965353E-7|correl_spearman=0.0	correl_pearson=-0.9012268678317195|correl_spearman=-1.0	-0.901226868	0	0	0	-0.9775716489595524|-1.0	-0.9999999999999996|-1.0	788.0|788.0	0.04137979641372335|0.0
correl_spearman|correl_pearson	15.98181818	mutualExclusion	RF0099->RF0084	2	-1.0|-0.9998686510109277	correl_spearman=mutualExclusion|correl_pearson=mutualExclusion	correl_spearman=0.0|correl_pearson=0.0	correl_spearman=-1.0|correl_pearson=-0.9998686510109277	-1	0	0	0	-1.0|-0.9999701746702685	-1.0|-1.0000000000000007	788.0|788.0	0.0|5.502705348761213E-5
correl_spearman|sim_steinhaus|correl_pearson	2	copresence	RF0124->RF0132	3	1.0|0.9652954413852988|0.9818329534044953	correl_spearman=copresence|sim_steinhaus=copresence|correl_pearson=copresence	correl_spearman=0.0|sim_steinhaus=0.48616096918992074|correl_pearson=0.0	correl_spearman=1.0|sim_steinhaus=0.9652954413852988|correl_pearson=0.9818329534044953	1	0	0	0	1.0|0.9667622480436799|0.995874820515783	1.0|0.9652954413852988|1.0000000000000004	788.0|788.0|788.0	0.0|0.021666737566654735|0.007610862114606938
sim_steinhaus|correl_spearman|correl_pearson	4	copresence	RF0124->RF0174	3	0.8876073507819338|1.0|0.968380950093284	sim_steinhaus=copresence|correl_spearman=copresence|correl_pearson=copresence	sim_steinhaus=0.04254615253222194|correl_spearman=0.0|correl_pearson=0.0	sim_steinhaus=0.8876073507819338|correl_spearman=1.0|correl_pearson=0.968380950093284	0.887607351	0	0	0	0.8825681346975778|1.0|0.9928202828511627	0.8876073507819338|1.0|0.9999999999999997	788.0|788.0|788.0	0.029289162399430645|0.0|0.013246414477432506
correl_pearson|sim_steinhaus|correl_spearman	13.16666667	copresence	RF0056->RF0087	3	0.9548283827539383|0.9429172028413649|1.0	correl_pearson=copresence|sim_steinhaus=copresence|correl_spearman=copresence	correl_pearson=3.1291635949060037E-13|sim_steinhaus=0.49131981174119743|correl_spearman=0.0	correl_pearson=0.9548283827539383|sim_steinhaus=0.9429172028413649|correl_spearman=1.0	0.954828383	0	0	0	0.9897429101779063|0.9412323608834852|1.0	0.9999999999999986|0.9429172028413649|1.0	788.0|788.0|788.0	0.01892409691064659|0.043857506315056353|0.0
correl_pearson|correl_spearman|sim_steinhaus	2.5	copresence	RF0056->RF0161	3	0.9538410447892599|1.0|0.9387242463136241	correl_pearson=copresence|correl_spearman=copresence|sim_steinhaus=copresence	correl_pearson=5.564992910933597E-13|correl_spearman=0.0|sim_steinhaus=0.18756444218559687	correl_pearson=0.9538410447892599|correl_spearman=1.0|sim_steinhaus=0.9387242463136241	0.953841045	0	0	0	0.9895187159868186|1.0|0.9376545389399201	1.0000000000000004|1.0|0.9387242463136241	788.0|788.0|788.0	0.019337730082675347|0.0|0.025440654952772163
correl_spearman|correl_pearson|sim_steinhaus	3.33333333	copresence	RF0100->RF0172	3	1.0|0.926319391842723|0.8923817138400731	correl_spearman=copresence|correl_pearson=copresence|sim_steinhaus=copresence	correl_spearman=0.0|correl_pearson=1.0932339145064418E-8|sim_steinhaus=0.3549780933552156	correl_spearman=1.0|correl_pearson=0.926319391842723|sim_steinhaus=0.8923817138400731	1	0	0	0	1.0|0.9832693921074661|0.8925505620641199	1.0|1.0000000000000004|0.8923817138400731	788.0|788.0|788.0	0.0|0.030867590186297807|0.007259480838024811
correl_pearson|correl_spearman|sim_steinhaus	9.16666667	copresence	RF0100->RF0034	3	0.9507409669609697|1.0|0.8841842944787693	correl_pearson=copresence|correl_spearman=copresence|sim_steinhaus=copresence	correl_pearson=2.9238833576528123E-12|correl_spearman=0.0|sim_steinhaus=0.27173219236598256	correl_pearson=0.9507409669609697|correl_spearman=1.0|sim_steinhaus=0.8841842944787693	0.950740967	0	0	0	0.9888147833255928|1.0|0.8834598924020715	0.9999999999999993|1.0|0.8841842944787695	788.0|788.0|788.0	0.02063646979645463|0.0|0.02478846371267082
sim_steinhaus|correl_spearman|correl_pearson	6	copresence	RF0046->RF0064	3	0.8694455703223329|1.0|0.968021058584261	sim_steinhaus=copresence|correl_spearman=copresence|correl_pearson=copresence	sim_steinhaus=0.1355114789426629|correl_spearman=0.0|correl_pearson=0.0	sim_steinhaus=0.8694455703223329|correl_spearman=1.0|correl_pearson=0.968021058584261	0.86944557	0	0	0	0.8846354894500768|1.0|0.9927385625196874	0.8694455703223329|1.0|0.9999999999999991	788.0|788.0|788.0	0.07559870906486797|0.0|0.013397186626168725
correl_spearman|correl_pearson	12.16666667	copresence	RF0149->RF0042	2	1.0|0.9968434660574675	correl_spearman=copresence|correl_pearson=copresence	correl_spearman=0.0|correl_pearson=0.0	correl_spearman=1.0|correl_pearson=0.9968434660574675	1	0	0	0	1.0|0.9992832478855347	1.0|0.999999999999999	788.0|788.0	0.0|0.001322391312775709
sim_steinhaus|correl_pearson|correl_spearman	9.5	copresence	RF0149->RF0057	3	0.8895609984913148|0.9945183266286408|1.0	sim_steinhaus=copresence|correl_pearson=copresence|correl_spearman=copresence	sim_steinhaus=0.3620263240151762|correl_pearson=0.0|correl_spearman=0.0	sim_steinhaus=0.8895609984913148|correl_pearson=0.9945183266286408|correl_spearman=1.0	0.889560998	0	0	0	0.8865681304024161|0.9987552799839055|1.0	0.8895609984913148|1.0000000000000007|1.0	788.0|788.0|788.0	0.026136171027767066|0.0022964800562054475|0.0
correl_pearson|correl_spearman|sim_steinhaus	2	copresence	RF0149->RF0075	3	0.999999999999999|1.0|1.0	correl_pearson=copresence|correl_spearman=copresence|sim_steinhaus=copresence	correl_pearson=0.0|correl_spearman=0.0|sim_steinhaus=0.0	correl_pearson=0.999999999999999|correl_spearman=1.0|sim_steinhaus=1.0	1	0	0	0	1.0|1.0|1.0	0.9999999999999992|1.0|1.0	788.0|788.0|788.0	1.0398983372376851E-15|0.0|0.0
correl_spearman|correl_pearson|sim_steinhaus	11.33333333	copresence	RF0149->RF0162	3	1.0|0.8621611366866667|0.8686671644011796	correl_spearman=copresence|correl_pearson=copresence|sim_steinhaus=copresence	correl_spearman=0.0|correl_pearson=2.7752089229171606E-5|sim_steinhaus=0.3237607108416816	correl_spearman=1.0|correl_pearson=0.8621611366866667|sim_steinhaus=0.8686671644011796	1	0	0	0	1.0|0.9687010187331084|0.8680105368916575	1.0|1.0000000000000002|0.8686671644011796	788.0|788.0|788.0	0.0|0.057745906974857486|0.05091959975665729
sim_steinhaus|correl_spearman|correl_pearson	4	copresence	RF0132->RF0174	3	0.8473035693701328|1.0|0.9034508986281681	sim_steinhaus=copresence|correl_spearman=copresence|correl_pearson=copresence	sim_steinhaus=0.008739494659840252|correl_spearman=0.0|correl_pearson=5.774535792868463E-7	sim_steinhaus=0.8473035693701328|correl_spearman=1.0|correl_pearson=0.9034508986281681	0.847303569	0	0	0	0.8456882234085737|1.0|0.9780766581896219	0.8473035693701328|1.0|0.9999999999999998	788.0|788.0|788.0	0.009712927639693364|0.0|0.040448065895973995
correl_pearson|correl_spearman|sim_steinhaus	8	copresence	RF0129->RF0111	3	0.9939842964766402|1.0|0.9019401213194915	correl_pearson=copresence|correl_spearman=copresence|sim_steinhaus=copresence	correl_pearson=0.0|correl_spearman=0.0|sim_steinhaus=0.3536753109865537	correl_pearson=0.9939842964766402|correl_spearman=1.0|sim_steinhaus=0.9019401213194915	0.993984296	0	0	0	0.9986340181037628|1.0|0.8901779823133047	0.9999999999999996|1.0|0.9019401213194915	788.0|788.0|788.0	0.0025202054609127435|0.0|0.0888047946189095
correl_spearman|sim_steinhaus|correl_pearson	6	copresence	RF0129->RF0124	3	1.0|0.8331171893920583|0.9503188056131413	correl_spearman=copresence|sim_steinhaus=copresence|correl_pearson=copresence	correl_spearman=0.0|sim_steinhaus=0.480878881749886|correl_pearson=3.6073366516120586E-12	correl_spearman=1.0|sim_steinhaus=0.8331171893920583|correl_pearson=0.9503188056131413	1	0	0	0	1.0|0.8378332772392719|0.9887189234222273	1.0|0.8331171893920583|0.9999999999999997	788.0|788.0|788.0	0.0|0.05408080389228172|0.020813329133031612
sim_steinhaus|correl_pearson|correl_spearman	6	copresence	RF0129->RF0132	3	0.8670517657735413|0.9921185440793392|1.0	sim_steinhaus=copresence|correl_pearson=copresence|correl_spearman=copresence	sim_steinhaus=0.48765970245712625|correl_pearson=0.0|correl_spearman=0.0	sim_steinhaus=0.8670517657735413|correl_pearson=0.9921185440793392|correl_spearman=1.0	0.867051766	0	0	0	0.8700948914934018|0.998210362917339|1.0	0.8670517657735413|1.0000000000000002|1.0	788.0|788.0|788.0	0.03723891861735841|0.0033018396225915334|0.0
correl_spearman|correl_pearson	108	mutualExclusion	RF0066->RF0063	2	-1.0|-0.9843861744271108	correl_spearman=mutualExclusion|correl_pearson=mutualExclusion	correl_spearman=0.0|correl_pearson=0.0	correl_spearman=-1.0|correl_pearson=-0.9843861744271108	-1	0	0	0	-1.0|-0.9964545787569352	-1.0|-0.9999999999999997	788.0|788.0	0.0|0.006541221375310618
correl_pearson|sim_steinhaus|correl_spearman	42	copresence	RF0066->RF0133	3	0.9963913658096225|0.8916140012657312|1.0	correl_pearson=copresence|sim_steinhaus=copresence|correl_spearman=copresence	correl_pearson=0.0|sim_steinhaus=0.17118346953749303|correl_spearman=0.0	correl_pearson=0.9963913658096225|sim_steinhaus=0.8916140012657312|correl_spearman=1.0	0.996391366	0	0	0	0.9991805897755597|0.8925397510254847|1.0	0.999999999999999|0.8916140012657312|1.0	788.0|788.0|788.0	0.0015117931855699348|0.012443756786174156|0.0
correl_spearman|correl_pearson	23.16666667	mutualExclusion	RF0038->RF0074	2	-1.0|-0.99968616739158	correl_spearman=mutualExclusion|correl_pearson=mutualExclusion	correl_spearman=0.0|correl_pearson=0.0	correl_spearman=-1.0|correl_pearson=-0.99968616739158	-1	0	0	0	-1.0|-0.9999287382332125	-1.0|-1.0000000000000002	788.0|788.0	0.0|1.3147633530842108E-4
sim_steinhaus|correl_pearson|correl_spearman	6	copresence	RF0083->RF0078	3	0.8874910102442319|0.9949134568179335|1.0	sim_steinhaus=copresence|correl_pearson=copresence|correl_spearman=copresence	sim_steinhaus=0.4874576224804926|correl_pearson=0.0|correl_spearman=0.0	sim_steinhaus=0.8874910102442319|correl_pearson=0.9949134568179335|correl_spearman=1.0	0.88749101	0	0	0	0.8796741837026906|0.9988450019396412|1.0	0.8874910102442319|0.9999999999999997|1.0	788.0|788.0|788.0	0.05524953951826528|0.0021309450930939795|0.0
sim_steinhaus|correl_pearson|correl_spearman	9.66666667	copresence	RF0088->RF0100	3	0.9476168134220482|0.9457801656877396|1.0	sim_steinhaus=copresence|correl_pearson=copresence|correl_spearman=copresence	sim_steinhaus=0.2721270141024209|correl_pearson=2.8122504325267528E-11|correl_spearman=0.0	sim_steinhaus=0.9476168134220482|correl_pearson=0.9457801656877396|correl_spearman=1.0	0.947616813	0	0	0	0.9477270264034968|0.9876883373988979|1.0	0.9476168134220482|1.0000000000000013|1.0	788.0|788.0|788.0	0.007060925789970784|0.02271473685379117|0.0
correl_spearman|sim_steinhaus|correl_pearson	27.5	copresence	RF0113->RF0163	3	1.0|0.8031377389819346|0.8961035495723195	correl_spearman=copresence|sim_steinhaus=copresence|correl_pearson=copresence	correl_spearman=0.0|sim_steinhaus=0.4871749336828492|correl_pearson=1.4335837318357747E-6	correl_spearman=1.0|sim_steinhaus=0.8031377389819346|correl_pearson=0.8961035495723195	1	0	0	0	1.0|0.8031266575362764|0.9764083004062447	1.0|0.8031377389819346|0.9999999999999999	788.0|788.0|788.0	0.0|0.015421033327840778|0.04352614797596306
correl_pearson|correl_spearman|sim_steinhaus	12.16666667	copresence	RF0075->RF0042	3	0.9968434660574675|1.0|0.8691535120022882	correl_pearson=copresence|correl_spearman=copresence|sim_steinhaus=copresence	correl_pearson=0.0|correl_spearman=0.0|sim_steinhaus=0.36723637581167357	correl_pearson=0.9968434660574675|correl_spearman=1.0|sim_steinhaus=0.8691535120022882	0.996843466	0	0	0	0.9992832478855347|1.0|0.8709042901638516	0.999999999999999|1.0|0.8691535120022882	788.0|788.0|788.0	0.001322391312775709|0.0|0.01598285885618066
correl_pearson|correl_spearman|sim_steinhaus	11.33333333	copresence	RF0075->RF0162	3	0.8621611366866667|1.0|0.8686671644011796	correl_pearson=copresence|correl_spearman=copresence|sim_steinhaus=copresence	correl_pearson=2.7752089229171606E-5|correl_spearman=0.0|sim_steinhaus=0.32667682288428984	correl_pearson=0.8621611366866667|correl_spearman=1.0|sim_steinhaus=0.8686671644011796	0.862161137	0	0	0	0.9687010187331084|1.0|0.8680105368916575	1.0000000000000002|1.0|0.8686671644011796	788.0|788.0|788.0	0.057745906974857486|0.0|0.05091959975665729
correl_pearson|correl_spearman	14.61904762	mutualExclusion	RF0152->RF0040	2	-0.97805117607529|-1.0	correl_pearson=mutualExclusion|correl_spearman=mutualExclusion	correl_pearson=0.0|correl_spearman=0.0	correl_pearson=-0.97805117607529|correl_spearman=-1.0	-0.978051176	0	0	0	-0.9950160947911417|-1.0	-0.9999999999999996|-1.0	788.0|788.0	0.009195191501852896|0.0
correl_pearson|correl_spearman	5.61904762	copresence	RF0152->RF0130	2	0.966180686341086|1.0	correl_pearson=copresence|correl_spearman=copresence	correl_pearson=5.551115123125783E-17|correl_spearman=0.0	correl_pearson=0.966180686341086|correl_spearman=1.0	0.966180686	0	0	0	0.992320670388413|1.0	0.9999999999999996|1.0	788.0|788.0	0.014168188082498749|0.0
correl_spearman|correl_pearson|sim_steinhaus	7.86507937	copresence	RF0037->RF0026	3	1.0|0.8082088162859403|0.9035860728433552	correl_spearman=copresence|correl_pearson=copresence|sim_steinhaus=copresence	correl_spearman=0.0|correl_pearson=3.7012757592941314E-4|sim_steinhaus=0.1335019977019835	correl_spearman=1.0|correl_pearson=0.8082088162859403|sim_steinhaus=0.9035860728433552	1	0	0	0	1.0|0.9564501003423347|0.9041276894200999	1.0|1.0000000000000004|0.9035860728433551	788.0|788.0|788.0	0.0|0.08034857214524473|0.03700632087567246
sim_steinhaus|correl_pearson|correl_spearman	22.295671	copresence	RF0037->RF0040	3	0.9099683269914303|0.8869545537309989|1.0	sim_steinhaus=copresence|correl_pearson=copresence|correl_spearman=copresence	sim_steinhaus=0.17091801192494355|correl_pearson=3.7816646931698727E-6|correl_spearman=0.0	sim_steinhaus=0.9099683269914303|correl_pearson=0.8869545537309989|correl_spearman=1.0	0.909968327	0	0	0	0.9102988583180212|0.9743308438561467|1.0	0.9099683269914303|0.9999999999999991|1.0	788.0|788.0|788.0	0.030882451341243726|0.04735900795512111|0.0
sim_steinhaus|correl_pearson|correl_spearman	7.86507937	copresence	RF0037->RF0068	3	0.9035860728433552|0.8082088162859403|1.0	sim_steinhaus=copresence|correl_pearson=copresence|correl_spearman=copresence	sim_steinhaus=0.1335019977019835|correl_pearson=3.7012757592941314E-4|correl_spearman=0.0	sim_steinhaus=0.9035860728433552|correl_pearson=0.8082088162859403|correl_spearman=1.0	0.903586073	0	0	0	0.9041276894200999|0.9564501003423347|1.0	0.9035860728433551|1.0000000000000004|1.0	788.0|788.0|788.0	0.03700632087567246|0.08034857214524473|0.0
correl_pearson|sim_steinhaus|correl_spearman	5.5	copresence	RF0037->RF0126	3	0.9926971538614294|0.9032199073407295|1.0	correl_pearson=copresence|sim_steinhaus=copresence|correl_spearman=copresence	correl_pearson=0.0|sim_steinhaus=0.11624256751218753|correl_spearman=0.0	correl_pearson=0.9926971538614294|sim_steinhaus=0.9032199073407295|correl_spearman=1.0	0.992697154	0	0	0	0.998341747465177|0.9019504658767484|1.0	0.9999999999999987|0.9032199073407295|1.0	788.0|788.0|788.0	0.0030594381267563036|0.03654961656291703|0.0
correl_pearson|correl_spearman	9.23116883	mutualExclusion	RF0037->RF0130	2	-0.9999560853506542|-1.0	correl_pearson=mutualExclusion|correl_spearman=mutualExclusion	correl_pearson=0.0|correl_spearman=0.0	correl_pearson=-0.9999560853506542|correl_spearman=-1.0	-0.999956085	0	0	0	-0.9999900283290601|-1.0	-0.9999999999999991|-1.0	788.0|788.0	1.8397505572480697E-5|0.0
correl_spearman|correl_pearson|sim_steinhaus	5.5	copresence	RF0037->RF0137	3	1.0|0.9960073298682419|0.8532202829203097	correl_spearman=copresence|correl_pearson=copresence|sim_steinhaus=copresence	correl_spearman=0.0|correl_pearson=0.0|sim_steinhaus=0.4401967944244304	correl_spearman=1.0|correl_pearson=0.9960073298682419|sim_steinhaus=0.8532202829203097	1	0	0	0	1.0|0.9990933869835031|0.8419365413737998	1.0|1.0000000000000009|0.8532202829203097	788.0|788.0|788.0	0.0|0.0016726803491243598|0.07058209342253058
correl_pearson|correl_spearman	18.99307359	mutualExclusion	RF0037->RF0152	2	-0.9637216330614694|-1.0	correl_pearson=mutualExclusion|correl_spearman=mutualExclusion	correl_pearson=4.440892098500626E-16|correl_spearman=0.0	correl_pearson=-0.9637216330614694|correl_spearman=-1.0	-0.963721633	0	0	0	-0.991762294755571|-1.0	-0.9999999999999986|-1.0	788.0|788.0	0.015198378396881675|0.0
sim_steinhaus|correl_pearson|correl_spearman	2	copresence	RF0032->RF0164	3	0.9094805513046332|0.9812143208895688|1.0	sim_steinhaus=copresence|correl_pearson=copresence|correl_spearman=copresence	sim_steinhaus=0.4903007144176929|correl_pearson=0.0|correl_spearman=0.0	sim_steinhaus=0.9094805513046332|correl_pearson=0.9812143208895688|correl_spearman=1.0	0.909480551	0	0	0	0.9084569645253183|0.9957343480319685|1.0	0.9094805513046332|0.9999999999999997|1.0	788.0|788.0|788.0	0.015572954456361037|0.007870030645163884|0.0
correl_spearman|correl_pearson	65.96493506	copresence	RF0084->RF0040	2	1.0|0.9671558387448674	correl_spearman=copresence|correl_pearson=copresence	correl_spearman=0.0|correl_pearson=0.0	correl_spearman=1.0|correl_pearson=0.9671558387448674	1	0	0	0	1.0|0.992542097612084	1.0|1.0000000000000007	788.0|788.0	0.0|0.01375965990226399
correl_pearson|correl_spearman	216	mutualExclusion	RF0048->RF0140	2	-0.9401594455594812|-1.0	correl_pearson=mutualExclusion|correl_spearman=mutualExclusion	correl_pearson=2.332655180126153E-10|correl_spearman=0.0	correl_pearson=-0.9401594455594812|correl_spearman=-1.0	-0.940159446	0	0	0	-0.9864120441259255|-1.0	-0.9999999999999994|-1.0	788.0|788.0	0.025069468849224168|0.0
correl_spearman|correl_pearson	238	mutualExclusion	RF0048->RF0163	2	-1.0|-0.9834627193992209	correl_spearman=mutualExclusion|correl_pearson=mutualExclusion	correl_spearman=0.0|correl_pearson=0.0	correl_spearman=-1.0|correl_pearson=-0.9834627193992209	-1	0	0	0	-1.0|-0.996244890422862	-1.0|-0.9999999999999994	788.0|788.0	0.0|0.006928091571815317
correl_pearson|sim_steinhaus|correl_spearman	12	copresence	RF0069->RF0064	3	0.8968545739631214|0.8185739603419642|0.8660254037844386	correl_pearson=copresence|sim_steinhaus=copresence|correl_spearman=copresence	correl_pearson=4.4663301504987984E-6|sim_steinhaus=0.003907504490626379|correl_spearman=5.6891951977389166E-5	correl_pearson=0.8968545739631214|sim_steinhaus=0.8185739603419642|correl_spearman=0.8660254037844386	0.896854574	4.47E-06	4.47E-06	4.47E-06	0.9684185196297326|0.8797328295033319|0.958979120615745	0.9999999999999983|0.900237194849133|1.0	326.0|326.0|326.0	0.047540460087054946|0.10938344782985321|0.06174984377676627
correl_pearson|correl_spearman|sim_steinhaus	8	copresence	RF0004->RF0069	3	0.938381572963757|0.8660254037844386|0.8508107018138823	correl_pearson=copresence|correl_spearman=copresence|sim_steinhaus=copresence	correl_pearson=2.908809526580569E-9|correl_spearman=5.6891951977389166E-5|sim_steinhaus=0.0019993333855179984	correl_pearson=0.938381572963757|correl_spearman=0.8660254037844386|sim_steinhaus=0.8508107018138823	0.938381573	2.91E-09	2.91E-09	2.92E-09	0.9811334227928225|0.958979120615745|0.8884700197326322	0.9999999999999989|1.0|0.8508107018138823	326.0|326.0|326.0	0.02840037104598564|0.06174984377676627|0.0952847568097569
sim_steinhaus|correl_pearson|correl_spearman	28	copresence	RF0098->RF0052	3	0.8691263552396069|0.9847046827542218|1.0	sim_steinhaus=copresence|correl_pearson=copresence|correl_spearman=copresence	sim_steinhaus=0.34903821383228806|correl_pearson=0.0|correl_spearman=0.0	sim_steinhaus=0.8691263552396069|correl_pearson=0.9847046827542218|correl_spearman=1.0	0.869126355	0	0	0	0.8694505573857342|0.9965269022361387|1.0	0.8691263552396069|1.0000000000000009|1.0	788.0|788.0|788.0	0.016200981596013613|0.0064077862048084215|0.0
correl_spearman|correl_pearson|sim_steinhaus	12.66666667	copresence	RF0087->RF0161	3	1.0|0.9999945382898259|0.8862419039645978	correl_spearman=copresence|correl_pearson=copresence|sim_steinhaus=copresence	correl_spearman=0.0|correl_pearson=0.0|sim_steinhaus=0.34446257500690614	correl_spearman=1.0|correl_pearson=0.9999945382898259|sim_steinhaus=0.8862419039645978	1	0	0	0	1.0|0.9999987598130092|0.882814669171344	1.0|1.0000000000000002|0.8862419039645978	788.0|788.0|788.0	0.0|2.2881167190124268E-6|0.053183271791437864
correl_pearson|correl_spearman	55.83333333	mutualExclusion	RF0087->RF0162	2	-0.9868387554954621|-1.0	correl_pearson=mutualExclusion|correl_spearman=mutualExclusion	correl_pearson=0.0|correl_spearman=0.0	correl_pearson=-0.9868387554954621|correl_spearman=-1.0	-0.986838755	0	0	0	-0.9970114847489682|-1.0	-0.9999999999999998|-1.0	788.0|788.0	0.005513742514727158|0.0
correl_spearman|correl_pearson	4.66666667	copresence	RF0157->RF0161	2	1.0|0.9997795694042363	correl_spearman=copresence|correl_pearson=copresence	correl_spearman=0.0|correl_pearson=0.0	correl_spearman=1.0|correl_pearson=0.9997795694042363	1	0	0	0	1.0|0.9999499469676311	1.0|0.9999999999999996	788.0|788.0	0.0|9.234670376275888E-5
sim_steinhaus|correl_pearson|correl_spearman	5.16666667	copresence	RF0157->RF0056	3	0.8850848186225648|0.9473255783928121|1.0	sim_steinhaus=copresence|correl_pearson=copresence|correl_spearman=copresence	sim_steinhaus=0.4827521272667011|correl_pearson=1.4536316594870868E-11|correl_spearman=0.0	sim_steinhaus=0.8850848186225648|correl_pearson=0.9473255783928121|correl_spearman=1.0	0.885084819	0	0	0	0.8834613069164283|0.9880392532592148|1.0	0.8850848186225648|1.000000000000001|1.0	788.0|788.0|788.0	0.02572752384698689|0.022067305090645913|0.0
correl_spearman|correl_pearson|sim_steinhaus	8.33333333	copresence	RF0157->RF0087	3	1.0|0.9997047174850041|0.9417857489233367	correl_spearman=copresence|correl_pearson=copresence|sim_steinhaus=copresence	correl_spearman=0.0|correl_pearson=0.0|sim_steinhaus=0.3930259874583075	correl_spearman=1.0|correl_pearson=0.9997047174850041|sim_steinhaus=0.9417857489233367	1	0	0	0	1.0|0.999932950390888|0.9418929102337326	1.0|1.0000000000000002|0.9417857489233369	788.0|788.0|788.0	0.0|1.2370500040697388E-4|0.02040339010496775
correl_pearson|correl_spearman	14.66666667	copresence	RF0023->RF0034	2	0.9965417343401722|1.0	correl_pearson=copresence|correl_spearman=copresence	correl_pearson=0.0|correl_spearman=0.0	correl_pearson=0.9965417343401722|correl_spearman=1.0	0.996541734	0	0	0	0.9992147338602447|1.0	1.0000000000000002|1.0	788.0|788.0	0.001448798127657324|0.0
correl_spearman|correl_pearson|sim_steinhaus	2.5	copresence	RF0023->RF0100	3	1.0|0.9216951127919919|0.9228297725827659	correl_spearman=copresence|correl_pearson=copresence|sim_steinhaus=copresence	correl_spearman=0.0|correl_pearson=2.9304132065366417E-8|sim_steinhaus=0.3337300670737835	correl_spearman=1.0|correl_pearson=0.9216951127919919|sim_steinhaus=0.9228297725827659	1	0	0	0	1.0|0.9822193600635084|0.9240167294090508	1.0|0.9999999999999992|0.9228297725827659	788.0|788.0|788.0	0.0|0.032804875371842596|0.04705998368723007
correl_spearman|sim_steinhaus|correl_pearson	2.66666667	copresence	RF0023->RF0172	3	1.0|0.8167335014281387|0.9999268571330732	correl_spearman=copresence|sim_steinhaus=copresence|correl_pearson=copresence	correl_spearman=0.0|sim_steinhaus=0.4693016860492459|correl_pearson=0.0	correl_spearman=1.0|sim_steinhaus=0.8167335014281387|correl_pearson=0.9999268571330732	1	0	0	0	1.0|0.8181777357999501|0.9999833914966643	1.0|0.8167335014281387|0.9999999999999993	788.0|788.0|788.0	0.0|0.03950520885757592|3.064231007022383E-5
sim_steinhaus|correl_pearson|correl_spearman	3.83333333	copresence	RF0106->RF0100	3	0.8057044367320095|0.9715673937524048|1.0	sim_steinhaus=copresence|correl_pearson=copresence|correl_spearman=copresence	sim_steinhaus=0.4818729952581758|correl_pearson=0.0|correl_spearman=0.0	sim_steinhaus=0.8057044367320095|correl_pearson=0.9715673937524048|correl_spearman=1.0	0.805704437	0	0	0	0.80557703404293|0.9935438265455646|1.0	0.8057044367320095|0.9999999999999996|1.0	788.0|788.0|788.0	0.007311939705064289|0.01191149285447977|0.0
correl_pearson|sim_steinhaus|correl_spearman	15	copresence	RF0106->RF0088	3	0.8419867291428496|0.8566284129979678|1.0	correl_pearson=copresence|sim_steinhaus=copresence|correl_spearman=copresence	correl_pearson=8.940148839431394E-5|sim_steinhaus=0.49072483951089363|correl_spearman=0.0	correl_pearson=0.8419867291428496|sim_steinhaus=0.8566284129979678|correl_spearman=1.0	0.841986729	0	0	0	0.9641200291006666|0.8563939783165349|1.0	0.9999999999999998|0.8566284129979677|1.0	788.0|788.0|788.0	0.06619772842270183|0.009013012891261567|0.0
correl_pearson|sim_steinhaus|correl_spearman	3.83333333	copresence	RF0106->RF0013	3	0.9846948165382783|0.8380370283870447|1.0	correl_pearson=copresence|sim_steinhaus=copresence|correl_spearman=copresence	correl_pearson=0.0|sim_steinhaus=0.41516107788421874|correl_spearman=0.0	correl_pearson=0.9846948165382783|sim_steinhaus=0.8380370283870447|correl_spearman=1.0	0.984694817	0	0	0	0.9965246619208864|0.8379805113762435|1.0	1.0|0.8380370283870447|1.0	788.0|788.0|788.0	0.006411919535382692|0.004469160761867317|0.0
correl_spearman|sim_steinhaus|correl_pearson	4.33333333	copresence	RF0106->RF0023	3	1.0|0.8810917740909973|0.9873329261779147	correl_spearman=copresence|sim_steinhaus=copresence|correl_pearson=copresence	correl_spearman=0.0|sim_steinhaus=0.4788659510620914|correl_pearson=0.0	correl_spearman=1.0|sim_steinhaus=0.8810917740909973|correl_pearson=0.9873329261779147	1	0	0	0	1.0|0.8801255252764504|0.9971236957652359	1.0|0.8810917740909973|0.9999999999999991	788.0|788.0|788.0	0.0|0.03913880356776413|0.005306715747582656
correl_pearson|correl_spearman|sim_steinhaus	18.66666667	copresence	RF0077->RF0032	3	0.9142043289135074|1.0|0.9458049928640141	correl_pearson=copresence|correl_spearman=copresence|sim_steinhaus=copresence	correl_pearson=1.1587614018315762E-7|correl_spearman=0.0|sim_steinhaus=0.37135822186960865	correl_pearson=0.9142043289135074|correl_spearman=1.0|sim_steinhaus=0.9458049928640141	0.914204329	0	0	0	0.9805184326280058|1.0|0.945612315593342	1.0000000000000002|1.0|0.9458049928640141	788.0|788.0|788.0	0.03594304771756502|0.0|0.004008165426338848
correl_pearson|sim_steinhaus|correl_spearman	72	copresence	RF0077->RF0095	3	0.9855106158380189|0.8079085853355897|1.0	correl_pearson=copresence|sim_steinhaus=copresence|correl_spearman=copresence	correl_pearson=0.0|sim_steinhaus=0.47970436194353117|correl_spearman=0.0	correl_pearson=0.9855106158380189|sim_steinhaus=0.8079085853355897|correl_spearman=1.0	0.985510616	0	0	0	0.9967099049386134|0.8078770339365038|1.0	1.0|0.8079085853355896|1.0	788.0|788.0|788.0	0.006070150390305803|0.0023220205512668067|0.0
sim_steinhaus|correl_pearson|correl_spearman	18.66666667	copresence	RF0077->RF0164	3	0.8559920045043582|0.8188485169549886|1.0	sim_steinhaus=copresence|correl_pearson=copresence|correl_spearman=copresence	sim_steinhaus=0.4973238705045052|correl_pearson=2.5008526871539427E-4|correl_spearman=0.0	sim_steinhaus=0.8559920045043582|correl_pearson=0.8188485169549886|correl_spearman=1.0	0.855992005	0	0	0	0.854819550657145|0.9588660502705375|1.0	0.8559920045043582|1.0|1.0	788.0|788.0|788.0	0.01839312869950185|0.07589119959945856|0.0
correl_pearson|sim_steinhaus|correl_spearman	9.83333333	copresence	RF0134->RF0051	3	0.9218164120818769|0.8785346493637619|1.0	correl_pearson=copresence|sim_steinhaus=copresence|correl_spearman=copresence	correl_pearson=2.85978919434271E-8|sim_steinhaus=0.4774963493762275|correl_spearman=0.0	correl_pearson=0.9218164120818769|sim_steinhaus=0.8785346493637619|correl_spearman=1.0	0.921816412	0	0	0	0.982246903414561|0.8842095693134198|1.0	0.9999999999999998|0.8785346493637619|1.0	788.0|788.0|788.0	0.03275405851699139|0.050230138375570145|0.0
correl_spearman|correl_pearson|sim_steinhaus	18.16666667	copresence	RF0134->RF0163	3	1.0|0.9825319440778183|0.9353825886627708	correl_spearman=copresence|correl_pearson=copresence|sim_steinhaus=copresence	correl_spearman=0.0|correl_pearson=0.0|sim_steinhaus=0.1772947515495179	correl_spearman=1.0|correl_pearson=0.9825319440778183|sim_steinhaus=0.9353825886627708	1	0	0	0	1.0|0.996033539874489|0.9359964853467898	1.0|0.9999999999999989|0.9353825886627708	788.0|788.0|788.0	0.0|0.007318028515810422|0.010286056466422003
correl_spearman|correl_pearson|sim_steinhaus	29.5	copresence	RF0168->RF0121	3	1.0|0.9790436621115369|0.8471378304686273	correl_spearman=copresence|correl_pearson=copresence|sim_steinhaus=copresence	correl_spearman=0.0|correl_pearson=0.0|sim_steinhaus=0.4240475915672891	correl_spearman=1.0|correl_pearson=0.9790436621115369|sim_steinhaus=0.8471378304686273	1	0	0	0	1.0|0.9952414579514991|0.8471791336754972	1.0|0.9999999999999996|0.8471378304686273	788.0|788.0|788.0	0.0|0.00877940160816624|0.010490966953748026
sim_steinhaus|correl_pearson|correl_spearman	46	copresence	RF0133->RF0096	3	0.8102318342808877|0.8819571014304989|1.0	sim_steinhaus=copresence|correl_pearson=copresence|correl_spearman=copresence	sim_steinhaus=0.4983418057587359|correl_pearson=6.035941541027157E-6|correl_spearman=0.0	sim_steinhaus=0.8102318342808877|correl_pearson=0.8819571014304989|correl_spearman=1.0	0.810231834	0	0	0	0.8113349322983118|0.9731960756044686|1.0	0.8102318342808877|0.9999999999999999|1.0	788.0|788.0|788.0	0.02185951179749071|0.04945262951234453|0.0
correl_spearman|correl_pearson	42.5	mutualExclusion	RF0050->RF0088	2	-1.0|-0.9150180842195621	correl_spearman=mutualExclusion|correl_pearson=mutualExclusion	correl_spearman=0.0|correl_pearson=1.0096026314965201E-7	correl_spearman=-1.0|correl_pearson=-0.9150180842195621	-1	0	0	0	-1.0|-0.9807032115174207	-1.0|-0.9999999999999994	788.0|788.0	0.0|0.03560213487865874
correl_pearson|correl_spearman|sim_steinhaus	72	copresence	RF0050->RF0156	3	0.8032976316793607|1.0|0.8264622784253558	correl_pearson=copresence|correl_spearman=copresence|sim_steinhaus=copresence	correl_pearson=4.374462101215393E-4|correl_spearman=0.0|sim_steinhaus=0.4143114253806314	correl_pearson=0.8032976316793607|correl_spearman=1.0|sim_steinhaus=0.8264622784253558	0.803297632	0	0	0	0.9553349208399434|1.0|0.8272981060570459	0.9999999999999983|1.0|0.8264622784253559	788.0|788.0|788.0	0.08240605290655362|0.0|0.022488470401093887
correl_pearson|correl_spearman|sim_steinhaus	18	copresence	RF0050->RF0014	3	0.9033260792127876|1.0|0.8721974716535141	correl_pearson=copresence|correl_spearman=copresence|sim_steinhaus=copresence	correl_pearson=5.871075455798902E-7|correl_spearman=0.0|sim_steinhaus=0.4924885002215921	correl_pearson=0.9033260792127876|correl_spearman=1.0|sim_steinhaus=0.8721974716535141	0.903326079	0	0	0	0.9780483155259436|1.0|0.8715403098808052	1.0|1.0|0.8721974716535144	788.0|788.0|788.0	0.04050035746437506|0.0|0.010434040892831422
correl_spearman|correl_pearson	54.5	mutualExclusion	RF0050->RF0034	2	-1.0|-0.973496657791115	correl_spearman=mutualExclusion|correl_pearson=mutualExclusion	correl_spearman=0.0|correl_pearson=0.0	correl_spearman=-1.0|correl_pearson=-0.973496657791115	-1	0	0	0	-1.0|-0.993981903279186	-1.0|-1.0000000000000004	788.0|788.0	0.0|0.011103251266938301
correl_pearson|sim_steinhaus|correl_spearman	32.66666667	copresence	RF0003->RF0030	3	0.9858001190889157|0.8684024443482792|1.0	correl_pearson=copresence|sim_steinhaus=copresence|correl_spearman=copresence	correl_pearson=0.0|sim_steinhaus=0.3716885451750008|correl_spearman=0.0	correl_pearson=0.9858001190889157|sim_steinhaus=0.8684024443482792|correl_spearman=1.0	0.985800119	0	0	0	0.996775642253974|0.8801553397680568|1.0	0.9999999999999987|0.8684024443482792|1.0	788.0|788.0|788.0	0.005948866541952682|0.0795817771810959|0.0
correl_spearman|sim_steinhaus|correl_pearson	32	copresence	RF0003->RF0045	3	1.0|0.8669165710051083|0.9941868813661848	correl_spearman=copresence|sim_steinhaus=copresence|correl_pearson=copresence	correl_spearman=0.0|sim_steinhaus=0.4633347037359598|correl_pearson=0.0	correl_spearman=1.0|sim_steinhaus=0.8669165710051083|correl_pearson=0.9941868813661848	1	0	0	0	1.0|0.8719290108974659|0.9986800189231974	1.0|0.8669165710051084|1.0000000000000013	788.0|788.0|788.0	0.0|0.04968246660535972|0.0024353349976419993
correl_spearman|sim_steinhaus|correl_pearson	90	copresence	RF0003->RF0076	3	1.0|0.8879493719606896|0.8060072375831147	correl_spearman=copresence|sim_steinhaus=copresence|correl_pearson=copresence	correl_spearman=0.0|sim_steinhaus=0.3238016440231529|correl_pearson=3.9932254420210755E-4	correl_spearman=1.0|sim_steinhaus=0.8879493719606896|correl_pearson=0.8060072375831147	1	0	0	0	1.0|0.8788528508994171|0.9559501892946002	1.0|0.8879493719606896|0.9999999999999996	788.0|788.0|788.0	0.0|0.09804922471357423|0.0812708966328038
correl_spearman|sim_steinhaus|correl_pearson	9.33333333	copresence	RF0003->RF0131	3	1.0|0.8654357737608964|0.8137740902280071	correl_spearman=copresence|sim_steinhaus=copresence|correl_pearson=copresence	correl_spearman=0.0|sim_steinhaus=0.34130009369453995|correl_pearson=3.031388166367943E-4	correl_spearman=1.0|sim_steinhaus=0.8654357737608964|correl_pearson=0.8137740902280071	1	0	0	0	1.0|0.8669473358657181|0.9577138034857734	1.0|0.8654357737608964|1.0000000000000007	788.0|788.0|788.0	0.0|0.03924783307436987|0.07801706865179465
sim_steinhaus|correl_spearman|correl_pearson	48	copresence	RF0024->RF0011	3	0.8060049365644217|1.0|0.8552872262331006	sim_steinhaus=copresence|correl_spearman=copresence|correl_pearson=copresence	sim_steinhaus=0.47204888206510914|correl_spearman=0.0|correl_pearson=4.284412224342393E-5	sim_steinhaus=0.8060049365644217|correl_spearman=1.0|correl_pearson=0.8552872262331006	0.806004937	0	0	0	0.8058290852159327|1.0|0.9671401643459988	0.8060049365644217|1.0|0.9999999999999996	788.0|788.0|788.0	0.008939306210879969|0.0|0.060625647739280704
sim_steinhaus|correl_pearson|correl_spearman	18	copresence	RF0024->RF0141	3	0.9190463991602961|0.9823892409957505|1.0	sim_steinhaus=copresence|correl_pearson=copresence|correl_spearman=copresence	sim_steinhaus=0.4900177058100856|correl_pearson=0.0|correl_spearman=0.0	sim_steinhaus=0.9190463991602961|correl_pearson=0.9823892409957505|correl_spearman=1.0	0.919046399	0	0	0	0.918797202379361|0.9960011363782312|1.0	0.9190463991602962|0.9999999999999999|1.0	788.0|788.0|788.0	0.013261829514429743|0.007377812227777296|0.0
correl_spearman|sim_steinhaus|correl_pearson	30.33333333	copresence	RF0065->RF0074	3	1.0|0.9059164914610789|0.8793150449061559	correl_spearman=copresence|sim_steinhaus=copresence|correl_pearson=copresence	correl_spearman=0.0|sim_steinhaus=0.2230693349799071|correl_pearson=7.611067431689822E-6	correl_spearman=1.0|sim_steinhaus=0.9059164914610789|correl_pearson=0.8793150449061559	1	0	0	0	1.0|0.906056977807166|0.9725961455435731	1.0|0.9059164914610789|1.0000000000000004	788.0|788.0|788.0	0.0|0.008279223154686597|0.050559486799249195
correl_pearson|sim_steinhaus|correl_spearman	97.5	copresence	RF0065->RF0085	3	0.9677621879783196|0.8241342633388529|1.0	correl_pearson=copresence|sim_steinhaus=copresence|correl_spearman=copresence	correl_pearson=0.0|sim_steinhaus=0.4895790089995602|correl_spearman=0.0	correl_pearson=0.9677621879783196|sim_steinhaus=0.8241342633388529|correl_spearman=1.0	0.967762188	0	0	0	0.9926797809391514|0.8243136766347501|1.0	1.0000000000000004|0.8241342633388529|1.0	788.0|788.0|788.0	0.013505637302341575|0.007232288061446061|0.0
correl_pearson|correl_spearman	2	copresence	RF0159->RF0053	2	0.9624745169868718|1.0	correl_pearson=copresence|correl_spearman=copresence	correl_pearson=1.3322676295501878E-15|correl_spearman=0.0	correl_pearson=0.9624745169868718|correl_spearman=1.0	0.962474517	0	0	0	0.991479112917596|1.0	1.0|1.0	788.0|788.0	0.015720842432782087|0.0
sim_steinhaus|correl_spearman|correl_pearson	14	copresence	RF0034->RF0172	3	0.9171235722723469|1.0|0.9974738336754354	sim_steinhaus=copresence|correl_spearman=copresence|correl_pearson=copresence	sim_steinhaus=0.3856355359850707|correl_spearman=0.0|correl_pearson=0.0	sim_steinhaus=0.9171235722723469|correl_spearman=1.0|correl_pearson=0.9974738336754354	0.917123572	0	0	0	0.9181330040148434|1.0|0.9994263850515863	0.9171235722723469|1.0|1.0000000000000004	788.0|788.0|788.0	0.030387743514543777|0.0|0.0010583065042385896
sim_steinhaus|correl_spearman|correl_pearson	2.5	copresence	RF0061->RF0100	3	0.9468218976655834|1.0|0.9646652425910893	sim_steinhaus=copresence|correl_spearman=copresence|correl_pearson=copresence	sim_steinhaus=0.17977929485666017|correl_spearman=0.0|correl_pearson=1.6653345369377348E-16	sim_steinhaus=0.9468218976655834|correl_spearman=1.0|correl_pearson=0.9646652425910893	0.946821898	0	0	0	0.9468459765424456|1.0|0.9919765595592727	0.9468218976655834|1.0|0.9999999999999992	788.0|788.0|788.0	0.002772026257927401|0.0|0.014803064718226552
correl_pearson|correl_spearman|sim_steinhaus	10.16666667	copresence	RF0061->RF0088	3	0.8267814431373375|1.0|0.8947319498164579	correl_pearson=copresence|correl_spearman=copresence|sim_steinhaus=copresence	correl_pearson=1.8112372456985382E-4|correl_spearman=0.0|sim_steinhaus=0.44390453164142224	correl_pearson=0.8267814431373375|correl_spearman=1.0|sim_steinhaus=0.8947319498164579	0.826781443	0	0	0	0.9606673746721209|1.0|0.8948722038690463	0.9999999999999992|1.0|0.8947319498164579	788.0|788.0|788.0	0.07256779713985591|0.0|0.009738536825165612
correl_pearson|correl_spearman	2.66666667	copresence	RF0061->RF0172	2	0.9928508215720525|1.0	correl_pearson=copresence|correl_spearman=copresence	correl_pearson=0.0|correl_spearman=0.0	correl_pearson=0.9928508215720525|correl_spearman=1.0	0.992850822	0	0	0	0.9983766406925306|1.0	1.0|1.0	788.0|788.0	0.0029950609176779192|0.0
correl_spearman|correl_pearson	2.5	copresence	RF0061->RF0013	2	1.0|0.979511373550978	correl_spearman=copresence|correl_pearson=copresence	correl_spearman=0.0|correl_pearson=0.0	correl_spearman=1.0|correl_pearson=0.979511373550978	1	0	0	0	1.0|0.9953476608846158	1.0|1.0000000000000002	788.0|788.0	0.0|0.008583459617469178
correl_pearson|correl_spearman|sim_steinhaus	3	copresence	RF0061->RF0023	3	0.9913345629392398|1.0|0.8701844031136742	correl_pearson=copresence|correl_spearman=copresence|sim_steinhaus=copresence	correl_pearson=0.0|correl_spearman=0.0|sim_steinhaus=0.39299721115198516	correl_pearson=0.9913345629392398|correl_spearman=1.0|sim_steinhaus=0.8701844031136742	0.991334563	0	0	0	0.9980323448284791|1.0|0.8715040537680605	0.9999999999999993|1.0|0.8701844031136742	788.0|788.0|788.0	0.0036302789386012217|0.0|0.04713487889247811
sim_steinhaus|correl_pearson|correl_spearman	8.5	copresence	RF0061->RF0034	3	0.893460647958018|0.9988215658683314|1.0	sim_steinhaus=copresence|correl_pearson=copresence|correl_spearman=copresence	sim_steinhaus=0.4168729782694672|correl_pearson=0.0|correl_spearman=0.0	sim_steinhaus=0.893460647958018|correl_pearson=0.9988215658683314|correl_spearman=1.0	0.893460648	0	0	0	0.8934314736356929|0.9997324137262512|1.0	0.893460647958018|0.9999999999999988|1.0	788.0|788.0|788.0	0.007305454994614473|4.936905754118192E-4|0.0
correl_spearman|sim_steinhaus|correl_pearson	18	copresence	RF0036->RF0022	3	1.0|0.898353873922037|0.998300658021569	correl_spearman=copresence|sim_steinhaus=copresence|correl_pearson=copresence	correl_spearman=0.0|sim_steinhaus=0.4995701686923316|correl_pearson=0.0	correl_spearman=1.0|sim_steinhaus=0.898353873922037|correl_pearson=0.998300658021569	1	0	0	0	1.0|0.8981503052935015|0.9996141315194357	1.0|0.898353873922037|0.9999999999999993	788.0|788.0|788.0	0.0|0.0024079226718650534|7.119185507345941E-4
correl_pearson|sim_steinhaus|correl_spearman	2	copresence	RF0058->RF0022	3	0.9974243893413085|0.9547905584731343|1.0	correl_pearson=copresence|sim_steinhaus=copresence|correl_spearman=copresence	correl_pearson=0.0|sim_steinhaus=0.4311420685515816|correl_spearman=0.0	correl_pearson=0.9974243893413085|sim_steinhaus=0.9547905584731343|correl_spearman=1.0	0.997424389	0	0	0	0.9994151577587058|0.9551063235427922|1.0	0.9999999999999998|0.9547905584731343|1.0	788.0|788.0|788.0	0.0010790206036607314|0.009571935815653385|0.0
correl_spearman|correl_pearson	18	copresence	RF0058->RF0036	2	1.0|0.9999091336232032	correl_spearman=copresence|correl_pearson=copresence	correl_spearman=0.0|correl_pearson=0.0	correl_spearman=1.0|correl_pearson=0.9999091336232032	1	0	0	0	1.0|0.9999793670307696	1.0|1.0	788.0|788.0	0.0|3.8067357895503394E-5
correl_pearson|sim_steinhaus|correl_spearman	5.33333333	copresence	RF0027->RF0030	3	0.9997600417259259|0.8975604319255576|1.0	correl_pearson=copresence|sim_steinhaus=copresence|correl_spearman=copresence	correl_pearson=0.0|sim_steinhaus=0.02780476886584138|correl_spearman=0.0	correl_pearson=0.9997600417259259|sim_steinhaus=0.8975604319255576|correl_spearman=1.0	0.999760042	0	0	0	0.9999455128303875|0.8880871094441373|1.0	0.9999999999999987|0.8975604319255577|1.0	788.0|788.0|788.0	1.0052758590292471E-4|0.03763446500534465|0.0
correl_spearman|correl_pearson|sim_steinhaus	5.5	copresence	RF0027->RF0033	3	1.0|0.8471019309165937|0.8083603231394597	correl_spearman=copresence|correl_pearson=copresence|sim_steinhaus=copresence	correl_spearman=0.0|correl_pearson=6.837369578888142E-5|sim_steinhaus=0.2349269299959787	correl_spearman=1.0|correl_pearson=0.8471019309165937|sim_steinhaus=0.8083603231394597	1	0	0	0	1.0|0.9652815346488419|0.7626875813507794	1.0|1.0000000000000002|0.8083603231394597	788.0|788.0|788.0	0.0|0.06405477716291981|0.1434670519512042
correl_spearman|correl_pearson	6.33333333	copresence	RF0027->RF0045	2	1.0|0.9677408804625347	correl_spearman=copresence|correl_pearson=copresence	correl_spearman=0.0|correl_pearson=0.0	correl_spearman=1.0|correl_pearson=0.9677408804625347	1	0	0	0	1.0|0.9926749426553646	1.0|0.9999999999999999	788.0|788.0	0.0|0.013514563825636794
correl_spearman|sim_steinhaus|correl_pearson	6.33333333	copresence	RF0027->RF0005	3	1.0|0.8698399963508274|0.9827689085008806	correl_spearman=copresence|sim_steinhaus=copresence|correl_pearson=copresence	correl_spearman=0.0|sim_steinhaus=0.16014021874145185|correl_pearson=0.0	correl_spearman=1.0|sim_steinhaus=0.8698399963508274|correl_pearson=0.9827689085008806	1	0	0	0	1.0|0.8566054227588621|0.9960873472323082	1.0|0.8698399963508274|0.9999999999999987	788.0|788.0|788.0	0.0|0.054268276364877646|0.007218755167194585
correl_spearman|correl_pearson	26	mutualExclusion	RF0144->RF0067	2	-1.0|-0.9993495376764469	correl_spearman=mutualExclusion|correl_pearson=mutualExclusion	correl_spearman=0.0|correl_pearson=0.0	correl_spearman=-1.0|correl_pearson=-0.9993495376764469	-1	0	0	0	-1.0|-0.9998522999421958	-1.0|-0.9999999999999999	788.0|788.0	0.0|2.7250323982412795E-4
correl_spearman|sim_steinhaus|correl_pearson	56.86075036	copresence	RF0068->RF0040	3	1.0|0.8151588775540145|0.988830062555341	correl_spearman=copresence|sim_steinhaus=copresence|correl_pearson=copresence	correl_spearman=0.0|sim_steinhaus=0.48818720421608175|correl_pearson=0.0	correl_spearman=1.0|sim_steinhaus=0.8151588775540145|correl_pearson=0.988830062555341	1	0	0	0	1.0|0.815826418137364|0.9974636495511627	1.0|0.8151588775540144|0.9999999999999987	788.0|788.0|788.0	0.0|0.012399075717747319|0.004679508761821133
correl_spearman|correl_pearson	19.14069264	mutualExclusion	RF0068->RF0130	2	-1.0|-0.8136922371114162	correl_spearman=mutualExclusion|correl_pearson=mutualExclusion	correl_spearman=0.0|correl_pearson=3.040557221996032E-4	correl_spearman=-1.0|correl_pearson=-0.8136922371114162	-1	0	0	0	-1.0|-0.9576952171517027	-1.0|-0.9999999999999998	788.0|788.0	0.0|0.07805136001449509
correl_pearson|sim_steinhaus|correl_spearman	3.16666667	copresence	RF0145->RF0051	3	0.9625599404255945|0.8611800516496634|1.0	correl_pearson=copresence|sim_steinhaus=copresence|correl_spearman=copresence	correl_pearson=1.2212453270876722E-15|sim_steinhaus=0.47702676050818926|correl_spearman=0.0	correl_pearson=0.9625599404255945|sim_steinhaus=0.8611800516496634|correl_spearman=1.0	0.96255994	0	0	0	0.9914985099624176|0.8656609924717198|1.0	0.9999999999999993|0.8611800516496634|1.0	788.0|788.0|788.0	0.01568505532726337|0.04080219568637805|0.0
correl_spearman|correl_pearson|sim_steinhaus	2.5	copresence	RF0145->RF0113	3	1.0|0.999675177303888|0.8955833026910528	correl_spearman=copresence|correl_pearson=copresence|sim_steinhaus=copresence	correl_spearman=0.0|correl_pearson=0.0|sim_steinhaus=0.4077874990738405	correl_spearman=1.0|correl_pearson=0.999675177303888|sim_steinhaus=0.8955833026910528	1	0	0	0	1.0|0.9999262427211265|0.8967045674137204	1.0|1.0000000000000007|0.8955833026910529	788.0|788.0|788.0	0.0|1.360804982149941E-4|0.014537569148715814
correl_pearson|sim_steinhaus|correl_spearman	26.66666667	copresence	RF0145->RF0163	3	0.8845006077559737|0.905614270886899|1.0	correl_pearson=copresence|sim_steinhaus=copresence|correl_spearman=copresence	correl_pearson=4.7812770694877216E-6|sim_steinhaus=0.3971584441120861|correl_spearman=0.0	correl_pearson=0.8845006077559737|sim_steinhaus=0.905614270886899|correl_spearman=1.0	0.884500608	0	0	0	0.9737736279356393|0.9044838228089889|1.0	0.9999999999999993|0.905614270886899|1.0	788.0|788.0|788.0	0.04838705862667202|0.018331550094982416|0.0
correl_spearman|correl_pearson|sim_steinhaus	23	copresence	RF0146->RF0066	3	1.0|0.9588243586038532|0.9007027622066127	correl_spearman=copresence|correl_pearson=copresence|sim_steinhaus=copresence	correl_spearman=0.0|correl_pearson=2.3037127760971998E-14|sim_steinhaus=0.28510418849964647	correl_spearman=1.0|correl_pearson=0.9588243586038532|sim_steinhaus=0.9007027622066127	1	0	0	0	1.0|0.9906502738216755|0.8987329518480228	1.0|0.9999999999999997|0.9007027622066126	788.0|788.0|788.0	0.0|0.017250031671307186|0.023129884828108096
sim_steinhaus|correl_spearman|correl_pearson	21	copresence	RF0094->RF0015	3	0.9587644840748785|1.0|0.8516880452871504	sim_steinhaus=copresence|correl_spearman=copresence|correl_pearson=copresence	sim_steinhaus=0.38917015551687384|correl_spearman=0.0|correl_pearson=5.2946755116412E-5	sim_steinhaus=0.9587644840748785|correl_spearman=1.0|correl_pearson=0.8516880452871504	0.958764484	0	0	0	0.9589359262958465|1.0|0.9663229006636349	0.9587644840748785|1.0|0.9999999999999992	788.0|788.0|788.0	0.005006553858400758|0.0|0.06213348060364549
correl_spearman|correl_pearson|sim_steinhaus	108	copresence	RF0094->RF0063	3	1.0|0.982908958047667|0.8975275485350197	correl_spearman=copresence|correl_pearson=copresence|sim_steinhaus=copresence	correl_spearman=0.0|correl_pearson=0.0|sim_steinhaus=0.48923734942859565	correl_spearman=1.0|correl_pearson=0.982908958047667|sim_steinhaus=0.8975275485350197	1	0	0	0	1.0|0.9961191481920352|0.8964284152392284	1.0|0.9999999999999991|0.8975275485350195	788.0|788.0|788.0	0.0|0.007160083121400182|0.020963709713894805
correl_pearson|correl_spearman	2	mutualExclusion	RF0094->RF0066	2	-0.9999663465681249|-1.0	correl_pearson=mutualExclusion|correl_spearman=mutualExclusion	correl_pearson=0.0|correl_spearman=0.0	correl_pearson=-0.9999663465681249|correl_spearman=-1.0	-0.999966347	0	0	0	-0.9999923583370602|-1.0	-1.0000000000000002|-1.0	788.0|788.0	1.4098693937065853E-5|0.0
correl_pearson|correl_spearman	42	mutualExclusion	RF0094->RF0133	2	-0.9970541721394344|-1.0	correl_pearson=mutualExclusion|correl_spearman=mutualExclusion	correl_pearson=0.0|correl_spearman=0.0	correl_pearson=-0.9970541721394344|correl_spearman=-1.0	-0.997054172	0	0	0	-0.9993310927788637|-1.0	-1.0|-1.0	788.0|788.0	0.0012341185752054696|0.0
correl_pearson|correl_spearman	23	mutualExclusion	RF0094->RF0146	2	-0.9564621550557001|-1.0	correl_pearson=mutualExclusion|correl_spearman=mutualExclusion	correl_pearson=1.1401990462900358E-13|correl_spearman=0.0	correl_pearson=-0.9564621550557001|correl_spearman=-1.0	-0.956462155	0	0	0	-0.990113889794521|-1.0	-0.9999999999999991|-1.0	788.0|788.0	0.018239647974491784|0.0
correl_pearson|correl_spearman|sim_steinhaus	2	copresence	RF0047->RF0041	3	1.0000000000000007|1.0|1.0	correl_pearson=copresence|correl_spearman=copresence|sim_steinhaus=copresence	correl_pearson=0.0|correl_spearman=0.0|sim_steinhaus=0.0	correl_pearson=1.0000000000000007|correl_spearman=1.0|sim_steinhaus=1.0	1	0	0	0	1.0|1.0|1.0	1.000000000000001|1.0|1.0	788.0|788.0|788.0	8.595901945597515E-16|0.0|0.0
sim_steinhaus|correl_spearman|correl_pearson	42.5	copresence	RF0085->RF0074	3	0.9168418313696916|1.0|0.9709165244921382	sim_steinhaus=copresence|correl_spearman=copresence|correl_pearson=copresence	sim_steinhaus=0.334020888703964|correl_spearman=0.0|correl_pearson=0.0	sim_steinhaus=0.9168418313696916|correl_spearman=1.0|correl_pearson=0.9709165244921382	0.916841831	0	0	0	0.91689157647335|1.0|0.993396034084906	0.9168418313696916|1.0|0.9999999999999993	788.0|788.0|788.0	0.010840691728323784|0.0|0.012184166575465796
correl_spearman|correl_pearson	10	copresence	RF0115->RF0038	2	1.0|0.9565721068931713	correl_spearman=copresence|correl_pearson=copresence	correl_spearman=0.0|correl_pearson=1.0624834345662748E-13	correl_spearman=1.0|correl_pearson=0.9565721068931713	1	0	0	0	1.0|0.9901388564869313	1.0|0.9999999999999996	788.0|788.0	0.0|0.01819358499612924
correl_spearman|correl_pearson	53.83333333	mutualExclusion	RF0115->RF0065	2	-1.0|-0.9846340860181634	correl_spearman=mutualExclusion|correl_pearson=mutualExclusion	correl_spearman=0.0|correl_pearson=0.0	correl_spearman=-1.0|correl_pearson=-0.9846340860181634	-1	0	0	0	-1.0|-0.9965108718810883	-1.0|-1.0000000000000002	788.0|788.0	0.0|0.006437361844473302
correl_spearman|correl_pearson	10.16666667	mutualExclusion	RF0115->RF0074	2	-1.0|-0.9489695597843864	correl_spearman=mutualExclusion|correl_pearson=mutualExclusion	correl_spearman=0.0|correl_pearson=6.898037696601023E-12	correl_spearman=-1.0|correl_pearson=-0.9489695597843864	-1	0	0	0	-1.0|-0.988412551047233	-1.0|-0.9999999999999993	788.0|788.0	0.0|0.02137857918109952
correl_pearson|correl_spearman	5.16666667	copresence	RF0092->RF0038	2	0.9905176162672203|1.0	correl_pearson=copresence|correl_spearman=copresence	correl_pearson=0.0|correl_spearman=0.0	correl_pearson=0.9905176162672203|correl_spearman=1.0	0.990517616	0	0	0	0.9978468412776761|1.0	1.0000000000000007|1.0	788.0|788.0	0.003972528761270325|0.0
correl_spearman|correl_pearson	23.66666667	copresence	RF0092->RF0115	2	1.0|0.9875489009163887	correl_spearman=copresence|correl_pearson=copresence	correl_spearman=0.0|correl_pearson=0.0	correl_spearman=1.0|correl_pearson=0.9875489009163887	1	0	0	0	1.0|0.997172737008982	1.0|1.0000000000000004	788.0|788.0	0.0|0.005216235770767746
sim_steinhaus|correl_spearman|correl_pearson	8	copresence	RF0158->RF0055	3	0.9692361506949873|1.0|0.9996658292732542	sim_steinhaus=copresence|correl_spearman=copresence|correl_pearson=copresence	sim_steinhaus=0.48380470279278|correl_spearman=0.0|correl_pearson=0.0	sim_steinhaus=0.9692361506949873|correl_spearman=1.0|correl_pearson=0.9996658292732542	0.969236151	0	0	0	0.9700415344713832|1.0|0.9999241200698729	0.9692361506949873|1.0|1.0000000000000004	788.0|788.0|788.0	0.0069881430728268015|0.0|1.3999674138744832E-4
sim_steinhaus|correl_pearson|correl_spearman	12.71428571	copresence	RF0158->RF0084	3	0.8748691279477305|0.9186515143210238|1.0	sim_steinhaus=copresence|correl_pearson=copresence|correl_spearman=copresence	sim_steinhaus=0.12420420681632827|correl_pearson=5.279342824016098E-8|correl_spearman=0.0	sim_steinhaus=0.8748691279477305|correl_pearson=0.9186515143210238|correl_spearman=1.0	0.874869128	0	0	0	0.8754859391740842|0.981528252133298|1.0	0.8748691279477305|0.9999999999999994|1.0	788.0|788.0|788.0	0.009587705970858026|0.03407995374922176|0.0
correl_pearson|correl_spearman	2.66666667	mutualExclusion	RF0158->RF0099	2	-0.9121278004133782|-1.0	correl_pearson=mutualExclusion|correl_spearman=mutualExclusion	correl_pearson=1.628392513053356E-7|correl_spearman=0.0	correl_pearson=-0.9121278004133782|correl_spearman=-1.0	-0.9121278	0	0	0	-0.9800469166486743|-1.0	-0.9999999999999997|-1.0	788.0|788.0	0.03681298395119835|0.0
correl_pearson|sim_steinhaus|correl_spearman	63.42857143	copresence	RF0028->RF0040	3	0.9525204488245067|0.8012564430787179|1.0	correl_pearson=copresence|sim_steinhaus=copresence|correl_spearman=copresence	correl_pearson=1.1581846592889633E-12|sim_steinhaus=0.14604273433701814|correl_spearman=0.0	correl_pearson=0.9525204488245067|sim_steinhaus=0.8012564430787179|correl_spearman=1.0	0.952520449	0	0	0	0.9892188491178725|0.8068686937297195|1.0	1.000000000000001|0.8012564430787179|1.0	788.0|788.0|788.0	0.019890977620408496|0.047059971656928955|0.0
correl_spearman|sim_steinhaus|correl_pearson	29.80952381	copresence	RF0028->RF0055	3	1.0|0.9178072274954178|0.9288080901406054	correl_spearman=copresence|sim_steinhaus=copresence|correl_pearson=copresence	correl_spearman=0.0|sim_steinhaus=0.166018177043808|correl_pearson=6.103384408984169E-9	correl_spearman=1.0|sim_steinhaus=0.9178072274954178|correl_pearson=0.9288080901406054	1	0	0	0	1.0|0.9159760917795267|0.9838344992153697	1.0|0.9178072274954178|0.9999999999999984	788.0|788.0|788.0	0.0|0.02593359219603286|0.029824980453863996
sim_steinhaus|correl_pearson|correl_spearman	3.66666667	copresence	RF0028->RF0084	3	0.8477810485884857|0.9986283371113388|1.0	sim_steinhaus=copresence|correl_pearson=copresence|correl_spearman=copresence	sim_steinhaus=0.2143192556541808|correl_pearson=0.0|correl_spearman=0.0	sim_steinhaus=0.8477810485884857|correl_pearson=0.9986283371113388|correl_spearman=1.0	0.847781049	0	0	0	0.8482996921762536|0.9996885373977604|1.0	0.8477810485884857|1.0000000000000002|1.0	788.0|788.0|788.0	0.03589859784098786|5.746414013113031E-4|0.0
sim_steinhaus|correl_pearson|correl_spearman	9.95238095	copresence	RF0028->RF0158	3	0.9143266172659313|0.9380767664046776|1.0	sim_steinhaus=copresence|correl_pearson=copresence|correl_spearman=copresence	sim_steinhaus=0.012778924774952571|correl_pearson=4.638751605057223E-10|correl_spearman=0.0	sim_steinhaus=0.9143266172659313|correl_pearson=0.9380767664046776|correl_spearman=1.0	0.914326617	0	0	0	0.9133971975678691|0.9859391315214245|1.0	0.9143266172659313|0.9999999999999994|1.0	788.0|788.0|788.0	0.007795983346271921|0.025941981824453692|0.0
correl_pearson|sim_steinhaus|correl_spearman	3	copresence	RF0086->RF0142	3	0.9999314096203014|0.9588208735926614|1.0	correl_pearson=copresence|sim_steinhaus=copresence|correl_spearman=copresence	correl_pearson=0.0|sim_steinhaus=0.38767657767403796|correl_spearman=0.0	correl_pearson=0.9999314096203014|sim_steinhaus=0.9588208735926614|correl_spearman=1.0	0.99993141	0	0	0	0.9999844252269833|0.9582946405323203|1.0	0.9999999999999998|0.9588208735926614|1.0	788.0|788.0|788.0	2.8735101191580253E-5|0.009586960549194072|0.0
correl_pearson|correl_spearman	4	mutualExclusion	RF0104->RF0086	2	-0.983519946298545|-1.0	correl_pearson=mutualExclusion|correl_spearman=mutualExclusion	correl_pearson=0.0|correl_spearman=0.0	correl_pearson=-0.983519946298545|correl_spearman=-1.0	-0.983519946	0	0	0	-0.9962578848977677|-1.0	-1.0000000000000002|-1.0	788.0|788.0	0.006904117061830501|0.0
correl_pearson|correl_spearman	32	copresence	RF0120->RF0076	2	0.8025088347933885|1.0	correl_pearson=copresence|correl_spearman=copresence	correl_pearson=4.490094201972106E-4|correl_spearman=0.0	correl_pearson=0.8025088347933885|correl_spearman=1.0	0.802508835	0	0	0	0.9551558092427903|1.0	1.0|1.0	788.0|788.0	0.08273650972043381|0.0
correl_spearman|correl_pearson	32	copresence	RF0081->RF0076	2	1.0|0.8498495649574844	correl_spearman=copresence|correl_pearson=copresence	correl_spearman=0.0|correl_pearson=5.8769208674980256E-5	correl_spearman=1.0|correl_pearson=0.8498495649574844	1	0	0	0	1.0|0.9659054381279292	1.0|0.9999999999999996	788.0|788.0	0.0|0.0629036894659357
sim_steinhaus|correl_pearson|correl_spearman	2	copresence	RF0081->RF0120	3	0.9369802064949119|0.9964563113518322|1.0	sim_steinhaus=copresence|correl_pearson=copresence|correl_spearman=copresence	sim_steinhaus=0.06565523645202875|correl_pearson=0.0|correl_spearman=0.0	sim_steinhaus=0.9369802064949119|correl_pearson=0.9964563113518322|correl_spearman=1.0	0.936980206	0	0	0	0.9457212352886601|0.9991953369176986|1.0	0.9369802064949119|1.0000000000000002|1.0	788.0|788.0|788.0	0.034555444234695185|0.001484585044493628|0.0
correl_spearman|correl_pearson	7.66666667	copresence	RF0148->RF0164	2	1.0|0.9990852740535149	correl_spearman=copresence|correl_pearson=copresence	correl_spearman=0.0|correl_pearson=0.0	correl_spearman=1.0|correl_pearson=0.9990852740535149	1	0	0	0	1.0|0.9997922937727804	1.0|0.9999999999999994	788.0|788.0	0.0|3.832132545458386E-4
correl_pearson|sim_steinhaus|correl_spearman	7.66666667	copresence	RF0148->RF0032	3	0.9885665201479683|0.8069658398527282|1.0	correl_pearson=copresence|sim_steinhaus=copresence|correl_spearman=copresence	correl_pearson=0.0|sim_steinhaus=0.4823692473168853|correl_spearman=0.0	correl_pearson=0.9885665201479683|sim_steinhaus=0.8069658398527282|correl_spearman=1.0	0.98856652	0	0	0	0.9974038071476933|0.8067631995272758|1.0	0.9999999999999998|0.8069658398527283|1.0	788.0|788.0|788.0	0.004789916632100211|0.0034708813801592694|0.0
correl_spearman|correl_pearson	4	mutualExclusion	RF0148->RF0079	2	-1.0|-0.9892687594958268	correl_spearman=mutualExclusion|correl_pearson=mutualExclusion	correl_spearman=0.0|correl_pearson=0.0	correl_spearman=-1.0|correl_pearson=-0.9892687594958268	-1	0	0	0	-1.0|-0.9975632641808241	-1.0|-0.9999999999999992	788.0|788.0	0.0|0.004495722040815983
correl_spearman|correl_pearson|sim_steinhaus	3	copresence	RF0017->RF0032	3	1.0|0.9788890348405461|0.857320232301219	correl_spearman=copresence|correl_pearson=copresence|sim_steinhaus=copresence	correl_spearman=0.0|correl_pearson=0.0|sim_steinhaus=0.48869742034903013	correl_spearman=1.0|correl_pearson=0.9788890348405461|sim_steinhaus=0.857320232301219	1	0	0	0	1.0|0.9952063468373973|0.8553093555302776	1.0|0.9999999999999998|0.8573202323012191	788.0|788.0|788.0	0.0|0.008844180813332016|0.027103924092451798
correl_pearson|sim_steinhaus|correl_spearman	32.66666667	copresence	RF0017->RF0077	3	0.8120738419166623|0.8046358842521277|1.0	correl_pearson=copresence|sim_steinhaus=copresence|correl_spearman=copresence	correl_pearson=3.2259638373799415E-4|sim_steinhaus=0.4940054364085051|correl_spearman=0.0	correl_pearson=0.8120738419166623|sim_steinhaus=0.8046358842521277|correl_spearman=1.0	0.812073842	0	0	0	0.9573277292047939|0.8025465467417092|1.0	1.0000000000000007|0.8046358842521277|1.0	788.0|788.0|788.0	0.07872936689962647|0.029390895629910357|0.0
correl_pearson|correl_spearman	18	mutualExclusion	RF0017->RF0079	2	-0.9798449741248537|-1.0	correl_pearson=mutualExclusion|correl_spearman=mutualExclusion	correl_pearson=0.0|correl_spearman=0.0	correl_pearson=-0.9798449741248537|correl_spearman=-1.0	-0.979844974	0	0	0	-0.9954234113504943|-1.0	-0.9999999999999996|-1.0	788.0|788.0	0.00844370173465775|0.0
correl_pearson|correl_spearman|sim_steinhaus	6.66666667	copresence	RF0017->RF0148	3	0.9985163170655239|1.0|0.9482194644622574	correl_pearson=copresence|correl_spearman=copresence|sim_steinhaus=copresence	correl_pearson=0.0|correl_spearman=0.0|sim_steinhaus=0.492338043300065	correl_pearson=0.9985163170655239|correl_spearman=1.0|sim_steinhaus=0.9482194644622574	0.998516317	0	0	0	0.9996631010786395|1.0|0.9501952202512997	1.0000000000000009|1.0|0.9482194644622574	788.0|788.0|788.0	6.215708302796034E-4|0.0|0.024216613708739298
sim_steinhaus|correl_spearman|correl_pearson	3	copresence	RF0017->RF0164	3	0.947157200712653|1.0|0.999931498235199	sim_steinhaus=copresence|correl_spearman=copresence|correl_pearson=copresence	sim_steinhaus=0.494093633745627|correl_spearman=0.0|correl_pearson=0.0	sim_steinhaus=0.947157200712653|correl_spearman=1.0|correl_pearson=0.999931498235199	0.947157201	0	0	0	0.9460580286312794|1.0|0.9999844453487124	0.947157200712653|1.0|0.9999999999999994	788.0|788.0|788.0	0.01198855183418848|0.0|2.869797706332206E-5
correl_spearman|correl_pearson	40	copresence	RF0169->RF0036	2	1.0|0.9265411942444147	correl_spearman=copresence|correl_pearson=copresence	correl_spearman=0.0|correl_pearson=1.0395339866686726E-8	correl_spearman=1.0|correl_pearson=0.9265411942444147	1	0	0	0	1.0|0.9833197566349228	1.0|1.0000000000000004	788.0|788.0	0.0|0.030774668781209224
correl_spearman|correl_pearson	30	mutualExclusion	RF0169->RF0098	2	-1.0|-0.9732908473505509	correl_spearman=mutualExclusion|correl_pearson=mutualExclusion	correl_spearman=0.0|correl_pearson=0.0	correl_spearman=-1.0|correl_pearson=-0.9732908473505509	-1	0	0	0	-1.0|-0.9939351700359731	-1.0|-0.9999999999999988	788.0|788.0	0.0|0.011189473035382414
correl_spearman|correl_pearson|sim_steinhaus	6	copresence	RF0090->RF0098	3	1.0|0.9923154649557132|0.8118733613236736	correl_spearman=copresence|correl_pearson=copresence|sim_steinhaus=copresence	correl_spearman=0.0|correl_pearson=0.0|sim_steinhaus=0.2693875459172356	correl_spearman=1.0|correl_pearson=0.9923154649557132|sim_steinhaus=0.8118733613236736	1	0	0	0	1.0|0.9982550776129854|0.8130819585317554	1.0|0.9999999999999996|0.8118733613236736	788.0|788.0|788.0	0.0|0.003219342028406499|0.020798163964997746
correl_pearson|correl_spearman	10	mutualExclusion	RF0090->RF0169	2	-0.9374053390451161|-1.0	correl_pearson=mutualExclusion|correl_spearman=mutualExclusion	correl_pearson=5.734087649145181E-10|correl_spearman=0.0	correl_pearson=-0.9374053390451161|correl_spearman=-1.0	-0.937405339	0	0	0	-0.9857866709464839|-1.0	-0.9999999999999994|-1.0	788.0|788.0	0.026223268109856687|0.0
sim_steinhaus|correl_spearman|correl_pearson	23.16666667	copresence	RF0163->RF0051	3	0.9161101466624252|1.0|0.9778490871994853	sim_steinhaus=copresence|correl_spearman=copresence|correl_pearson=copresence	sim_steinhaus=0.25729694435512884|correl_spearman=0.0|correl_pearson=0.0	sim_steinhaus=0.9161101466624252|correl_spearman=1.0|correl_pearson=0.9778490871994853	0.916110147	0	0	0	0.9192825857502646|1.0|0.994970206601228	0.9161101466624252|1.0|1.0	788.0|788.0|788.0	0.030980506047103326|0.0|0.009279854166230558
correl_spearman|correl_pearson|sim_steinhaus	9.16666667	copresence	RF0039->RF0016	3	1.0|0.9808669204519106|0.9184433429538167	correl_spearman=copresence|correl_pearson=copresence|sim_steinhaus=copresence	correl_spearman=0.0|correl_pearson=0.0|sim_steinhaus=0.25235130095933944	correl_spearman=1.0|correl_pearson=0.9808669204519106|sim_steinhaus=0.9184433429538167	1	0	0	0	1.0|0.9956554640399783|0.9197111787648592	1.0|0.9999999999999999|0.9184433429538167	788.0|788.0|788.0	0.0|0.008015569812230436|0.019461788631619216
correl_spearman|sim_steinhaus|correl_pearson	2.5	copresence	RF0039->RF0051	3	1.0|0.9090989623615584|0.9976209556186307	correl_spearman=copresence|sim_steinhaus=copresence|correl_pearson=copresence	correl_spearman=0.0|sim_steinhaus=0.2733851028152493|correl_pearson=0.0	correl_spearman=1.0|sim_steinhaus=0.9090989623615584|correl_pearson=0.9976209556186307	1	0	0	0	1.0|0.9128233078500196|0.9994597919357805	1.0|0.9090989623615584|1.0	788.0|788.0|788.0	0.0|0.029318704586710365|9.966715644145164E-4
sim_steinhaus|correl_pearson|correl_spearman	3.5	copresence	RF0039->RF0113	3	0.8541406927511074|0.9838397641463951|1.0	sim_steinhaus=copresence|correl_pearson=copresence|correl_spearman=copresence	sim_steinhaus=0.47991097286567047|correl_pearson=0.0|correl_spearman=0.0	sim_steinhaus=0.8541406927511074|correl_pearson=0.9838397641463951|correl_spearman=1.0	0.854140693	0	0	0	0.8563471471996718|0.9963305057289935|1.0	0.8541406927511074|1.0000000000000004|1.0	788.0|788.0|788.0	0.029428801086645587|0.006770133283620732|0.0
correl_pearson|correl_spearman|sim_steinhaus	10.83333333	copresence	RF0039->RF0134	3	0.8929012098107646|1.0|0.9405401421604102	correl_pearson=copresence|correl_spearman=copresence|sim_steinhaus=copresence	correl_pearson=2.050670846742708E-6|correl_spearman=0.0|sim_steinhaus=0.21138723815304145	correl_pearson=0.8929012098107646|correl_spearman=1.0|sim_steinhaus=0.9405401421604102	0.89290121	0	0	0	0.9756811471941723|1.0|0.9416260078503152	1.0000000000000004|1.0|0.9405401421604102	788.0|788.0|788.0	0.0448677290767326|0.0|0.01311453376801306
correl_pearson|sim_steinhaus|correl_spearman	2.66666667	copresence	RF0039->RF0145	3	0.9789568798066525|0.9509134632595073|1.0	correl_pearson=copresence|sim_steinhaus=copresence|correl_spearman=copresence	correl_pearson=0.0|sim_steinhaus=0.25197541445335003|correl_spearman=0.0	correl_pearson=0.9789568798066525|sim_steinhaus=0.9509134632595073|correl_spearman=1.0	0.97895688	0	0	0	0.9952217523498363|0.9517053397671381|1.0	0.9999999999999991|0.9509134632595073|1.0	788.0|788.0|788.0	0.008815757994053522|0.011961597151094582|0.0
correl_pearson|correl_spearman	22.66666667	copresence	RF0039->RF0163	2	0.9610932766592484|1.0	correl_pearson=copresence|correl_spearman=copresence	correl_pearson=4.107825191113079E-15|correl_spearman=0.0	correl_pearson=0.9610932766592484|correl_spearman=1.0	0.961093277	0	0	0	0.9911654755725086|1.0	1.0|1.0	788.0|788.0	0.01629949618508055|0.0
sim_steinhaus|correl_pearson|correl_spearman	2.5	copresence	RF0013->RF0023	3	0.9396246348847412|0.9445687834174621|1.0	sim_steinhaus=copresence|correl_pearson=copresence|correl_spearman=copresence	sim_steinhaus=0.26018223845731125|correl_pearson=4.5988546304442934E-11|correl_spearman=0.0	sim_steinhaus=0.9396246348847412|correl_pearson=0.9445687834174621|correl_spearman=1.0	0.939624635	0	0	0	0.9407240982444961|0.9874132696126928|1.0	0.9396246348847412|0.9999999999999998|1.0	788.0|788.0|788.0	0.030453416742585743|0.023222230649146466|0.0
sim_steinhaus|correl_pearson|correl_spearman	9.16666667	copresence	RF0013->RF0034	3	0.8977807336956877|0.9685830218492761|1.0	sim_steinhaus=copresence|correl_pearson=copresence|correl_spearman=copresence	sim_steinhaus=0.4128566666373238|correl_pearson=0.0|correl_spearman=0.0	sim_steinhaus=0.8977807336956877|correl_pearson=0.9685830218492761|correl_spearman=1.0	0.897780734	0	0	0	0.8961763371221989|0.9928661671537001|1.0	0.8977807336956877|0.9999999999999993|1.0	788.0|788.0|788.0	0.04510010933516744|0.013161758985191107|0.0
correl_spearman|correl_pearson|sim_steinhaus	2	copresence	RF0013->RF0100	3	1.0|0.9979622280421774|0.9666168855727074	correl_spearman=copresence|correl_pearson=copresence|sim_steinhaus=copresence	correl_spearman=0.0|correl_pearson=0.0|sim_steinhaus=0.2751037731841913	correl_spearman=1.0|correl_pearson=0.9979622280421774|sim_steinhaus=0.9666168855727074	1	0	0	0	1.0|0.9995372844435829|0.9665382820422502	1.0|0.9999999999999994|0.9666168855727074	788.0|788.0|788.0	0.0|8.536996539568065E-4|0.010258695435602516
correl_pearson|correl_spearman|sim_steinhaus	9.66666667	copresence	RF0013->RF0088	3	0.923127744551467|1.0|0.9809666439548403	correl_pearson=copresence|correl_spearman=copresence|sim_steinhaus=copresence	correl_pearson=2.1862182675302932E-8|correl_spearman=0.0|sim_steinhaus=0.164146983555072	correl_pearson=0.923127744551467|correl_spearman=1.0|sim_steinhaus=0.9809666439548403	0.923127745	0	0	0	0.9825446668276866|1.0|0.9811579341808772	0.9999999999999996|1.0|0.9809666439548403	788.0|788.0|788.0	0.032204691807329114|0.0|0.008269519980152427
correl_spearman|correl_pearson	3.33333333	copresence	RF0013->RF0172	2	1.0|0.9484705305397078	correl_spearman=copresence|correl_pearson=copresence	correl_spearman=0.0|correl_pearson=8.692657704756357E-12	correl_spearman=1.0|correl_pearson=0.9484705305397078	1	0	0	0	1.0|0.9882992368003987	1.0|1.0000000000000004	788.0|788.0	0.0|0.021587641383502304
correl_spearman|correl_pearson|sim_steinhaus	130	copresence	RF0006->RF0031	3	1.0|0.9901075550179883|0.9555135402918126	correl_spearman=copresence|correl_pearson=copresence|sim_steinhaus=copresence	correl_spearman=0.0|correl_pearson=0.0|sim_steinhaus=0.14232706891233832	correl_spearman=1.0|correl_pearson=0.9901075550179883|sim_steinhaus=0.9555135402918126	1	0	0	0	1.0|0.9977537289358493|0.9565911284850404	1.0|1.0000000000000004|0.9555135402918126	788.0|788.0|788.0	0.0|0.0041443189094400425|0.014280698037397802
sim_steinhaus|correl_spearman|correl_pearson	64	copresence	RF0006->RF0139	3	0.8156345156996468|1.0|0.9988787722072545	sim_steinhaus=copresence|correl_spearman=copresence|correl_pearson=copresence	sim_steinhaus=0.04247816696690698|correl_spearman=0.0|correl_pearson=0.0	sim_steinhaus=0.8156345156996468|correl_spearman=1.0|correl_pearson=0.9988787722072545	0.815634516	0	0	0	0.8168005859614458|1.0|0.9997454035325215	0.8156345156996468|1.0|1.0000000000000009	788.0|788.0|788.0	0.008128503093358209|0.0|4.6972467895630923E-4
correl_pearson|correl_spearman	64	mutualExclusion	RF0006->RF0173	2	-0.8227747113544032|-1.0	correl_pearson=mutualExclusion|correl_spearman=mutualExclusion	correl_pearson=2.1392559791688637E-4|correl_spearman=0.0	correl_pearson=-0.8227747113544032|correl_spearman=-1.0	-0.822774711	0	0	0	-0.9597575686856228|-1.0	-0.9999999999999996|-1.0	788.0|788.0	0.07424636844586394|0.0
correl_pearson|sim_steinhaus|correl_spearman	16	copresence	RF0117->RF0052	3	0.9619945640476405|0.8497088412060254|1.0	correl_pearson=copresence|sim_steinhaus=copresence|correl_spearman=copresence	correl_pearson=1.9984014443252818E-15|sim_steinhaus=0.2545365766112586|correl_spearman=0.0	correl_pearson=0.9619945640476405|sim_steinhaus=0.8497088412060254|correl_spearman=1.0	0.961994564	0	0	0	0.991370130315062|0.8460226584900544|1.0	1.0000000000000009|0.8497088412060254|1.0	788.0|788.0|788.0	0.01592191285018842|0.05493554378454476|0.0
correl_spearman|correl_pearson|sim_steinhaus	9.5	copresence	RF0057->RF0075	3	1.0|0.9945183266286408|0.8895609984913148	correl_spearman=copresence|correl_pearson=copresence|sim_steinhaus=copresence	correl_spearman=0.0|correl_pearson=0.0|sim_steinhaus=0.36739203039327906	correl_spearman=1.0|correl_pearson=0.9945183266286408|sim_steinhaus=0.8895609984913148	1	0	0	0	1.0|0.9987552799839055|0.8865681304024161	1.0|1.0000000000000007|0.8895609984913148	788.0|788.0|788.0	0.0|0.0022964800562054475|0.026136171027767066
correl_spearman|sim_steinhaus|correl_pearson	53	copresence	RF0057->RF0162	3	1.0|0.8494505893386012|0.9104099409428082	correl_spearman=copresence|sim_steinhaus=copresence|correl_pearson=copresence	correl_spearman=0.0|sim_steinhaus=0.3889274984321961|correl_pearson=2.1325921989445717E-7	correl_spearman=1.0|sim_steinhaus=0.8494505893386012|correl_pearson=0.9104099409428082	1	0	0	0	1.0|0.8581057002832916|0.979656843413191	1.0|0.8494505893386012|1.0000000000000007	788.0|788.0|788.0	0.0|0.057450521947671244|0.03753266017892475
sim_steinhaus|correl_spearman|correl_pearson	14	copresence	RF0126->RF0040	3	0.9316580758950428|1.0|0.9361924980884707	sim_steinhaus=copresence|correl_spearman=copresence|correl_pearson=copresence	sim_steinhaus=0.15199455176457238|correl_spearman=0.0|correl_pearson=8.315945154713233E-10	sim_steinhaus=0.9316580758950428|correl_spearman=1.0|correl_pearson=0.9361924980884707	0.931658076	0	0	0	0.9241750750270388|1.0|0.9855112719373088	0.9316580758950428|1.0|0.9999999999999989	788.0|788.0|788.0	0.06274662887590529|0.0|0.026731373004036833
correl_pearson|correl_spearman	9.88888889	copresence	RF0126->RF0068	2	0.8733469815910095|1.0	correl_pearson=copresence|correl_spearman=copresence	correl_pearson=1.2410243677096755E-5|correl_spearman=0.0	correl_pearson=0.8733469815910095|correl_spearman=1.0	0.873346982	0	0	0	0.9712409812784932|1.0	0.9999999999999989|1.0	788.0|788.0	0.05305973397723875|0.0
correl_spearman|sim_steinhaus|correl_pearson	14	copresence	RF0137->RF0040	3	1.0|0.829981726660428|0.9246438731498886	correl_spearman=copresence|sim_steinhaus=copresence|correl_pearson=copresence	correl_spearman=0.0|sim_steinhaus=0.4701691579540753|correl_pearson=1.5843537370940908E-8	correl_spearman=1.0|sim_steinhaus=0.829981726660428|correl_pearson=0.9246438731498886	1	0	0	0	1.0|0.8159956199119092|0.982888933164905	1.0|0.829981726660428|1.0000000000000007	788.0|788.0|788.0	0.0|0.0964642892755676|0.03156952826272484
correl_pearson|correl_spearman|sim_steinhaus	9.88888889	copresence	RF0137->RF0068	3	0.8575535289953713|1.0|0.8015798899872627	correl_pearson=copresence|correl_spearman=copresence|sim_steinhaus=copresence	correl_pearson=3.729690043080547E-5|correl_spearman=0.0|sim_steinhaus=0.22365494845726697	correl_pearson=0.8575535289953713|correl_spearman=1.0|sim_steinhaus=0.8015798899872627	0.857553529	0	0	0	0.9676547722439146|1.0|0.7928748041728513	0.9999999999999994|1.0|0.8015798899872626	788.0|788.0|788.0	0.059676207898141924|0.0|0.06434225947756785
correl_spearman|sim_steinhaus|correl_pearson	2	copresence	RF0137->RF0126	3	1.0|0.897128346348759|0.9995027439960098	correl_spearman=copresence|sim_steinhaus=copresence|correl_pearson=copresence	correl_spearman=0.0|sim_steinhaus=0.03249710322354016|correl_pearson=0.0	correl_spearman=1.0|sim_steinhaus=0.897128346348759|correl_pearson=0.9995027439960098	1	0	0	0	1.0|0.8887533299824608|0.9998870884017773	1.0|0.897128346348759|1.0000000000000002	788.0|788.0|788.0	0.0|0.03855416842254931|2.0831932489069014E-4
correl_pearson|sim_steinhaus|correl_spearman	8.83333333	copresence	RF0033->RF0030	3	0.8352573146703987|0.8397385694428776|1.0	correl_pearson=copresence|sim_steinhaus=copresence|correl_spearman=copresence	correl_pearson=1.2411680037194284E-4|sim_steinhaus=0.4940759029262284|correl_spearman=0.0	correl_pearson=0.8352573146703987|sim_steinhaus=0.8397385694428776|correl_spearman=1.0	0.835257315	0	0	0	0.9625919853222433|0.8011888063052106|1.0	0.999999999999999|0.8397385694428776|1.0	788.0|788.0|788.0	0.06901693436201735|0.1554275967931872|0.0
sim_steinhaus|correl_spearman|correl_pearson	9.83333333	copresence	RF0033->RF0045	3	0.8416568764168055|1.0|0.9536677887026735	sim_steinhaus=copresence|correl_spearman=copresence|correl_pearson=copresence	sim_steinhaus=0.34492768445258876|correl_spearman=0.0|correl_pearson=6.141198660714053E-13	sim_steinhaus=0.8416568764168055|correl_spearman=1.0|correl_pearson=0.9536677887026735	0.841656876	0	0	0	0.8149463954744778|1.0|0.9894793748396424	0.8416568764168055|1.0|0.9999999999999998	788.0|788.0|788.0	0.13531685914800318|0.0|0.019410313602434663
correl_pearson|sim_steinhaus|correl_spearman	2	copresence	RF0005->RF0045	3	0.9976352644375086|0.9718309036264494|1.0	correl_pearson=copresence|sim_steinhaus=copresence|correl_spearman=copresence	correl_pearson=0.0|sim_steinhaus=0.00892919333538944|correl_spearman=0.0	correl_pearson=0.9976352644375086|sim_steinhaus=0.9718309036264494|correl_spearman=1.0	0.997635264	0	0	0	0.9994630410299891|0.9746184522456591|1.0	1.0000000000000002|0.9718309036264494|1.0	788.0|788.0|788.0	9.906770596431374E-4|0.016757260658158583|0.0
sim_steinhaus|correl_pearson|correl_spearman	12.33333333	copresence	RF0005->RF0131	3	0.9141511586498268|0.8358664669416325|1.0	sim_steinhaus=copresence|correl_pearson=copresence|correl_spearman=copresence	sim_steinhaus=0.11379179175185294|correl_pearson=1.2061465240392755E-4|correl_spearman=0.0	sim_steinhaus=0.9141511586498268|correl_pearson=0.8358664669416325|correl_spearman=1.0	0.914151159	0	0	0	0.9172110245128345|0.9627303051332803|1.0	0.9141511586498268|1.0000000000000013|1.0	788.0|788.0|788.0	0.024377292870598435|0.06876173746367815|0.0
correl_spearman|correl_pearson|sim_steinhaus	32	copresence	RF0005->RF0003	3	1.0|0.9992359807280333|0.839349726791664	correl_spearman=copresence|correl_pearson=copresence|sim_steinhaus=copresence	correl_spearman=0.0|correl_pearson=0.0|sim_steinhaus=0.27073897437652805	correl_spearman=1.0|correl_pearson=0.9992359807280333|sim_steinhaus=0.839349726791664	1	0	0	0	1.0|0.9998265146395864|0.8473512136494096	1.0|0.9999999999999986|0.839349726791664	788.0|788.0|788.0	0.0|3.20076535350102E-4|0.06457581625518197
correl_pearson|correl_spearman|sim_steinhaus	2.66666667	copresence	RF0005->RF0030	3	0.9784840712131258|1.0|0.9703198080662543	correl_pearson=copresence|correl_spearman=copresence|sim_steinhaus=copresence	correl_pearson=0.0|correl_spearman=0.0|sim_steinhaus=0.011772435101313539	correl_pearson=0.9784840712131258|correl_spearman=1.0|sim_steinhaus=0.9703198080662543	0.978484071	0	0	0	0.9951143920092388|1.0|0.9666970106363068	0.9999999999999993|1.0|0.9703198080662545	788.0|788.0|788.0	0.009013835375152213|0.0|0.024939363288582192
correl_spearman|sim_steinhaus|correl_pearson	9.83333333	copresence	RF0005->RF0033	3	1.0|0.8772867628015434|0.9307342484920431	correl_spearman=copresence|sim_steinhaus=copresence|correl_pearson=copresence	correl_spearman=0.0|sim_steinhaus=0.19692448883924446|correl_pearson=3.7786450635124424E-9	correl_spearman=1.0|sim_steinhaus=0.8772867628015434|correl_pearson=0.9307342484920431	1	0	0	0	1.0|0.8458515597994786|0.9842718707426026	1.0|0.8772867628015434|0.9999999999999989	788.0|788.0|788.0	0.0|0.14235601108374804|0.029018039956044087
