# Supplementary material for: Vinasse fertirrigation alters soil resistome dynamics: an analysis based on metagenomic profiles
Source: BioData Min. 2017 May 23;10:17. doi: 10.1186/s13040-017-0138-4 (PMC5442679; doi:10.1186/s13040-017-0138-4)
Supplement: Supplementary file 5 — Network output Fig. 2e. (CSV 120 kb) [file 13040_2017_138_MOESM5_ESM.csv]

cooc_method	EdgeBetweenness	interactionType	Label	method_number	method_scores	methodname_interactiontype	methodname_pval	methodname_score	oriScore	pval	pval-brown-merge	qval	randdistribMean	randdistribMedian	randdistribNumNonNaNScores	randdistribSD
correl_pearson|correl_spearman	46	copresence	RF0137->RF0130	2	0.9999740847136449|1.0	correl_pearson=copresence|correl_spearman=copresence	correl_pearson=0.0|correl_spearman=0.0	correl_pearson=0.9999740847136449|correl_spearman=1.0	0.999974085	0	0	0	0.9999936704600206|1.0	0.9999999999999993|1.0	736.0|736.0	1.1134126135218343E-5|0.0
sim_steinhaus|correl_spearman|correl_pearson	32	copresence	RF0008->RF0164	3	0.9224649749298461|1.0|0.9122704708261107	sim_steinhaus=copresence|correl_spearman=copresence|correl_pearson=copresence	sim_steinhaus=0.15918302155975128|correl_spearman=0.0|correl_pearson=2.3220593997619332E-7	sim_steinhaus=0.9224649749298461|correl_spearman=1.0|correl_pearson=0.9122704708261107	0.922464975	0	0	0	0.9224615227649047|1.0|0.9785729721372538	0.9224649749298462|1.0|0.9999999999999996	736.0|736.0|736.0	0.007378099564330845|0.0|0.03769171716655609
sim_steinhaus|correl_pearson|correl_spearman	9.46666667	copresence	RF0108->RF0026	3	0.8967185082864452|0.87610673541495|1.0	sim_steinhaus=copresence|correl_pearson=copresence|correl_spearman=copresence	sim_steinhaus=0.057723427386922266|correl_pearson=1.3157547778197554E-5|correl_spearman=0.0	sim_steinhaus=0.8967185082864452|correl_pearson=0.87610673541495|correl_spearman=1.0	0.896718508	0	0	0	0.8932253852134963|0.9697403547326858|1.0	0.8967185082864452|0.9999999999999992|1.0	736.0|736.0|736.0	0.021971519492639553|0.05322894048963944|0.0
sim_steinhaus|correl_spearman|correl_pearson	22.53333333	copresence	RF0108->RF0033	3	0.8|1.0|0.9654615159262435	sim_steinhaus=copresence|correl_spearman=copresence|correl_pearson=copresence	sim_steinhaus=0.0|correl_spearman=0.0|correl_pearson=2.220446049250313E-16	sim_steinhaus=0.8|correl_spearman=1.0|correl_pearson=0.9654615159262435	0.8	0	0	0	0.7999999999999939|1.0|0.9915643333829038	0.7999999999999999|1.0|0.9999999999999997	736.0|736.0|736.0	5.976342891126707E-15|0.0|0.014838957707037663
correl_pearson|correl_spearman	16	copresence	RF0108->RF0057	2	0.8618469830421908|1.0	correl_pearson=copresence|correl_spearman=copresence	correl_pearson=3.653051662655393E-5|correl_spearman=0.0	correl_pearson=0.8618469830421908|correl_spearman=1.0	0.861846983	0	0	0	0.966257558070208|1.0	0.9999999999999991|1.0	736.0|736.0	0.059355435848275524|0.0
correl_pearson|sim_steinhaus|correl_spearman	12	copresence	RF0060->RF0009	3	0.8498549590699274|0.9448396728301122|1.0	correl_pearson=copresence|sim_steinhaus=copresence|correl_spearman=copresence	correl_pearson=7.445557054702734E-5|sim_steinhaus=0.038983474585985056|correl_spearman=0.0	correl_pearson=0.8498549590699274|sim_steinhaus=0.9448396728301122|correl_spearman=1.0	0.849854959	0	0	0	0.9633286305562523|0.9449625582300176|1.0	1.0000000000000007|0.9448396728301122|1.0	736.0|736.0|736.0	0.06450763465833899|0.007445194873139|0.0
correl_pearson|correl_spearman	3	mutualExclusion	RF0104->RF0168	2	-0.9207291899027022|-1.0	correl_pearson=mutualExclusion|correl_spearman=mutualExclusion	correl_pearson=5.369127553667141E-8|correl_spearman=0.0	correl_pearson=-0.9207291899027022|correl_spearman=-1.0	-0.92072919	0	0	0	-0.9806389265660941|-1.0	-1.0000000000000002|-1.0	736.0|736.0	0.03405755145258922|0.0
correl_spearman|correl_pearson|sim_steinhaus	20	copresence	RF0114->RF0030	3	1.0|0.9990346932836082|0.8680461519234783	correl_spearman=copresence|correl_pearson=copresence|sim_steinhaus=copresence	correl_spearman=0.0|correl_pearson=0.0|sim_steinhaus=0.27244878042861675	correl_spearman=1.0|correl_pearson=0.9990346932836082|sim_steinhaus=0.8680461519234783	1	0	0	0	1.0|0.9997642338434656|0.8710689976980643	1.0|1.0000000000000016|0.8680461519234783	736.0|736.0|736.0	0.0|4.1473000112807933E-4|0.02431219251271655
correl_spearman|correl_pearson	12	copresence	RF0114->RF0068	2	1.0|0.8442337129950761	correl_spearman=copresence|correl_pearson=copresence	correl_spearman=0.0|correl_pearson=1.0020298246093962E-4	correl_spearman=1.0|correl_pearson=0.8442337129950761	1	0	0	0	1.0|0.9619556994872779	1.0|1.0000000000000004	736.0|736.0	0.0|0.06692272133635997
correl_spearman|correl_pearson|sim_steinhaus	2	copresence	RF0114->RF0075	3	1.0|0.998872397733746|0.9668277712122311	correl_spearman=copresence|correl_pearson=copresence|sim_steinhaus=copresence	correl_spearman=0.0|correl_pearson=0.0|sim_steinhaus=0.014327242277697105	correl_spearman=1.0|correl_pearson=0.998872397733746|sim_steinhaus=0.9668277712122311	1	0	0	0	1.0|0.9997245948381966|0.9702737631510762	1.0|1.000000000000001|0.966827771212231	736.0|736.0|736.0	0.0|4.844579253559621E-4|0.0202459966246161
correl_spearman|sim_steinhaus|correl_pearson	16.66666667	copresence	RF0029->RF0041	3	1.0|0.825038101185037|0.9973980752877726	correl_spearman=copresence|sim_steinhaus=copresence|correl_pearson=copresence	correl_spearman=0.0|sim_steinhaus=0.15383517636829036|correl_pearson=0.0	correl_spearman=1.0|sim_steinhaus=0.825038101185037|correl_pearson=0.9973980752877726	1	0	0	0	1.0|0.8306554976972682|0.9993645068675147	1.0|0.825038101185037|0.9999999999999984	736.0|736.0|736.0	0.0|0.027819653285306972|0.001117879136767843
correl_pearson|sim_steinhaus|correl_spearman	51.66666667	copresence	RF0029->RF0043	3	0.9860990707971109|0.949420313338512|1.0	correl_pearson=copresence|sim_steinhaus=copresence|correl_spearman=copresence	correl_pearson=0.0|sim_steinhaus=0.49371598801979816|correl_spearman=0.0	correl_pearson=0.9860990707971109|sim_steinhaus=0.949420313338512|correl_spearman=1.0	0.986099071	0	0	0	0.9966048421762512|0.9402510043674446|1.0	0.9999999999999991|0.949420313338512|1.0	736.0|736.0|736.0	0.005972332198763932|0.052566006298101146|0.0
correl_pearson|sim_steinhaus|correl_spearman	3	copresence	RF0029->RF0111	3	0.9173394138302512|0.8997631994252805|1.0	correl_pearson=copresence|sim_steinhaus=copresence|correl_spearman=copresence	correl_pearson=1.0003223377408332E-7|sim_steinhaus=0.11506466188460862|correl_spearman=0.0	correl_pearson=0.9173394138302512|sim_steinhaus=0.8997631994252805|correl_spearman=1.0	0.917339414	0	0	0	0.979811008907853|0.905467920813372|1.0	1.0000000000000002|0.8997631994252805|1.0	736.0|736.0|736.0	0.03551391947580668|0.05993345712325367|0.0
correl_spearman|correl_pearson	40	copresence	RF0116->RF0027	2	1.0|0.9297408831318666	correl_spearman=copresence|correl_pearson=copresence	correl_spearman=0.0|correl_pearson=7.704886395565325E-9	correl_spearman=1.0|correl_pearson=0.9297408831318666	1	0	0	0	1.0|0.9828399391981079	1.0|0.9999999999999987	736.0|736.0	0.0|0.0301858084307812
correl_spearman|correl_pearson	113.0666667	mutualExclusion	RF0116->RF0042	2	-1.0|-0.9963328184398831	correl_spearman=mutualExclusion|correl_pearson=mutualExclusion	correl_spearman=0.0|correl_pearson=0.0	correl_spearman=-1.0|correl_pearson=-0.9963328184398831	-1	0	0	0	-1.0|-0.9991043289277162	-1.0|-1.0000000000000002	736.0|736.0	0.0|0.0015755512592391574
correl_pearson|correl_spearman|sim_steinhaus	151.7333333	copresence	RF0116->RF0044	3	0.9199070074403203|1.0|0.8584090651522142	correl_pearson=copresence|correl_spearman=copresence|sim_steinhaus=copresence	correl_pearson=6.273602343176421E-8|correl_spearman=0.0|sim_steinhaus=0.4707469261793248	correl_pearson=0.9199070074403203|correl_spearman=1.0|sim_steinhaus=0.8584090651522142	0.919907007	0	0	0	0.9804381170245933|1.0|0.8526279617581483	0.9999999999999997|1.0|0.8584090651522142	736.0|736.0|736.0	0.03441079019811966|0.0|0.04391228473656479
correl_pearson|correl_spearman|sim_steinhaus	4	copresence	RF0022->RF0020	3	0.9809732191541654|1.0|0.859827137321851	correl_pearson=copresence|correl_spearman=copresence|sim_steinhaus=copresence	correl_pearson=0.0|correl_spearman=0.0|sim_steinhaus=0.48692494843646056	correl_pearson=0.9809732191541654|correl_spearman=1.0|sim_steinhaus=0.859827137321851	0.980973219	0	0	0	0.9953529060606969|1.0|0.85929716460635	1.0000000000000002|1.0|0.859827137321851	736.0|736.0|736.0	0.00817457985907797|0.0|0.02447537402924991
correl_pearson|sim_steinhaus|correl_spearman	26	copresence	RF0005->RF0068	3	0.977248433929565|0.9416965731560396|1.0	correl_pearson=copresence|sim_steinhaus=copresence|correl_spearman=copresence	correl_pearson=0.0|sim_steinhaus=0.49387720236468713|correl_spearman=0.0	correl_pearson=0.977248433929565|sim_steinhaus=0.9416965731560396|correl_spearman=1.0	0.977248434	0	0	0	0.9944431658906366|0.9382985090048368|1.0	1.0000000000000007|0.9416965731560396|1.0	736.0|736.0|736.0	0.009774879695562103|0.03257026840711394|0.0
correl_pearson|correl_spearman	8	mutualExclusion	RF0005->RF0173	2	-0.9997240110796836|-1.0	correl_pearson=mutualExclusion|correl_spearman=mutualExclusion	correl_pearson=0.0|correl_spearman=0.0	correl_pearson=-0.9997240110796836|correl_spearman=-1.0	-0.999724011	0	0	0	-0.999932592567853|-1.0	-1.0000000000000007|-1.0	736.0|736.0	1.1857462844796422E-4|0.0
correl_spearman|correl_pearson	24	mutualExclusion	RF0025->RF0121	2	-1.0|-0.9340044588907095	correl_spearman=mutualExclusion|correl_pearson=mutualExclusion	correl_spearman=0.0|correl_pearson=2.5635650269251187E-9	correl_spearman=-1.0|correl_pearson=-0.9340044588907095	-1	0	0	0	-1.0|-0.9838812733696222	-1.0|-0.9999999999999998	736.0|736.0	0.0|0.028354025071931355
correl_pearson|sim_steinhaus|correl_spearman	2	copresence	RF0088->RF0023	3	0.9240712247717081|0.9531090171192497|1.0	correl_pearson=copresence|sim_steinhaus=copresence|correl_spearman=copresence	correl_pearson=2.7556969761644012E-8|sim_steinhaus=0.08389010362103405|correl_spearman=0.0	correl_pearson=0.9240712247717081|sim_steinhaus=0.9531090171192497|correl_spearman=1.0	0.924071225	0	0	0	0.9814551839304207|0.9528587407901574|1.0	0.9999999999999997|0.9531090171192497|1.0	736.0|736.0|736.0	0.03262169474357065|0.006036926775605057|0.0
correl_pearson|correl_spearman	5.83333333	mutualExclusion	RF0158->RF0034	2	-0.913390376543949|-1.0	correl_pearson=mutualExclusion|correl_spearman=mutualExclusion	correl_pearson=1.9439904841433986E-7|correl_spearman=0.0	correl_pearson=-0.913390376543949|correl_spearman=-1.0	-0.913390377	0	0	0	-0.978846497496906|-1.0	-0.9999999999999997|-1.0	736.0|736.0	0.03721056595136757|0.0
sim_steinhaus|correl_spearman|correl_pearson	5.83333333	copresence	RF0158->RF0098	3	0.9445730740702449|1.0|0.93459511039572	sim_steinhaus=copresence|correl_spearman=copresence|correl_pearson=copresence	sim_steinhaus=8.843521293993017E-4|correl_spearman=0.0|correl_pearson=2.1766505264864122E-9	sim_steinhaus=0.9445730740702449|correl_spearman=1.0|correl_pearson=0.93459511039572	0.944573074	0	0	0	0.943992178561717|1.0|0.9840255338754587	0.9445730740702447|1.0|1.000000000000001	736.0|736.0|736.0	0.005323884962736811|0.0|0.028100260237212335
correl_spearman|correl_pearson	5.83333333	mutualExclusion	RF0098->RF0172	2	-1.0|-0.9918895926525321	correl_spearman=mutualExclusion|correl_pearson=mutualExclusion	correl_spearman=0.0|correl_pearson=0.0	correl_spearman=-1.0|correl_pearson=-0.9918895926525321	-1	0	0	0	-1.0|-0.9980191170994696	-1.0|-0.9999999999999993	736.0|736.0	0.0|0.003484518641840526
correl_spearman|correl_pearson	14.33333333	mutualExclusion	RF0125->RF0014	2	-1.0|-0.9724113699956657	correl_spearman=mutualExclusion|correl_pearson=mutualExclusion	correl_spearman=0.0|correl_pearson=0.0	correl_spearman=-1.0|correl_pearson=-0.9724113699956657	-1	0	0	0	-1.0|-0.9932617631786691	-1.0|-0.9999999999999996	736.0|736.0	0.0|0.011853053913865227
correl_pearson|correl_spearman	21	mutualExclusion	RF0125->RF0051	2	-0.907531621079991|-1.0	correl_pearson=mutualExclusion|correl_spearman=mutualExclusion	correl_pearson=4.700060418638685E-7|correl_spearman=0.0	correl_pearson=-0.907531621079991|correl_spearman=-1.0	-0.907531621	0	0	0	-0.9774155572223054|-1.0	-1.0000000000000007|-1.0	736.0|736.0	0.03972769508650533|0.0
correl_spearman|sim_steinhaus|correl_pearson	23.33333333	copresence	RF0125->RF0054	3	1.0|0.8462987875577331|0.8641328556436614	correl_spearman=copresence|sim_steinhaus=copresence|correl_pearson=copresence	correl_spearman=0.0|sim_steinhaus=0.4456478650408081|correl_pearson=3.145436076623653E-5	correl_spearman=1.0|sim_steinhaus=0.8462987875577331|correl_pearson=0.8641328556436614	1	0	0	0	1.0|0.8458099561181782|0.9668158587516804	1.0|0.8462987875577331|0.9999999999999999	736.0|736.0|736.0	0.0|0.014307630252698402|0.05837334390745743
sim_steinhaus|correl_spearman|correl_pearson	13.33333333	copresence	RF0125->RF0113	3	0.8784397916978465|1.0|0.9980467241026508	sim_steinhaus=copresence|correl_spearman=copresence|correl_pearson=copresence	sim_steinhaus=0.24338267951189974|correl_spearman=0.0|correl_pearson=0.0	sim_steinhaus=0.8784397916978465|correl_spearman=1.0|correl_pearson=0.9980467241026508	0.878439792	0	0	0	0.8795014844751533|1.0|0.999522932614936	0.8784397916978465|1.0|0.999999999999999	736.0|736.0|736.0	0.022149987650947812|0.0|8.391966007842705E-4
correl_spearman|correl_pearson|sim_steinhaus	13.33333333	copresence	RF0125->RF0140	3	1.0|0.9174753318898041|0.973949714324436	correl_spearman=copresence|correl_pearson=copresence|sim_steinhaus=copresence	correl_spearman=0.0|correl_pearson=9.766186448434411E-8|sim_steinhaus=0.021590814093157995	correl_spearman=1.0|correl_pearson=0.9174753318898041|sim_steinhaus=0.973949714324436	1	0	0	0	1.0|0.9798442054846094|0.9740453681161565	1.0|0.9999999999999986|0.973949714324436	736.0|736.0|736.0	0.0|0.03545552425692452|0.010756695709122648
sim_steinhaus|correl_pearson|correl_spearman	8	copresence	RF0125->RF0145	3	0.9528585343074991|0.98785230705945|1.0	sim_steinhaus=copresence|correl_pearson=copresence|correl_spearman=copresence	sim_steinhaus=0.17865892257019578|correl_pearson=0.0|correl_spearman=0.0	sim_steinhaus=0.9528585343074991|correl_pearson=0.98785230705945|correl_spearman=1.0	0.952858534	0	0	0	0.9523990951873942|0.9970330519546148|1.0	0.9528585343074991|0.9999999999999997|1.0	736.0|736.0|736.0	0.015823187694358642|0.00521907971982655|0.0
correl_pearson|correl_spearman	2	mutualExclusion	RF0077->RF0032	2	-0.8315282388965944|-1.0	correl_pearson=mutualExclusion|correl_spearman=mutualExclusion	correl_pearson=1.8262013231518104E-4|correl_spearman=0.0	correl_pearson=-0.8315282388965944|correl_spearman=-1.0	-0.831528239	0	0	0	-0.9588525191775044|-1.0	-1.0000000000000007|-1.0	736.0|736.0	0.07238144362401465|0.0
sim_steinhaus|correl_pearson|correl_spearman	24	copresence	RF0003->RF0087	3	0.8050334636121194|0.897371821129518|1.0	sim_steinhaus=copresence|correl_pearson=copresence|correl_spearman=copresence	sim_steinhaus=0.3352131471792733|correl_pearson=1.71753465350033E-6|correl_spearman=0.0	sim_steinhaus=0.8050334636121194|correl_pearson=0.897371821129518|correl_spearman=1.0	0.805033464	0	0	0	0.809277223117684|0.9749341314279422|1.0	0.8050334636121194|1.0000000000000002|1.0	736.0|736.0|736.0	0.04135835189618063|0.04409270547477459|0.0
correl_pearson|sim_steinhaus|correl_spearman	7	copresence	RF0003->RF0152	3	0.9943931033923268|0.8905861057436251|1.0	correl_pearson=copresence|sim_steinhaus=copresence|correl_spearman=copresence	correl_pearson=0.0|sim_steinhaus=0.21021900151195294|correl_spearman=0.0	correl_pearson=0.9943931033923268|sim_steinhaus=0.8905861057436251|correl_spearman=1.0	0.994393103	0	0	0	0.9986305736396006|0.8865332344420461|1.0	1.0|0.8905861057436251|1.0	736.0|736.0|736.0	0.0024089216380003245|0.05683936668356115|0.0
correl_spearman|sim_steinhaus|correl_pearson	20	copresence	RF0075->RF0030	3	1.0|0.8355935635217803|0.9999936945823524	correl_spearman=copresence|sim_steinhaus=copresence|correl_pearson=copresence	correl_spearman=0.0|sim_steinhaus=0.1847975230841568|correl_pearson=0.0	correl_spearman=1.0|sim_steinhaus=0.8355935635217803|correl_pearson=0.9999936945823524	1	0	0	0	1.0|0.8421601352465324|0.9999984599671218	1.0|0.8355935635217803|1.0000000000000007	736.0|736.0|736.0	0.0|0.04353454234977004|2.7090310509551313E-6
correl_pearson|correl_spearman|sim_steinhaus	13.26666667	copresence	RF0080->RF0037	3	0.9590750580436189|1.0|0.9149855533048771	correl_pearson=copresence|correl_spearman=copresence|sim_steinhaus=copresence	correl_pearson=4.1300296516055823E-14|correl_spearman=0.0|sim_steinhaus=0.08435329366188371	correl_pearson=0.9590750580436189|correl_spearman=1.0|sim_steinhaus=0.9149855533048771	0.959075058	0	0	0	0.9900045072641055|1.0|0.9159869043192823	0.9999999999999988|1.0|0.9149855533048769	736.0|736.0|736.0	0.01758280651683623|0.0|0.019911040722642735
correl_spearman|correl_pearson	32.73333333	copresence	RF0080->RF0064	2	1.0|0.9940272378148517	correl_spearman=copresence|correl_pearson=copresence	correl_spearman=0.0|correl_pearson=0.0	correl_spearman=1.0|correl_pearson=0.9940272378148517	1	0	0	0	1.0|0.9985412147658415	1.0|0.9999999999999991	736.0|736.0	0.0|0.00256611046594668
correl_pearson|sim_steinhaus|correl_spearman	2	copresence	RF0080->RF0151	3	0.901679272136192|0.8647619632644596|1.0	correl_pearson=copresence|sim_steinhaus=copresence|correl_spearman=copresence	correl_pearson=1.0238449228983093E-6|sim_steinhaus=0.251190088044992|correl_spearman=0.0	correl_pearson=0.901679272136192|sim_steinhaus=0.8647619632644596|correl_spearman=1.0	0.901679272	0	0	0	0.9759861816738176|0.8719119766819634|1.0	0.9999999999999993|0.8647619632644596|1.0	736.0|736.0|736.0	0.04224207175336723|0.027081321175115906|0.0
sim_steinhaus|correl_spearman|correl_pearson	2	copresence	RF0165->RF0067	3	0.9867983737274022|1.0|0.9981791458423963	sim_steinhaus=copresence|correl_spearman=copresence|correl_pearson=copresence	sim_steinhaus=1.8519598479205257E-5|correl_spearman=0.0|correl_pearson=0.0	sim_steinhaus=0.9867983737274022|correl_spearman=1.0|correl_pearson=0.9981791458423963	0.986798374	0	0	0	0.9868698134640653|1.0|0.9995552752518325	0.9867983737274022|1.0|1.0000000000000002	736.0|736.0|736.0	0.001557748644613302|0.0|7.823035248931094E-4
correl_spearman|correl_pearson|sim_steinhaus	2	copresence	RF0165->RF0086	3	1.0|0.9826317867989961|0.8662641857398689	correl_spearman=copresence|correl_pearson=copresence|sim_steinhaus=copresence	correl_spearman=0.0|correl_pearson=0.0|sim_steinhaus=0.1817914401838478	correl_spearman=1.0|correl_pearson=0.9826317867989961|sim_steinhaus=0.8662641857398689	1	0	0	0	1.0|0.9957579940108097|0.8660552002295455	1.0|0.9999999999999989|0.8662641857398687	736.0|736.0|736.0	0.0|0.007462000375758408|0.007242656613899795
sim_steinhaus|correl_spearman|correl_pearson	28	copresence	RF0165->RF0144	3	0.8945807858596773|1.0|0.9965623508973843	sim_steinhaus=copresence|correl_spearman=copresence|correl_pearson=copresence	sim_steinhaus=0.4921772589861529|correl_spearman=0.0|correl_pearson=0.0	sim_steinhaus=0.8945807858596773|correl_spearman=1.0|correl_pearson=0.9965623508973843	0.894580786	0	0	0	0.8946540260276744|1.0|0.9991603898505161	0.8945807858596773|1.0|0.9999999999999992	736.0|736.0|736.0	0.0014206840315129149|0.0|0.0014769359748508565
correl_spearman|correl_pearson|sim_steinhaus	20	copresence	RF0009->RF0121	3	1.0|0.99010518469395|0.9917164206815017	correl_spearman=copresence|correl_pearson=copresence|sim_steinhaus=copresence	correl_spearman=0.0|correl_pearson=0.0|sim_steinhaus=6.95826616359918E-4	correl_spearman=1.0|correl_pearson=0.99010518469395|sim_steinhaus=0.9917164206815017	1	0	0	0	1.0|0.9975832939575039|0.9919140416966594	1.0|1.0000000000000002|0.9917164206815017	736.0|736.0|736.0	0.0|0.004251163587025611|0.0034544501669735647
correl_spearman|sim_steinhaus|correl_pearson	2	copresence	RF0113->RF0140	3	1.0|0.8528554654053245|0.9405341082212321	correl_spearman=copresence|sim_steinhaus=copresence|correl_pearson=copresence	correl_spearman=0.0|sim_steinhaus=0.31938535282400116|correl_pearson=3.5150088395496937E-10	correl_spearman=1.0|sim_steinhaus=0.8528554654053245|correl_pearson=0.9405341082212321	1	0	0	0	1.0|0.853992464949973|0.9854760725148587	1.0|0.8528554654053245|0.9999999999999989	736.0|736.0|736.0	0.0|0.018548133959486304|0.02554865613765828
correl_spearman|correl_pearson	4	copresence	RF0013->RF0020	2	1.0|0.8553958039450703	correl_spearman=copresence|correl_pearson=copresence	correl_spearman=0.0|correl_pearson=5.4352736805929336E-5	correl_spearman=1.0|correl_pearson=0.8553958039450703	1	0	0	0	1.0|0.9646819244658418	1.0|1.0000000000000007	736.0|736.0	0.0|0.062127091187237596
correl_pearson|correl_spearman|sim_steinhaus	33	copresence	RF0136->RF0012	3	0.9608968044366517|1.0|0.8875667619925557	correl_pearson=copresence|correl_spearman=copresence|sim_steinhaus=copresence	correl_pearson=1.071365218763276E-14|correl_spearman=0.0|sim_steinhaus=0.19589064327314992	correl_pearson=0.9608968044366517|correl_spearman=1.0|sim_steinhaus=0.8875667619925557	0.960896804	0	0	0	0.9904494499315287|1.0|0.8875734592636187	0.9999999999999983|1.0|0.8875667619925557	736.0|736.0|736.0	0.016800119655958616|0.0|0.004160834438918373
sim_steinhaus|correl_spearman|correl_pearson	2	copresence	RF0136->RF0035	3	0.9827255430124752|1.0|0.9949514388167906	sim_steinhaus=copresence|correl_spearman=copresence|correl_pearson=copresence	sim_steinhaus=0.48677172680039765|correl_spearman=0.0|correl_pearson=0.0	sim_steinhaus=0.9827255430124752|correl_spearman=1.0|correl_pearson=0.9949514388167906	0.982725543	0	0	0	0.9827933273828363|1.0|0.9987669412778301	0.9827255430124752|1.0|0.9999999999999997	736.0|736.0|736.0	0.006243397489060715|0.0|0.002169040937611852
correl_pearson|correl_spearman	52	mutualExclusion	RF0136->RF0144	2	-0.9974500124015524|-1.0	correl_pearson=mutualExclusion|correl_spearman=mutualExclusion	correl_pearson=0.0|correl_spearman=0.0	correl_pearson=-0.9974500124015524|correl_spearman=-1.0	-0.997450012	0	0	0	-0.9993771919690475|-1.0	-0.9999999999999992|-1.0	736.0|736.0	0.0010955651106756008|0.0
correl_spearman|sim_steinhaus|correl_pearson	33	copresence	RF0136->RF0153	3	1.0|0.884618517719671|0.9924312619648018	correl_spearman=copresence|sim_steinhaus=copresence|correl_pearson=copresence	correl_spearman=0.0|sim_steinhaus=0.1872695513752255|correl_pearson=0.0	correl_spearman=1.0|sim_steinhaus=0.884618517719671|correl_pearson=0.9924312619648018	1	0	0	0	1.0|0.8846888318599356|0.9981514142126046	1.0|0.884618517719671|0.9999999999999987	736.0|736.0|736.0	0.0|0.0031605195244032783|0.003251798294334852
sim_steinhaus|correl_pearson|correl_spearman	32	copresence	RF0135->RF0010	3	0.8895917130949149|0.8177841275272615|1.0	sim_steinhaus=copresence|correl_pearson=copresence|correl_spearman=copresence	sim_steinhaus=0.23061184214496566|correl_pearson=3.189575022954916E-4|correl_spearman=0.0	sim_steinhaus=0.8895917130949149|correl_pearson=0.8177841275272615|correl_spearman=1.0	0.889591713	0	0	0	0.889343369061757|0.9554956624836168|1.0	0.8895917130949149|1.0000000000000004|1.0	736.0|736.0|736.0	0.01066887190609421|0.07828640131974954|0.0
sim_steinhaus|correl_pearson|correl_spearman	41	copresence	RF0135->RF0011	3	0.897590496894388|0.8757203394822645|1.0	sim_steinhaus=copresence|correl_pearson=copresence|correl_spearman=copresence	sim_steinhaus=0.4892901649465403|correl_pearson=1.3567518867052542E-5|correl_spearman=0.0	sim_steinhaus=0.897590496894388|correl_pearson=0.8757203394822645|correl_spearman=1.0	0.897590497	0	0	0	0.8977181362524488|0.9696459815325393|1.0	0.897590496894388|0.9999999999999994|1.0	736.0|736.0|736.0	0.014972802250710241|0.05339494988631796|0.0
correl_spearman|correl_pearson	3	mutualExclusion	RF0018->RF0104	2	-1.0|-0.898160293385933	correl_spearman=mutualExclusion|correl_pearson=mutualExclusion	correl_spearman=0.0|correl_pearson=1.5673782609582076E-6	correl_spearman=-1.0|correl_pearson=-0.898160293385933	-1	0	0	0	-1.0|-0.9751267076011703	-1.0|-0.9999999999999996	736.0|736.0	0.0|0.04375394982930018
correl_spearman|correl_pearson|sim_steinhaus	3	copresence	RF0018->RF0142	3	1.0|0.9634910485879384|0.9240539310537355	correl_spearman=copresence|correl_pearson=copresence|sim_steinhaus=copresence	correl_spearman=0.0|correl_pearson=1.27675647831893E-15|sim_steinhaus=0.07670480556402481	correl_spearman=1.0|correl_pearson=0.9634910485879384|sim_steinhaus=0.9240539310537355	1	0	0	0	1.0|0.9910830671666345|0.9239109016428569	1.0|0.9999999999999992|0.9240539310537355	736.0|736.0|736.0	0.0|0.015685540360571276|0.005259501254512747
correl_pearson|correl_spearman	2	copresence	RF0018->RF0168	2	0.9985218821796508|1.0	correl_pearson=copresence|correl_spearman=copresence	correl_pearson=0.0|correl_spearman=0.0	correl_pearson=0.9985218821796508|correl_spearman=1.0	0.998521882	0	0	0	0.9996389850484813|1.0	0.9999999999999996|1.0	736.0|736.0	6.350518388513665E-4|0.0
correl_spearman|sim_steinhaus|correl_pearson	4	copresence	RF0171->RF0007	3	1.0|0.9652679867709087|0.9983468565380115	correl_spearman=copresence|sim_steinhaus=copresence|correl_pearson=copresence	correl_spearman=0.0|sim_steinhaus=0.010455325034132046|correl_pearson=0.0	correl_spearman=1.0|sim_steinhaus=0.9652679867709087|correl_pearson=0.9983468565380115	1	0	0	0	1.0|0.9652102292215701|0.9995962368502952	1.0|0.9652679867709086|1.0000000000000004	736.0|736.0|736.0	0.0|0.0025959681490486087|7.102490619951332E-4
sim_steinhaus|correl_pearson|correl_spearman	4	copresence	RF0171->RF0103	3	0.9760618825430957|0.9831043457940142|1.0	sim_steinhaus=copresence|correl_pearson=copresence|correl_spearman=copresence	sim_steinhaus=0.024782591137419208|correl_pearson=0.0|correl_spearman=0.0	sim_steinhaus=0.9760618825430957|correl_pearson=0.9831043457940142|correl_spearman=1.0	0.976061883	0	0	0	0.9759588209807661|0.9958734116455407|1.0	0.9760618825430957|1.0000000000000004|1.0	736.0|736.0|736.0	0.0040855251230170805|0.007258972271625005|0.0
correl_spearman|correl_pearson	2	copresence	RF0171->RF0092	2	1.0|0.9999608484905295	correl_spearman=copresence|correl_pearson=copresence	correl_spearman=0.0|correl_pearson=0.0	correl_spearman=1.0|correl_pearson=0.9999608484905295	1	0	0	0	1.0|0.9999904376497624	1.0|0.9999999999999998	736.0|736.0	0.0|1.6820877023934045E-5
correl_spearman|sim_steinhaus|correl_pearson	38	copresence	RF0056->RF0162	3	1.0|0.873429211433804|0.9887687680367855	correl_spearman=copresence|sim_steinhaus=copresence|correl_pearson=copresence	correl_spearman=0.0|sim_steinhaus=0.3696131581482772|correl_pearson=0.0	correl_spearman=1.0|sim_steinhaus=0.873429211433804|correl_pearson=0.9887687680367855	1	0	0	0	1.0|0.8669752528648187|0.997256888045856	1.0|0.873429211433804|1.000000000000001	736.0|736.0|736.0	0.0|0.05985231980840178|0.004825335580571002
correl_pearson|correl_spearman	104.9333333	mutualExclusion	RF0027->RF0162	2	-0.9320313340384531|-1.0	correl_pearson=mutualExclusion|correl_spearman=mutualExclusion	correl_pearson=4.338837733541823E-9|correl_spearman=0.0	correl_pearson=-0.9320313340384531|correl_spearman=-1.0	-0.932031334	0	0	0	-0.9833993580831273|-1.0	-0.9999999999999993|-1.0	736.0|736.0	0.029201749487711016|0.0
sim_steinhaus|correl_spearman|correl_pearson	12	copresence	RF0112->RF0025	3	0.9407349917448562|1.0|0.993688451329253	sim_steinhaus=copresence|correl_spearman=copresence|correl_pearson=copresence	sim_steinhaus=0.03958279265904496|correl_spearman=0.0|correl_pearson=0.0	sim_steinhaus=0.9407349917448562|correl_spearman=1.0|correl_pearson=0.993688451329253	0.940734992	0	0	0	0.9407230615105867|1.0|0.9984584696794969	0.9407349917448562|1.0|0.9999999999999999	736.0|736.0|736.0	0.0024911395940553586|0.0|0.00271166515563129
correl_spearman|correl_pearson	2	copresence	RF0079->RF0074	2	1.0|0.9712663123234583	correl_spearman=copresence|correl_pearson=copresence	correl_spearman=0.0|correl_pearson=0.0	correl_spearman=1.0|correl_pearson=0.9712663123234583	1	0	0	0	1.0|0.9929820947149446	1.0|1.0	736.0|736.0	0.0|0.012345011300695836
correl_pearson|correl_spearman|sim_steinhaus	2	copresence	RF0007->RF0103	3	0.9919999873518964|1.0|0.9891971225100816	correl_pearson=copresence|correl_spearman=copresence|sim_steinhaus=copresence	correl_pearson=0.0|correl_spearman=0.0|sim_steinhaus=0.49412488403845356	correl_pearson=0.9919999873518964|correl_spearman=1.0|sim_steinhaus=0.9891971225100816	0.991999987	0	0	0	0.9980460798601355|1.0|0.98924260197908	0.9999999999999983|1.0|0.9891971225100816	736.0|736.0|736.0	0.003437089163712268|0.0|0.0015577136803304518
correl_spearman|correl_pearson	4	mutualExclusion	RF0007->RF0074	2	-1.0|-0.999460945640044	correl_spearman=mutualExclusion|correl_pearson=mutualExclusion	correl_spearman=0.0|correl_pearson=0.0	correl_spearman=-1.0|correl_pearson=-0.999460945640044	-1	0	0	0	-1.0|-0.9998683415618579	-1.0|-0.9999999999999997	736.0|736.0	0.0|2.315968712496162E-4
correl_spearman|correl_pearson	4	mutualExclusion	RF0007->RF0079	2	-1.0|-0.9629293286379342	correl_spearman=mutualExclusion|correl_pearson=mutualExclusion	correl_spearman=0.0|correl_pearson=1.9984014443252818E-15	correl_spearman=-1.0|correl_pearson=-0.9629293286379342	-1	0	0	0	-1.0|-0.990945872893141	-1.0|-0.9999999999999997	736.0|736.0	0.0|0.015926875173168004
correl_pearson|correl_spearman	13.33333333	mutualExclusion	RF0145->RF0014	2	-0.9968483783125555|-1.0	correl_pearson=mutualExclusion|correl_spearman=mutualExclusion	correl_pearson=0.0|correl_spearman=0.0	correl_pearson=-0.9968483783125555|correl_spearman=-1.0	-0.996848378	0	0	0	-0.9992302490809416|-1.0	-0.9999999999999983|-1.0	736.0|736.0	0.0013540484529860077|0.0
correl_spearman|correl_pearson|sim_steinhaus	4.66666667	copresence	RF0145->RF0113	3	1.0|0.9956306205404738|0.8453064136271212	correl_spearman=copresence|correl_pearson=copresence|sim_steinhaus=copresence	correl_spearman=0.0|correl_pearson=0.0|sim_steinhaus=0.4993684590301705	correl_spearman=1.0|correl_pearson=0.9956306205404738|sim_steinhaus=0.8453064136271212	1	0	0	0	1.0|0.9989328243716395|0.8453029292639445	1.0|1.0000000000000009|0.8453064136271212	736.0|736.0|736.0	0.0|0.0018772403811198257|8.173451493111644E-4
correl_spearman|sim_steinhaus|correl_pearson	4.66666667	copresence	RF0145->RF0140	3	1.0|0.9618573534942597|0.9681453897671014	correl_spearman=copresence|sim_steinhaus=copresence|correl_pearson=copresence	correl_spearman=0.0|sim_steinhaus=0.005629969930619927|correl_pearson=0.0	correl_spearman=1.0|sim_steinhaus=0.9618573534942597|correl_pearson=0.9681453897671014	1	0	0	0	1.0|0.9619663702419339|0.9922198417403468	1.0|0.9618573534942597|1.0000000000000004	736.0|736.0|736.0	0.0|0.0017374396208243153|0.01368587031818521
correl_pearson|correl_spearman	64.58571429	copresence	RF0064->RF0131	2	0.9986405384615114|1.0	correl_pearson=copresence|correl_spearman=copresence	correl_pearson=0.0|correl_spearman=0.0	correl_pearson=0.9986405384615114|correl_spearman=1.0	0.998640538	0	0	0	0.9996679656150199|1.0	1.0000000000000004|1.0	736.0|736.0	5.840728918763416E-4|0.0
correl_pearson|sim_steinhaus|correl_spearman	32.73333333	copresence	RF0064->RF0151	3	0.8491043695219865|0.817695495607442|1.0	correl_pearson=copresence|sim_steinhaus=copresence|correl_spearman=copresence	correl_pearson=7.756405159287105E-5|sim_steinhaus=0.40056823546049025|correl_spearman=0.0	correl_pearson=0.8491043695219865|sim_steinhaus=0.817695495607442|correl_spearman=1.0	0.84910437	0	0	0	0.9631453068417785|0.8180697749505564|1.0	0.9999999999999988|0.8176954956074421|1.0	736.0|736.0|736.0	0.06483011454869675|0.06062884210293047|0.0
correl_pearson|correl_spearman	8.5	copresence	RF0169->RF0034	2	0.9998643656948941|1.0	correl_pearson=copresence|correl_spearman=copresence	correl_pearson=0.0|correl_spearman=0.0	correl_pearson=0.9998643656948941|correl_spearman=1.0	0.999864366	0	0	0	0.9999668727273221|1.0	1.0000000000000013|1.0	736.0|736.0	5.827330790827264E-5|0.0
correl_pearson|sim_steinhaus|correl_spearman	16	copresence	RF0169->RF0053	3	0.9953771113300717|0.932858772287489|1.0	correl_pearson=copresence|sim_steinhaus=copresence|correl_spearman=copresence	correl_pearson=0.0|sim_steinhaus=0.3902362607664789|correl_spearman=0.0	correl_pearson=0.9953771113300717|sim_steinhaus=0.932858772287489|correl_spearman=1.0	0.995377111	0	0	0	0.9988709073755474|0.9329857085282623|1.0	0.9999999999999984|0.9328587722874889|1.0	736.0|736.0|736.0	0.0019861569289174267|0.008861381075161118|0.0
correl_spearman|correl_pearson	8.5	mutualExclusion	RF0169->RF0098	2	-1.0|-0.9992352036021371	correl_spearman=mutualExclusion|correl_pearson=mutualExclusion	correl_spearman=0.0|correl_pearson=0.0	correl_spearman=-1.0|correl_pearson=-0.9992352036021371	-1	0	0	0	-1.0|-0.9998132064097348	-1.0|-0.9999999999999994	736.0|736.0	0.0|3.2858365694758284E-4
correl_spearman|correl_pearson	16	mutualExclusion	RF0169->RF0159	2	-1.0|-0.8980494520607597	correl_spearman=mutualExclusion|correl_pearson=mutualExclusion	correl_spearman=0.0|correl_pearson=1.5877992655122242E-6	correl_spearman=-1.0|correl_pearson=-0.8980494520607597	-1	0	0	0	-1.0|-0.9750996357567715	-1.0|-0.9999999999999993	736.0|736.0	0.0|0.04380157119371569
sim_steinhaus|correl_pearson|correl_spearman	4	copresence	RF0169->RF0172	3	0.8821078231349101|0.9961010269685604|1.0	sim_steinhaus=copresence|correl_pearson=copresence|correl_spearman=copresence	sim_steinhaus=0.49380992476248575|correl_pearson=0.0|correl_spearman=0.0	sim_steinhaus=0.8821078231349101|correl_pearson=0.9961010269685604|correl_spearman=1.0	0.882107823	0	0	0	0.8820877549776179|0.9990477162642069|1.0	0.8821078231349101|0.9999999999999991|1.0	736.0|736.0|736.0	0.003122998370356636|0.0016751370960824416|0.0
correl_pearson|correl_spearman	4	copresence	RF0118->RF0070	2	0.9725095388075699|1.0	correl_pearson=copresence|correl_spearman=copresence	correl_pearson=0.0|correl_spearman=0.0	correl_pearson=0.9725095388075699|correl_spearman=1.0	0.972509539	0	0	0	0.9932857398930935|1.0	1.0000000000000002|1.0	736.0|736.0	0.01181087711059624|0.0
correl_spearman|correl_pearson	32	mutualExclusion	RF0082->RF0003	2	-1.0|-0.9998806301150277	correl_spearman=mutualExclusion|correl_pearson=mutualExclusion	correl_spearman=0.0|correl_pearson=0.0	correl_spearman=-1.0|correl_pearson=-0.9998806301150277	-1	0	0	0	-1.0|-0.9999708451433036	-1.0|-1.0000000000000004	736.0|736.0	0.0|5.128553618106092E-5
correl_spearman|correl_pearson	32	mutualExclusion	RF0082->RF0129	2	-1.0|-0.9998806301150277	correl_spearman=mutualExclusion|correl_pearson=mutualExclusion	correl_spearman=0.0|correl_pearson=0.0	correl_spearman=-1.0|correl_pearson=-0.9998806301150277	-1	0	0	0	-1.0|-0.9999708451433036	-1.0|-1.0000000000000004	736.0|736.0	0.0|5.128553618106092E-5
sim_steinhaus|correl_pearson|correl_spearman	34	copresence	RF0082->RF0150	3	1.0|1.000000000000001|1.0	sim_steinhaus=copresence|correl_pearson=copresence|correl_spearman=copresence	sim_steinhaus=0.0|correl_pearson=0.0|correl_spearman=0.0	sim_steinhaus=1.0|correl_pearson=1.000000000000001|correl_spearman=1.0	1	0	0	0	1.0|1.0000000000000002|1.0	1.0|1.000000000000001|1.0	736.0|736.0|736.0	0.0|9.092253760539468E-16|0.0
sim_steinhaus|correl_spearman|correl_pearson	2	copresence	RF0012->RF0153	3	0.9856081383441249|1.0|0.9876285683040246	sim_steinhaus=copresence|correl_spearman=copresence|correl_pearson=copresence	sim_steinhaus=0.4935080538938184|correl_spearman=0.0|correl_pearson=0.0	sim_steinhaus=0.9856081383441249|correl_spearman=1.0|correl_pearson=0.9876285683040246	0.985608138	0	0	0	0.9856805039343862|1.0|0.9969784060834685	0.9856081383441249|1.0|0.9999999999999997	736.0|736.0|736.0	0.00193688214896644|0.0|0.005315205824322027
correl_pearson|correl_spearman|sim_steinhaus	47.06666667	copresence	RF0101->RF0042	3	0.9829250023136946|1.0|0.9253132194895123	correl_pearson=copresence|correl_spearman=copresence|sim_steinhaus=copresence	correl_pearson=0.0|correl_spearman=0.0|sim_steinhaus=0.21499367781843548	correl_pearson=0.9829250023136946|correl_spearman=1.0|sim_steinhaus=0.9253132194895123	0.982925002	0	0	0	0.9958296088600249|1.0|0.9234577540824488	0.9999999999999986|1.0|0.9253132194895123	736.0|736.0|736.0	0.007336024591402408|0.0|0.01757018043257219
correl_pearson|correl_spearman|sim_steinhaus	24.4	copresence	RF0101->RF0099	3	0.8535191068893349|1.0|0.8945948525529175	correl_pearson=copresence|correl_spearman=copresence|sim_steinhaus=copresence	correl_pearson=6.062346331192625E-5|correl_spearman=0.0|sim_steinhaus=0.15604489452148673	correl_pearson=0.8535191068893349|correl_spearman=1.0|sim_steinhaus=0.8945948525529175	0.853519107	0	0	0	0.9642235606688181|1.0|0.892034134378022	0.9999999999999997|1.0|0.8945948525529176	736.0|736.0|736.0	0.06293338680170418|0.0|0.028419751684473162
correl_spearman|sim_steinhaus|correl_pearson	38	copresence	RF0006->RF0042	3	1.0|0.9842424004059118|0.999994671038497	correl_spearman=copresence|sim_steinhaus=copresence|correl_pearson=copresence	correl_spearman=0.0|sim_steinhaus=4.3429337964417947E-4|correl_pearson=0.0	correl_spearman=1.0|sim_steinhaus=0.9842424004059118|correl_pearson=0.999994671038497	1	0	0	0	1.0|0.9858130719094049|0.9999986984564093	1.0|0.9842424004059118|0.9999999999999986	736.0|736.0|736.0	0.0|0.009691969540874005|2.2895108596863385E-6
correl_pearson|sim_steinhaus|correl_spearman	8	copresence	RF0006->RF0101	3	0.9823190483686904|0.9113655113130716|1.0	correl_pearson=copresence|sim_steinhaus=copresence|correl_spearman=copresence	correl_pearson=0.0|sim_steinhaus=0.004228628471621421|correl_spearman=0.0	correl_pearson=0.9823190483686904|sim_steinhaus=0.9113655113130716|correl_spearman=1.0	0.982319048	0	0	0	0.9956816108918952|0.9104873986710537|1.0	0.9999999999999986|0.9113655113130716|1.0	736.0|736.0|736.0	0.007596363897063422|0.008832371456865457|0.0
correl_spearman|correl_pearson	10	copresence	RF0011->RF0141	2	1.0|0.9204223093248809	correl_spearman=copresence|correl_pearson=copresence	correl_spearman=0.0|correl_pearson=5.6924777225297873E-8	correl_spearman=1.0|correl_pearson=0.9204223093248809	1	0	0	0	1.0|0.9805639741669034	1.0|0.9999999999999994	736.0|736.0	0.0|0.03418939823271042
correl_spearman|correl_pearson|sim_steinhaus	38	copresence	RF0127->RF0015	3	1.0|0.9301223290720344|0.8082495549081695	correl_spearman=copresence|correl_pearson=copresence|sim_steinhaus=copresence	correl_spearman=0.0|correl_pearson=7.020245107458578E-9|sim_steinhaus=0.3733234820295632	correl_spearman=1.0|correl_pearson=0.9301223290720344|sim_steinhaus=0.8082495549081695	1	0	0	0	1.0|0.9829331034139034|0.8047824033706644	1.0|0.9999999999999982|0.8082495549081695	736.0|736.0|736.0	0.0|0.030021925726445648|0.032294418232861256
sim_steinhaus|correl_pearson|correl_spearman	6	copresence	RF0127->RF0063	3	0.8321114247571779|0.9997151011268748|1.0	sim_steinhaus=copresence|correl_pearson=copresence|correl_spearman=copresence	sim_steinhaus=1.3757407186909543E-4|correl_pearson=0.0|correl_spearman=0.0	sim_steinhaus=0.8321114247571779|correl_pearson=0.9997151011268748|correl_spearman=1.0	0.832111425	0	0	0	0.8320417616995868|0.9999304164042581|1.0	0.8321114247571779|0.9999999999999987|1.0	736.0|736.0|736.0	9.09702839824918E-4|1.2240266017590488E-4|0.0
correl_pearson|correl_spearman|sim_steinhaus	24	copresence	RF0127->RF0163	3	0.999960659625483|1.0|0.9441961702659023	correl_pearson=copresence|correl_spearman=copresence|sim_steinhaus=copresence	correl_pearson=0.0|correl_spearman=0.0|sim_steinhaus=0.01793993834860197	correl_pearson=0.999960659625483|correl_spearman=1.0|sim_steinhaus=0.9441961702659023	0.99996066	0	0	0	0.9999903915214269|1.0|0.9448957463608604	0.9999999999999989|1.0|0.9441961702659023	736.0|736.0|736.0	1.6902020146079912E-5|0.0|0.008416259417388126
correl_spearman|sim_steinhaus|correl_pearson	2.66666667	copresence	RF0055->RF0031	3	1.0|0.8951884126305429|0.9107851080382917	correl_spearman=copresence|sim_steinhaus=copresence|correl_pearson=copresence	correl_spearman=0.0|sim_steinhaus=0.2931481562622281|correl_pearson=2.919435196369058E-7	correl_spearman=1.0|sim_steinhaus=0.8951884126305429|correl_pearson=0.9107851080382917	1	0	0	0	1.0|0.8947795922524976|0.9782101876775596	1.0|0.8951884126305429|0.9999999999999989	736.0|736.0|736.0	0.0|0.018148420880965067|0.03832988170038426
sim_steinhaus|correl_pearson|correl_spearman	2	copresence	RF0055->RF0084	3	0.9613054889799825|0.9886099500674674|1.0	sim_steinhaus=copresence|correl_pearson=copresence|correl_spearman=copresence	sim_steinhaus=0.48547240815488574|correl_pearson=0.0|correl_spearman=0.0	sim_steinhaus=0.9613054889799825|correl_pearson=0.9886099500674674|correl_spearman=1.0	0.961305489	0	0	0	0.9595351158369638|0.997218098403578|1.0	0.9613054889799825|0.9999999999999996|1.0	736.0|736.0|736.0	0.020671426133818126|0.00489356941286048|0.0
sim_steinhaus|correl_spearman|correl_pearson	120	copresence	RF0068->RF0030	3	0.8744122575089728|1.0|0.8198743731596713	sim_steinhaus=copresence|correl_spearman=copresence|correl_pearson=copresence	sim_steinhaus=0.2465447621264935|correl_spearman=0.0|correl_pearson=2.9458491169220835E-4	sim_steinhaus=0.8744122575089728|correl_spearman=1.0|correl_pearson=0.8198743731596713	0.874412258	0	0	0	0.875974927765118|1.0|0.9560061833062806	0.8744122575089728|1.0|1.0000000000000002	736.0|736.0|736.0	0.03582256199980475|0.0|0.07738835766298598
sim_steinhaus|correl_pearson|correl_spearman	12	copresence	RF0068->RF0075	3	0.9032798594911837|0.8178360053892368|1.0	sim_steinhaus=copresence|correl_pearson=copresence|correl_spearman=copresence	sim_steinhaus=0.013184417403472537|correl_pearson=3.1833566161393323E-4|correl_spearman=0.0	sim_steinhaus=0.9032798594911837|correl_pearson=0.8178360053892368|correl_spearman=1.0	0.903279859	0	0	0	0.9044546439515606|0.9555083331135018|1.0	0.9032798594911837|1.0000000000000004|1.0	736.0|736.0|736.0	0.0075724378323420265|0.07826411275033435|0.0
correl_spearman|correl_pearson	104	mutualExclusion	RF0068->RF0173	2	-1.0|-0.9719959968522244	correl_spearman=mutualExclusion|correl_pearson=mutualExclusion	correl_spearman=0.0|correl_pearson=0.0	correl_spearman=-1.0|correl_pearson=-0.9719959968522244	-1	0	0	0	-1.0|-0.9931603125952447	-1.0|-0.9999999999999984	736.0|736.0	0.0|0.012031512947996679
correl_spearman|correl_pearson	79.54761905	mutualExclusion	RF0033->RF0040	2	-1.0|-0.9825993191456198	correl_spearman=mutualExclusion|correl_pearson=mutualExclusion	correl_spearman=0.0|correl_pearson=0.0	correl_spearman=-1.0|correl_pearson=-0.9825993191456198	-1	0	0	0	-1.0|-0.995750064123121	-1.0|-0.9999999999999996	736.0|736.0	0.0|0.007475949631153351
correl_spearman|correl_pearson|sim_steinhaus	41.24761905	copresence	RF0033->RF0064	3	1.0|0.8406928118491008|0.8257260305341357	correl_spearman=copresence|correl_pearson=copresence|sim_steinhaus=copresence	correl_spearman=0.0|correl_pearson=1.1955935369528659E-4|sim_steinhaus=0.05825799186979619	correl_spearman=1.0|correl_pearson=0.8406928118491008|sim_steinhaus=0.8257260305341357	1	0	0	0	1.0|0.9610908710967827|0.8237234732206963	1.0|0.9999999999999997|0.8257260305341358	736.0|736.0|736.0	0.0|0.0684440180509958|0.01559067818733512
correl_pearson|correl_spearman|sim_steinhaus	11.52222222	copresence	RF0033->RF0131	3	0.8113232843536818|1.0|0.8553759790844343	correl_pearson=copresence|correl_spearman=copresence|sim_steinhaus=copresence	correl_pearson=4.0341832567220015E-4|correl_spearman=0.0|sim_steinhaus=0.24923590038778115	correl_pearson=0.8113232843536818|correl_spearman=1.0|sim_steinhaus=0.8553759790844343	0.811323284	0	0	0	0.9539176685287772|1.0|0.8563925713118155	0.9999999999999994|1.0|0.8553759790844343	736.0|736.0|736.0	0.08106220868870699|0.0|0.026951481881381235
correl_spearman|correl_pearson|sim_steinhaus	2	copresence	RF0146->RF0066	3	1.0|0.8570974378609305|0.8906238537270829	correl_spearman=copresence|correl_pearson=copresence|sim_steinhaus=copresence	correl_spearman=0.0|correl_pearson=4.911086168696288E-5|sim_steinhaus=0.47313955440579264	correl_spearman=1.0|correl_pearson=0.8570974378609305|sim_steinhaus=0.8906238537270829	1	0	0	0	1.0|0.9650975309061285|0.8883566884121299	1.0|0.9999999999999988|0.8906238537270829	736.0|736.0|736.0	0.0|0.061396008906487075|0.033353036870166636
correl_spearman|correl_pearson	77	mutualExclusion	RF0115->RF0135	2	-1.0|-0.9197579966224048	correl_spearman=mutualExclusion|correl_pearson=mutualExclusion	correl_spearman=0.0|correl_pearson=6.45097065765654E-8	correl_spearman=-1.0|correl_pearson=-0.9197579966224048	-1	0	0	0	-1.0|-0.9804017226773581	-1.0|-0.9999999999999994	736.0|736.0	0.0|0.03447481053034437
correl_pearson|sim_steinhaus|correl_spearman	72	copresence	RF0115->RF0153	3	0.9790425154419361|0.8285600859474603|1.0	correl_pearson=copresence|sim_steinhaus=copresence|correl_spearman=copresence	correl_pearson=0.0|sim_steinhaus=0.4936742268057598|correl_spearman=0.0	correl_pearson=0.9790425154419361|sim_steinhaus=0.8285600859474603|correl_spearman=1.0	0.979042515	0	0	0	0.9948813516978045|0.8290663860667795|1.0	0.9999999999999998|0.8285600859474603|1.0	736.0|736.0|736.0	0.00900407864858476|0.011459658637029803|0.0
correl_spearman|correl_pearson|sim_steinhaus	46	copresence	RF0115->RF0164	3	1.0|0.9580188920143706|0.8142595765996958	correl_spearman=copresence|correl_pearson=copresence|sim_steinhaus=copresence	correl_spearman=0.0|correl_pearson=8.554268404736831E-14|sim_steinhaus=0.19138990593926364	correl_spearman=1.0|correl_pearson=0.9580188920143706|sim_steinhaus=0.8142595765996958	1	0	0	0	1.0|0.989746549662495|0.8140181058966546	1.0|1.0|0.8142595765996958	736.0|736.0|736.0	0.0|0.018036572901202363|0.010252550263924005
correl_pearson|correl_spearman|sim_steinhaus	72	copresence	RF0115->RF0012	3	0.9988659324998052|1.0|0.825662368808035	correl_pearson=copresence|correl_spearman=copresence|sim_steinhaus=copresence	correl_pearson=0.0|correl_spearman=0.0|sim_steinhaus=0.4951163020607727	correl_pearson=0.9988659324998052|correl_spearman=1.0|sim_steinhaus=0.825662368808035	0.998865932	0	0	0	0.9997230157718453|1.0|0.8262677614660605	0.9999999999999996|1.0|0.825662368808035	736.0|736.0|736.0	4.872356191539337E-4|0.0|0.018221165407639888
correl_pearson|correl_spearman|sim_steinhaus	17	copresence	RF0078->RF0152	3	0.8055403863918345|1.0|0.8980043440542393	correl_pearson=copresence|correl_spearman=copresence|sim_steinhaus=copresence	correl_pearson=4.914817481665446E-4|correl_spearman=0.0|sim_steinhaus=0.14059491977091082	correl_pearson=0.8055403863918345|correl_spearman=1.0|sim_steinhaus=0.8980043440542393	0.805540386	0	0	0	0.952505255662523|1.0|0.8884113574515353	0.9999999999999984|1.0|0.8980043440542393	736.0|736.0|736.0	0.08354674675055944|0.0|0.05722240872141692
correl_spearman|sim_steinhaus|correl_pearson	15.33333333	copresence	RF0111->RF0041	3	1.0|0.9239410079872609|0.8862527957085131	correl_spearman=copresence|sim_steinhaus=copresence|correl_pearson=copresence	correl_spearman=0.0|sim_steinhaus=0.47762048297847487|correl_pearson=5.465658070080703E-6	correl_spearman=1.0|sim_steinhaus=0.9239410079872609|correl_pearson=0.8862527957085131	1	0	0	0	1.0|0.9243763009694472|0.9722184247583009	1.0|0.9239410079872609|0.9999999999999997	736.0|736.0|736.0	0.0|0.054173239299343694|0.04886983314527182
correl_pearson|sim_steinhaus|correl_spearman	70.33333333	copresence	RF0111->RF0043	3	0.8384388745628366|0.8499442871198374|1.0	correl_pearson=copresence|sim_steinhaus=copresence|correl_spearman=copresence	correl_pearson=1.3326197651902794E-4|sim_steinhaus=0.2835229181761578|correl_spearman=0.0	correl_pearson=0.8384388745628366|sim_steinhaus=0.8499442871198374|correl_spearman=1.0	0.838438875	0	0	0	0.9605403702849303|0.8466515730716195|1.0	1.0000000000000002|0.8499442871198375|1.0	736.0|736.0|736.0	0.06941238944777672|0.05931829242939599|0.0
sim_steinhaus|correl_spearman|correl_pearson	62.16666667	copresence	RF0037->RF0033	3	0.8184833574956047|1.0|0.9845858995570865	sim_steinhaus=copresence|correl_spearman=copresence|correl_pearson=copresence	sim_steinhaus=0.2612799740380397|correl_spearman=0.0|correl_pearson=0.0	sim_steinhaus=0.8184833574956047|correl_spearman=1.0|correl_pearson=0.9845858995570865	0.818483357	0	0	0	0.8039771285166449|1.0|0.9962352657904345	0.8184833574956047|1.0|0.9999999999999983	736.0|736.0|736.0	0.09650877144067826|0.0|0.006622444229919407
correl_spearman|correl_pearson|sim_steinhaus	4.36666667	copresence	RF0037->RF0064	3	1.0|0.9224457169714421|0.8629920480122	correl_spearman=copresence|correl_pearson=copresence|sim_steinhaus=copresence	correl_spearman=0.0|correl_pearson=3.838789180976576E-8|sim_steinhaus=0.2538971424067168	correl_spearman=1.0|correl_pearson=0.9224457169714421|sim_steinhaus=0.8629920480122	1	0	0	0	1.0|0.9810581705045428|0.8588885343875677	1.0|1.0000000000000004|0.8629920480122	736.0|736.0|736.0	0.0|0.03332007054515808|0.049036944362854266
correl_pearson|correl_spearman|sim_steinhaus	13.26666667	copresence	RF0037->RF0151	3	0.9872145569603815|1.0|0.9535430854932927	correl_pearson=copresence|correl_spearman=copresence|sim_steinhaus=copresence	correl_pearson=0.0|correl_spearman=0.0|sim_steinhaus=0.008472318418908276	correl_pearson=0.9872145569603815|correl_spearman=1.0|sim_steinhaus=0.9535430854932927	0.987214557	0	0	0	0.9968772881055266|1.0|0.9577855919072343	1.0000000000000009|1.0|0.9535430854932928	736.0|736.0|736.0	0.005493079780962365|0.0|0.02732427792102496
correl_pearson|correl_spearman|sim_steinhaus	6	copresence	RF0156->RF0112	3	0.9843316917671514|1.0|0.8360265933923003	correl_pearson=copresence|correl_spearman=copresence|sim_steinhaus=copresence	correl_pearson=0.0|correl_spearman=0.0|sim_steinhaus=0.3733059723078431	correl_pearson=0.9843316917671514|correl_spearman=1.0|sim_steinhaus=0.8360265933923003	0.984331692	0	0	0	0.996173178173539|1.0|0.8360604715795942	0.9999999999999997|1.0|0.8360265933923003	736.0|736.0|736.0	0.0067316609122612175|0.0|0.007470571406951716
correl_pearson|sim_steinhaus|correl_spearman	12	copresence	RF0048->RF0025	3	0.9324512478102386|0.9145235663326056|1.0	correl_pearson=copresence|sim_steinhaus=copresence|correl_spearman=copresence	correl_pearson=3.889038147075752E-9|sim_steinhaus=0.2009316238249781|correl_spearman=0.0	correl_pearson=0.9324512478102386|sim_steinhaus=0.9145235663326056|correl_spearman=1.0	0.932451248	0	0	0	0.9835019176679429|0.9144283413704262|1.0	1.0000000000000007|0.9145235663326056|1.0	736.0|736.0|736.0	0.029021339638604548|0.005351465134168616|0.0
correl_spearman|sim_steinhaus|correl_pearson	2	copresence	RF0048->RF0112	3	1.0|0.9736551176960158|0.8860376275919352	correl_spearman=copresence|sim_steinhaus=copresence|correl_pearson=copresence	correl_spearman=0.0|sim_steinhaus=0.09250160920310235|correl_pearson=5.5772854462010635E-6	correl_spearman=1.0|sim_steinhaus=0.9736551176960158|correl_pearson=0.8860376275919352	1	0	0	0	1.0|0.9735702952877123|0.9721658721768294	1.0|0.9736551176960158|0.9999999999999996	736.0|736.0|736.0	0.0|0.006698951526697535|0.04896227699935027
correl_spearman|correl_pearson|sim_steinhaus	6	copresence	RF0048->RF0156	3	1.0|0.9539023463235612|0.8617743602706887	correl_spearman=copresence|correl_pearson=copresence|sim_steinhaus=copresence	correl_spearman=0.0|correl_pearson=1.0645373471618313E-12|sim_steinhaus=0.32893151134831466	correl_spearman=1.0|correl_pearson=0.9539023463235612|sim_steinhaus=0.8617743602706887	1	0	0	0	1.0|0.9887411260605994|0.8618913139972009	1.0|0.9999999999999987|0.8617743602706887	736.0|736.0|736.0	0.0|0.019805186928226734|0.007470369267601015
correl_pearson|correl_spearman|sim_steinhaus	22	copresence	RF0149->RF0003	3	0.9566914503893126|1.0|0.8319525389453573	correl_pearson=copresence|correl_spearman=copresence|sim_steinhaus=copresence	correl_pearson=2.031153023551724E-13|correl_spearman=0.0|sim_steinhaus=0.4492550586829573	correl_pearson=0.9566914503893126|correl_spearman=1.0|sim_steinhaus=0.8319525389453573	0.95669145	0	0	0	0.989422335809365|1.0|0.8319774716234937	0.9999999999999987|1.0|0.8319525389453573	736.0|736.0|736.0	0.018606888902643427|0.0|0.01106617799147126
correl_spearman|correl_pearson	108	mutualExclusion	RF0149->RF0030	2	-1.0|-0.9322685490168712	correl_spearman=mutualExclusion|correl_pearson=mutualExclusion	correl_spearman=0.0|correl_pearson=4.079377058374689E-9	correl_spearman=-1.0|correl_pearson=-0.9322685490168712	-1	0	0	0	-1.0|-0.9834572953819988	-1.0|-1.0000000000000002	736.0|736.0	0.0|0.02909983351986785
correl_spearman|correl_pearson|sim_steinhaus	31	copresence	RF0149->RF0046	3	1.0|0.9821106430870234|0.800589262561329	correl_spearman=copresence|correl_pearson=copresence|sim_steinhaus=copresence	correl_spearman=0.0|correl_pearson=0.0|sim_steinhaus=0.28914974685773664	correl_spearman=1.0|correl_pearson=0.9821106430870234|sim_steinhaus=0.800589262561329	1	0	0	0	1.0|0.9956307100627299|0.7933449928485651	1.0|1.0|0.800589262561329	736.0|736.0|736.0	0.0|0.007685902197411602|0.08076016984169186
correl_spearman|sim_steinhaus|correl_pearson	4	copresence	RF0149->RF0087	3	1.0|0.9245967324302705|0.9869648759373709	correl_spearman=copresence|sim_steinhaus=copresence|correl_pearson=copresence	correl_spearman=0.0|sim_steinhaus=0.34051221549875743|correl_pearson=0.0	correl_spearman=1.0|sim_steinhaus=0.9245967324302705|correl_pearson=0.9869648759373709	1	0	0	0	1.0|0.9266577188403947|0.996816306104517	1.0|0.9245967324302704|1.0000000000000009	736.0|736.0|736.0	0.0|0.02791390819691912|0.0056003516036859935
sim_steinhaus|correl_spearman|correl_pearson	31	copresence	RF0149->RF0152	3	0.800589262561329|1.0|0.9821106430870234	sim_steinhaus=copresence|correl_spearman=copresence|correl_pearson=copresence	sim_steinhaus=0.4993180598542744|correl_spearman=0.0|correl_pearson=0.0	sim_steinhaus=0.800589262561329|correl_spearman=1.0|correl_pearson=0.9821106430870234	0.800589263	0	0	0	0.7933449928485651|1.0|0.9956307100627299	0.800589262561329|1.0|1.0	736.0|736.0|736.0	0.08076016984169186|0.0|0.007685902197411602
sim_steinhaus|correl_spearman|correl_pearson	11	copresence	RF0119->RF0044	3	0.8918473659331574|1.0|0.9676062861597311	sim_steinhaus=copresence|correl_spearman=copresence|correl_pearson=copresence	sim_steinhaus=0.34634867753349935|correl_spearman=0.0|correl_pearson=0.0	sim_steinhaus=0.8918473659331574|correl_spearman=1.0|correl_pearson=0.9676062861597311	0.891847366	0	0	0	0.8874710671347862|1.0|0.9920881712740316	0.8918473659331576|1.0|1.0000000000000004	736.0|736.0|736.0	0.030355954593028017|0.0|0.013917488347870799
correl_pearson|correl_spearman	3	copresence	RF0119->RF0124	2	0.9957373515440041|1.0	correl_pearson=copresence|correl_spearman=copresence	correl_pearson=0.0|correl_spearman=0.0	correl_pearson=0.9957373515440041|correl_spearman=1.0	0.995737352	0	0	0	0.9989588923125889|1.0	1.0000000000000013|1.0	736.0|736.0	0.0018313849566595718|0.0
correl_pearson|correl_spearman	33.8	copresence	RF0119->RF0128	2	0.924241060749341|1.0	correl_pearson=copresence|correl_spearman=copresence	correl_pearson=2.6597380853310426E-8|correl_spearman=0.0	correl_pearson=0.924241060749341|correl_spearman=1.0	0.924241061	0	0	0	0.9814966646069778|1.0	0.999999999999999|1.0	736.0|736.0	0.032548727184142104|0.0
sim_steinhaus|correl_spearman|correl_pearson	2	copresence	RF0119->RF0161	3	0.9214781622171232|1.0|0.9727042478058437	sim_steinhaus=copresence|correl_spearman=copresence|correl_pearson=copresence	sim_steinhaus=0.48599989325226334|correl_spearman=0.0|correl_pearson=0.0	sim_steinhaus=0.9214781622171232|correl_spearman=1.0|correl_pearson=0.9727042478058437	0.921478162	0	0	0	0.9152666058273699|1.0|0.9933332955470481	0.9214781622171232|1.0|1.0000000000000007	736.0|736.0|736.0	0.0478363465516932|0.0|0.011727223219348545
correl_spearman|correl_pearson|sim_steinhaus	53.66666667	copresence	RF0100->RF0052	3	1.0|0.996368367490898|0.8332485916298715	correl_spearman=copresence|correl_pearson=copresence|sim_steinhaus=copresence	correl_spearman=0.0|correl_pearson=0.0|sim_steinhaus=0.255676631285304	correl_spearman=1.0|correl_pearson=0.996368367490898|sim_steinhaus=0.8332485916298715	1	0	0	0	1.0|0.9991130114148218|0.8357427369998313	1.0|0.9999999999999987|0.8332485916298715	736.0|736.0|736.0	0.0|0.0015602781261326072|0.02994417135402848
correl_pearson|sim_steinhaus|correl_spearman	18.65555556	copresence	RF0026->RF0033	3	0.9714608980363193|0.8261342984094912|1.0	correl_pearson=copresence|sim_steinhaus=copresence|correl_spearman=copresence	correl_pearson=0.0|sim_steinhaus=0.4645071837473131|correl_spearman=0.0	correl_pearson=0.9714608980363193|sim_steinhaus=0.8261342984094912|correl_spearman=1.0	0.971460898	0	0	0	0.9930296202577148|0.8343491109852561|1.0	1.0000000000000007|0.8261342984094912|1.0	736.0|736.0|736.0	0.01226141037723403|0.059992602810143306|0.0
correl_spearman|correl_pearson|sim_steinhaus	4.3	copresence	RF0026->RF0057	3	1.0|0.999584548455755|0.9218832540703957	correl_spearman=copresence|correl_pearson=copresence|sim_steinhaus=copresence	correl_spearman=0.0|correl_pearson=0.0|sim_steinhaus=0.0901008637766817	correl_spearman=1.0|correl_pearson=0.999584548455755|sim_steinhaus=0.9218832540703957	1	0	0	0	1.0|0.9998985302679997|0.9208274732370184	1.0|0.9999999999999992|0.9218832540703957	736.0|736.0|736.0	0.0|1.784927178970778E-4|0.027870496304975467
sim_steinhaus|correl_spearman|correl_pearson	7.3	copresence	RF0026->RF0131	3	0.8997322389945498|1.0|0.9268352890499632	sim_steinhaus=copresence|correl_spearman=copresence|correl_pearson=copresence	sim_steinhaus=0.021697845469927368|correl_spearman=0.0|correl_pearson=1.5169429046224536E-8	sim_steinhaus=0.8997322389945498|correl_spearman=1.0|correl_pearson=0.9268352890499632	0.899732239	0	0	0	0.8987061809140968|1.0|0.9821302779707343	0.8997322389945498|1.0|0.9999999999999992	736.0|736.0|736.0	0.013158634390901919|0.0|0.03143415469876257
correl_pearson|correl_spearman	30.92222222	copresence	RF0026->RF0167	2	0.9739001213995169|1.0	correl_pearson=copresence|correl_spearman=copresence	correl_pearson=0.0|correl_spearman=0.0	correl_pearson=0.9739001213995169|correl_spearman=1.0	0.973900121	0	0	0	0.9936253752726968|1.0	0.9999999999999987|1.0	736.0|736.0	0.0112134335104084|0.0
sim_steinhaus|correl_pearson|correl_spearman	28.33333333	copresence	RF0106->RF0100	3	0.805956379713879|0.9918759114197838|1.0	sim_steinhaus=copresence|correl_pearson=copresence|correl_spearman=copresence	sim_steinhaus=0.1615144586557984|correl_pearson=0.0|correl_spearman=0.0	sim_steinhaus=0.805956379713879|correl_pearson=0.9918759114197838|correl_spearman=1.0	0.80595638	0	0	0	0.8051879015789261|0.9980157756002285|1.0	0.805956379713879|0.9999999999999993|1.0	736.0|736.0|736.0	0.009313292866718038|0.0034903965846505083|0.0
correl_spearman|correl_pearson|sim_steinhaus	3	copresence	RF0106->RF0147	3	1.0|0.998853116199775|0.9469826786793536	correl_spearman=copresence|correl_pearson=copresence|sim_steinhaus=copresence	correl_spearman=0.0|correl_pearson=0.0|sim_steinhaus=0.06667612724821981	correl_spearman=1.0|correl_pearson=0.998853116199775|sim_steinhaus=0.9469826786793536	1	0	0	0	1.0|0.9997198855234525|0.9480110170024004	1.0|0.999999999999999|0.9469826786793537	736.0|736.0|736.0	0.0|4.927419561921576E-4|0.013493603828812836
correl_pearson|correl_spearman	7.66666667	copresence	RF0106->RF0016	2	0.9652320072037945|1.0	correl_pearson=copresence|correl_spearman=copresence	correl_pearson=2.220446049250313E-16|correl_spearman=0.0	correl_pearson=0.9652320072037945|correl_spearman=1.0	0.965232007	0	0	0	0.9915082782571452|1.0	0.999999999999999|1.0	736.0|736.0	0.01493756279400447|0.0
sim_steinhaus|correl_spearman|correl_pearson	24	copresence	RF0015->RF0002	3	0.8239588018436055|1.0|0.8657764986878057	sim_steinhaus=copresence|correl_spearman=copresence|correl_pearson=copresence	sim_steinhaus=0.182034605370967|correl_spearman=0.0|correl_pearson=2.8159690180662444E-5	sim_steinhaus=0.8239588018436055|correl_spearman=1.0|correl_pearson=0.8657764986878057	0.823958802	0	0	0	0.8224936410317081|1.0|0.9672173015228225	0.8239588018436055|1.0|0.9999999999999996	736.0|736.0|736.0	0.03274882629174223|0.0|0.05766717656191215
correl_spearman|correl_pearson	84	copresence	RF0015->RF0052	2	1.0|0.9540237595452483	correl_spearman=copresence|correl_pearson=copresence	correl_spearman=0.0|correl_pearson=9.945932966104465E-13	correl_spearman=1.0|correl_pearson=0.9540237595452483	1	0	0	0	1.0|0.9887707799811017	1.0|1.0	736.0|736.0	0.0|0.01975302350212372
correl_spearman|sim_steinhaus|correl_pearson	18	copresence	RF0015->RF0063	3	1.0|0.9524324574982973|0.9386231281637887	correl_spearman=copresence|sim_steinhaus=copresence|correl_pearson=copresence	correl_spearman=0.0|sim_steinhaus=0.08979003030360294|correl_pearson=6.565023524807145E-10	correl_spearman=1.0|sim_steinhaus=0.9524324574982973|correl_pearson=0.9386231281637887	1	0	0	0	1.0|0.9500089688366078|0.9850093354501473	1.0|0.9524324574982973|1.000000000000001	736.0|736.0|736.0	0.0|0.025385628021880168|0.026369680945546602
correl_spearman|correl_pearson|sim_steinhaus	4	copresence	RF0117->RF0063	3	1.0|0.9987467962508052|0.9444174340518444	correl_spearman=copresence|correl_pearson=copresence|sim_steinhaus=copresence	correl_spearman=0.0|correl_pearson=0.0|sim_steinhaus=0.49259139964310206	correl_spearman=1.0|correl_pearson=0.9987467962508052|sim_steinhaus=0.9444174340518444	1	0	0	0	1.0|0.9996939179783045|0.9453117919601915	1.0|0.9999999999999993|0.9444174340518444	736.0|736.0|736.0	0.0|5.384207770351458E-4|0.015310437323322783
correl_spearman|correl_pearson|sim_steinhaus	20	copresence	RF0117->RF0015	3	1.0|0.9547107378178425|0.9117740097800274	correl_spearman=copresence|correl_pearson=copresence|sim_steinhaus=copresence	correl_spearman=0.0|correl_pearson=6.725175971666886E-13|sim_steinhaus=0.13001847440082226	correl_spearman=1.0|correl_pearson=0.9547107378178425|sim_steinhaus=0.9117740097800274	1	0	0	0	1.0|0.9889385673011368|0.9119682625152681	1.0|1.0|0.9117740097800274	736.0|736.0|736.0	0.0|0.019457873271705107|0.01971103972165524
correl_pearson|sim_steinhaus|correl_spearman	2	copresence	RF0129->RF0003	3	0.9999999999999982|1.0|1.0	correl_pearson=copresence|sim_steinhaus=copresence|correl_spearman=copresence	correl_pearson=0.0|sim_steinhaus=0.0|correl_spearman=0.0	correl_pearson=0.9999999999999982|sim_steinhaus=1.0|correl_spearman=1.0	1	0	0	0	0.9999999999999999|1.0|1.0	0.9999999999999987|1.0|1.0	736.0|736.0|736.0	1.2733317932811598E-15|0.0|0.0
correl_pearson|correl_spearman|sim_steinhaus	7	copresence	RF0129->RF0046	3	0.9943931033923268|1.0|0.8905861057436251	correl_pearson=copresence|correl_spearman=copresence|sim_steinhaus=copresence	correl_pearson=0.0|correl_spearman=0.0|sim_steinhaus=0.46856661817957246	correl_pearson=0.9943931033923268|correl_spearman=1.0|sim_steinhaus=0.8905861057436251	0.994393103	0	0	0	0.9986305736396006|1.0|0.8865332344420461	1.0|1.0|0.8905861057436251	736.0|736.0|736.0	0.0024089216380003245|0.0|0.05683936668356115
correl_spearman|correl_pearson|sim_steinhaus	24	copresence	RF0129->RF0087	3	1.0|0.897371821129518|0.8050334636121194	correl_spearman=copresence|correl_pearson=copresence|sim_steinhaus=copresence	correl_spearman=0.0|correl_pearson=1.71753465350033E-6|sim_steinhaus=0.4550594741876555	correl_spearman=1.0|correl_pearson=0.897371821129518|sim_steinhaus=0.8050334636121194	1	0	0	0	1.0|0.9749341314279422|0.809277223117684	1.0|1.0000000000000002|0.8050334636121194	736.0|736.0|736.0	0.0|0.04409270547477459|0.04135835189618063
correl_spearman|sim_steinhaus|correl_pearson	22	copresence	RF0129->RF0149	3	1.0|0.8319525389453573|0.9566914503893126	correl_spearman=copresence|sim_steinhaus=copresence|correl_pearson=copresence	correl_spearman=0.0|sim_steinhaus=0.2243345908236547|correl_pearson=2.031153023551724E-13	correl_spearman=1.0|sim_steinhaus=0.8319525389453573|correl_pearson=0.9566914503893126	1	0	0	0	1.0|0.8319774716234937|0.989422335809365	1.0|0.8319525389453573|0.9999999999999987	736.0|736.0|736.0	0.0|0.01106617799147126|0.018606888902643427
correl_pearson|correl_spearman|sim_steinhaus	7	copresence	RF0129->RF0152	3	0.9943931033923268|1.0|0.8905861057436251	correl_pearson=copresence|correl_spearman=copresence|sim_steinhaus=copresence	correl_pearson=0.0|correl_spearman=0.0|sim_steinhaus=0.21047436817367354	correl_pearson=0.9943931033923268|correl_spearman=1.0|sim_steinhaus=0.8905861057436251	0.994393103	0	0	0	0.9986305736396006|1.0|0.8865332344420461	1.0|1.0|0.8905861057436251	736.0|736.0|736.0	0.0024089216380003245|0.0|0.05683936668356115
correl_spearman|correl_pearson|sim_steinhaus	25.7	copresence	RF0091->RF0043	3	1.0|0.9396560151816951|0.8425961029816778	correl_spearman=copresence|correl_pearson=copresence|sim_steinhaus=copresence	correl_spearman=0.0|correl_pearson=4.706534051379663E-10|sim_steinhaus=0.29788068595250916	correl_spearman=1.0|correl_pearson=0.9396560151816951|sim_steinhaus=0.8425961029816778	1	0	0	0	1.0|0.9852616073946014|0.8458618230910385	1.0|1.0|0.8425961029816778	736.0|736.0|736.0	0.0|0.025925916050071045|0.03820514142158154
correl_spearman|correl_pearson|sim_steinhaus	31.7	copresence	RF0091->RF0124	3	1.0|0.8425785227407887|0.8076462627204031	correl_spearman=copresence|correl_pearson=copresence|sim_steinhaus=copresence	correl_spearman=0.0|correl_pearson=1.0893129132788504E-4|sim_steinhaus=0.4782167301813938	correl_spearman=1.0|correl_pearson=0.8425785227407887|sim_steinhaus=0.8076462627204031	1	0	0	0	1.0|0.9615514364297824|0.8009802635573233	1.0|1.0000000000000013|0.8076462627204031	736.0|736.0|736.0	0.0|0.06763384977291811|0.07780839339734853
correl_spearman|sim_steinhaus|correl_pearson	11.33333333	copresence	RF0091->RF0128	3	1.0|0.9661373823030394|0.996421479368292	correl_spearman=copresence|sim_steinhaus=copresence|correl_pearson=copresence	correl_spearman=0.0|sim_steinhaus=0.30820249136357625|correl_pearson=0.0	correl_spearman=1.0|sim_steinhaus=0.9661373823030394|correl_pearson=0.996421479368292	1	0	0	0	1.0|0.9612765917628596|0.999125983440186	1.0|0.9661373823030394|0.9999999999999992	736.0|736.0|736.0	0.0|0.032947794016628944|0.001537459379927454
sim_steinhaus|correl_pearson|correl_spearman	56.6	copresence	RF0083->RF0043	3	0.8070724175751607|0.838438874562838|1.0	sim_steinhaus=copresence|correl_pearson=copresence|correl_spearman=copresence	sim_steinhaus=0.46978193241905153|correl_pearson=1.3326197651902794E-4|correl_spearman=0.0	sim_steinhaus=0.8070724175751607|correl_pearson=0.838438874562838|correl_spearman=1.0	0.807072418	0	0	0	0.8115446449361982|0.9605403702849302|1.0	0.8070724175751607|0.9999999999999983|1.0	736.0|736.0|736.0	0.05881648013762445|0.06941238944777599|0.0
correl_pearson|sim_steinhaus|correl_spearman	70.6	copresence	RF0083->RF0044	3	0.9011579434640015|0.8097042425917478|1.0	correl_pearson=copresence|sim_steinhaus=copresence|correl_spearman=copresence	correl_pearson=1.0925658175398034E-6|sim_steinhaus=0.20599551273140032|correl_spearman=0.0	correl_pearson=0.9011579434640015|sim_steinhaus=0.8097042425917478|correl_spearman=1.0	0.901157943	0	0	0	0.9758588525511153|0.8121155476619476|1.0	1.0000000000000009|0.8097042425917478|1.0	736.0|736.0|736.0	0.04246605304049084|0.05332842480504393|0.0
correl_spearman|sim_steinhaus|correl_pearson	8.66666667	copresence	RF0083->RF0128	3	1.0|0.9318978543913501|0.9517719983783721	correl_spearman=copresence|sim_steinhaus=copresence|correl_pearson=copresence	correl_spearman=0.0|sim_steinhaus=0.31592423956686033|correl_pearson=3.3195113324779868E-12	correl_spearman=1.0|sim_steinhaus=0.9318978543913501|correl_pearson=0.9517719983783721	1	0	0	0	1.0|0.927891132460097|0.9882208106638429	1.0|0.9318978543913501|1.0000000000000002	736.0|736.0|736.0	0.0|0.0356552907674008|0.020720459960836726
correl_spearman|correl_pearson|sim_steinhaus	6	copresence	RF0083->RF0091	3	1.0|0.9742984233953339|0.9633637616727836	correl_spearman=copresence|correl_pearson=copresence|sim_steinhaus=copresence	correl_spearman=0.0|correl_pearson=0.0|sim_steinhaus=0.04852666535534034	correl_spearman=1.0|correl_pearson=0.9742984233953339|sim_steinhaus=0.9633637616727836	1	0	0	0	1.0|0.9937226564053132|0.964222902595457	1.0|0.9999999999999991|0.9633637616727836	736.0|736.0|736.0	0.0|0.011042308846745267|0.025185512146450845
correl_spearman|sim_steinhaus|correl_pearson	23.8	copresence	RF0160->RF0161	3	1.0|0.823649166823329|0.9981076193910473	correl_spearman=copresence|sim_steinhaus=copresence|correl_pearson=copresence	correl_spearman=0.0|sim_steinhaus=0.48055812870574566|correl_pearson=0.0	correl_spearman=1.0|sim_steinhaus=0.823649166823329|correl_pearson=0.9981076193910473	1	0	0	0	1.0|0.816663575408444|0.9995378056577165	1.0|0.823649166823329|0.9999999999999993	736.0|736.0|736.0	0.0|0.05519632396740162|8.130338251646957E-4
correl_pearson|correl_spearman	104.2666667	copresence	RF0160->RF0027	2	0.8988122714798253|1.0	correl_pearson=copresence|correl_spearman=copresence	correl_pearson=1.4516489124094534E-6|correl_spearman=0.0	correl_pearson=0.8988122714798253|correl_spearman=1.0	0.898812271	0	0	0	0.9752859464904678|1.0	1.0000000000000002|1.0	736.0|736.0	0.043473836916975525|0.0
sim_steinhaus|correl_spearman|correl_pearson	36.5	copresence	RF0160->RF0044	3	0.9185863771252806|1.0|0.909847970995323	sim_steinhaus=copresence|correl_spearman=copresence|correl_pearson=copresence	sim_steinhaus=0.4654211562247287|correl_spearman=0.0|correl_pearson=3.360243623351522E-7	sim_steinhaus=0.9185863771252806|correl_spearman=1.0|correl_pearson=0.909847970995323	0.918586377	0	0	0	0.9095955488603498|1.0|0.9779813016716673	0.9185863771252806|1.0|0.9999999999999983	736.0|736.0|736.0	0.07525961860935862|0.0|0.038732509010737715
correl_pearson|correl_spearman|sim_steinhaus	23.8	copresence	RF0160->RF0119	3	0.9851324773805309|1.0|0.9007973060638729	correl_pearson=copresence|correl_spearman=copresence|sim_steinhaus=copresence	correl_pearson=0.0|correl_spearman=0.0|sim_steinhaus=0.48919832550401304	correl_pearson=0.9851324773805309|correl_spearman=1.0|sim_steinhaus=0.9007973060638729	0.985132477	0	0	0	0.9963687617565312|1.0|0.8994600076210892	0.9999999999999992|1.0|0.9007973060638729	736.0|736.0|736.0	0.006387615011926166|0.0|0.01883860286182661
correl_pearson|correl_spearman	41.5	copresence	RF0160->RF0124	2	0.9967786877106639|1.0	correl_pearson=copresence|correl_spearman=copresence	correl_pearson=0.0|correl_spearman=0.0	correl_pearson=0.9967786877106639|correl_spearman=1.0	0.996778688	0	0	0	0.9992132278740283|1.0	0.9999999999999989|1.0	736.0|736.0	0.0013839900072201048|0.0
sim_steinhaus|correl_pearson|correl_spearman	15	copresence	RF0094->RF0051	3	0.9717230429768521|0.9999336484473218|1.0	sim_steinhaus=copresence|correl_pearson=copresence|correl_spearman=copresence	sim_steinhaus=0.011716728939823673|correl_pearson=0.0|correl_spearman=0.0	sim_steinhaus=0.9717230429768521|correl_pearson=0.9999336484473218|correl_spearman=1.0	0.971723043	0	0	0	0.971101434173956|0.9999837943212294|1.0	0.9717230429768521|1.0000000000000007|1.0	736.0|736.0|736.0	0.008418658083811929|2.8506980268683613E-5|0.0
correl_pearson|correl_spearman	15	copresence	RF0094->RF0090	2	0.9941036988738711|1.0	correl_pearson=copresence|correl_spearman=copresence	correl_pearson=0.0|correl_spearman=0.0	correl_pearson=0.9941036988738711|correl_spearman=1.0	0.994103699	0	0	0	0.9985598895867096|1.0	0.9999999999999998|1.0	736.0|736.0	0.0025332600832085384|0.0
correl_pearson|correl_spearman|sim_steinhaus	6.33333333	copresence	RF0134->RF0036	3	0.9963898563819428|1.0|0.9978666805141733	correl_pearson=copresence|correl_spearman=copresence|sim_steinhaus=copresence	correl_pearson=0.0|correl_spearman=0.0|sim_steinhaus=3.881796166949059E-6	correl_pearson=0.9963898563819428|correl_spearman=1.0|sim_steinhaus=0.9978666805141733	0.996389856	0	0	0	0.9991182598536533|1.0|0.9978854019538885	0.9999999999999998|1.0|0.9978666805141733	736.0|736.0|736.0	0.0015510457364105573|0.0|0.0015751759452286196
correl_pearson|correl_spearman	17.33333333	mutualExclusion	RF0134->RF0054	2	-0.9999187383026606|-1.0	correl_pearson=mutualExclusion|correl_spearman=mutualExclusion	correl_pearson=0.0|correl_spearman=0.0	correl_pearson=-0.9999187383026606|correl_spearman=-1.0	-0.999918738	0	0	0	-0.9999801526729986|-1.0	-0.9999999999999987|-1.0	736.0|736.0	3.491290722090894E-5|0.0
correl_spearman|correl_pearson|sim_steinhaus	23.66666667	copresence	RF0090->RF0014	3	1.0|0.8409597570143664|0.8799658687661672	correl_spearman=copresence|correl_pearson=copresence|sim_steinhaus=copresence	correl_spearman=0.0|correl_pearson=1.1800941956952027E-4|sim_steinhaus=0.21376232288427893	correl_spearman=1.0|correl_pearson=0.8409597570143664|sim_steinhaus=0.8799658687661672	1	0	0	0	1.0|0.9611560696855402|0.8792601765666294	1.0|0.9999999999999994|0.8799658687661671	736.0|736.0|736.0	0.0|0.06832932894046607|0.01393669977050366
correl_spearman|correl_pearson	13.66666667	copresence	RF0090->RF0036	2	1.0|0.9929489374587596	correl_spearman=copresence|correl_pearson=copresence	correl_spearman=0.0|correl_pearson=0.0	correl_spearman=1.0|correl_pearson=0.9929489374587596	1	0	0	0	1.0|0.9982778510844004	1.0|0.9999999999999984	736.0|736.0	0.0|0.0030293865421454065
correl_spearman|sim_steinhaus|correl_pearson	11	copresence	RF0090->RF0134	3	1.0|0.9665256686499958|0.979300488844475	correl_spearman=copresence|sim_steinhaus=copresence|correl_pearson=copresence	correl_spearman=0.0|sim_steinhaus=0.054264301563221706|correl_pearson=0.0	correl_spearman=1.0|sim_steinhaus=0.9665256686499958|correl_pearson=0.979300488844475	1	0	0	0	1.0|0.966196257638369|0.9949443590265353	1.0|0.9665256686499958|0.9999999999999984	736.0|736.0|736.0	0.0|0.012058262541230401|0.008893244125516233
correl_spearman|correl_pearson|sim_steinhaus	4	copresence	RF0070->RF0062	3	0.8660254037844386|0.9047054192437743|0.8238837719202654	correl_spearman=copresence|correl_pearson=copresence|sim_steinhaus=copresence	correl_spearman=7.28217326882441E-5|correl_pearson=2.499250282617105E-6|sim_steinhaus=0.024745556390794454	correl_spearman=0.8660254037844386|correl_pearson=0.9047054192437743|sim_steinhaus=0.8238837719202654	0.866025404	2.50E-06	2.50E-06	2.50E-06	0.9551301510304878|0.9680845953865428|0.8728183724700035	1.0|1.0000000000000013|0.8238837719202654	266.0|266.0|266.0	0.06323066148156777|0.04497523819463508|0.1061278807036727
correl_spearman|correl_pearson	35.04761905	mutualExclusion	RF0131->RF0040	2	-1.0|-0.9057876816301015	correl_spearman=mutualExclusion|correl_pearson=mutualExclusion	correl_spearman=0.0|correl_pearson=5.986546959269035E-7	correl_spearman=-1.0|correl_pearson=-0.9057876816301015	-1	0	0	0	-1.0|-0.9769896180939817	-1.0|-1.000000000000001	736.0|736.0	0.0|0.040476953325091845
correl_pearson|correl_spearman|sim_steinhaus	15.52222222	copresence	RF0057->RF0033	3	0.9642206379409197|1.0|0.8351285233356692	correl_pearson=copresence|correl_spearman=copresence|sim_steinhaus=copresence	correl_pearson=6.661338147750939E-16|correl_spearman=0.0|sim_steinhaus=0.17830758381684703	correl_pearson=0.9642206379409197|correl_spearman=1.0|sim_steinhaus=0.8351285233356692	0.964220638	0	0	0	0.9912612618012369|1.0|0.8360037912869435	0.9999999999999991|1.0|0.8351285233356692	736.0|736.0|736.0	0.015372082898764844|0.0|0.01445873305495649
correl_pearson|correl_spearman	23.93333333	mutualExclusion	RF0057->RF0040	2	-0.9966818602964155|-1.0	correl_pearson=mutualExclusion|correl_spearman=mutualExclusion	correl_pearson=0.0|correl_spearman=0.0	correl_pearson=-0.9966818602964155|correl_spearman=-1.0	-0.99668186	0	0	0	-0.9991895787820785|-1.0	-1.000000000000001|-1.0	736.0|736.0	0.0014255904984828071|0.0
correl_spearman|correl_pearson|sim_steinhaus	5	copresence	RF0057->RF0131	3	1.0|0.9372721260423873|0.9792579633322148	correl_spearman=copresence|correl_pearson=copresence|sim_steinhaus=copresence	correl_spearman=0.0|correl_pearson=9.981308557449609E-10|sim_steinhaus=0.49002446937661653	correl_spearman=1.0|correl_pearson=0.9372721260423873|sim_steinhaus=0.9792579633322148	1	0	0	0	1.0|0.9846793671900828|0.9791964412646349	1.0|1.0000000000000009|0.9792579633322148	736.0|736.0|736.0	0.0|0.026950119371818633|0.015632170543157447
sim_steinhaus|correl_spearman|correl_pearson	15	copresence	RF0024->RF0011	3	0.853470282539757|1.0|0.9926066344552105	sim_steinhaus=copresence|correl_spearman=copresence|correl_pearson=copresence	sim_steinhaus=0.17874911666561738|correl_spearman=0.0|correl_pearson=0.0	sim_steinhaus=0.853470282539757|correl_spearman=1.0|correl_pearson=0.9926066344552105	0.853470283	0	0	0	0.853553826600476|1.0|0.9981942471250083	0.853470282539757|1.0|0.9999999999999992	736.0|736.0|736.0	0.004787726792890974|0.0|0.003176452052658477
sim_steinhaus|correl_pearson|correl_spearman	17	copresence	RF0024->RF0141	3	0.9603967756494116|0.8661684165118035|1.0	sim_steinhaus=copresence|correl_pearson=copresence|correl_spearman=copresence	sim_steinhaus=0.03210136991268464|correl_pearson=2.7415739193847877E-5|correl_spearman=0.0	sim_steinhaus=0.9603967756494116|correl_pearson=0.8661684165118035|correl_spearman=1.0	0.960396776	0	0	0	0.9605606960685238|0.9673130233876711|1.0	0.9603967756494117|0.9999999999999999|1.0	736.0|736.0|736.0	0.004761769629593817|0.057498794764885314|0.0
sim_steinhaus|correl_pearson|correl_spearman	2	copresence	RF0105->RF0096	3	0.8579115753717833|0.994919303156264|1.0	sim_steinhaus=copresence|correl_pearson=copresence|correl_spearman=copresence	sim_steinhaus=0.24056912039990946|correl_pearson=0.0|correl_spearman=0.0	sim_steinhaus=0.8579115753717833|correl_pearson=0.994919303156264|correl_spearman=1.0	0.857911575	0	0	0	0.8568913147455556|0.9987590924759566|1.0	0.8579115753717833|1.0000000000000013|1.0	736.0|736.0|736.0	0.011854203418076125|0.0021828475571042823|0.0
correl_spearman|correl_pearson	12	copresence	RF0053->RF0172	2	1.0|0.9999691311860752	correl_spearman=copresence|correl_pearson=copresence	correl_spearman=0.0|correl_pearson=0.0	correl_spearman=1.0|correl_pearson=0.9999691311860752	1	0	0	0	1.0|0.9999924606122624	1.0|0.9999999999999986	736.0|736.0	0.0|1.3262337261878582E-5
correl_spearman|correl_pearson	16	copresence	RF0166->RF0053	2	1.0|0.9069993197205687	correl_spearman=copresence|correl_pearson=copresence	correl_spearman=0.0|correl_pearson=5.065066292497811E-7	correl_spearman=1.0|correl_pearson=0.9069993197205687	1	0	0	0	1.0|0.9772855481345105	1.0|0.9999999999999986	736.0|736.0	0.0|0.03995639062922172
sim_steinhaus|correl_pearson|correl_spearman	8	copresence	RF0099->RF0056	3	0.9483800509128159|0.9688052696898201|1.0	sim_steinhaus=copresence|correl_pearson=copresence|correl_spearman=copresence	sim_steinhaus=0.42317347623669116|correl_pearson=0.0|correl_spearman=0.0	sim_steinhaus=0.9483800509128159|correl_pearson=0.9688052696898201|correl_spearman=1.0	0.948380051	0	0	0	0.9452958928496422|0.9923810105694039|1.0	0.9483800509128159|0.9999999999999992|1.0	736.0|736.0|736.0	0.025021383623647468|0.013402362499948988|0.0
sim_steinhaus|correl_pearson|correl_spearman	38.93333333	copresence	RF0099->RF0162	3	0.9245562428747185|0.9949624199234657|1.0	sim_steinhaus=copresence|correl_pearson=copresence|correl_spearman=copresence	sim_steinhaus=0.20237796692098003|correl_pearson=0.0|correl_spearman=0.0	sim_steinhaus=0.9245562428747185|correl_pearson=0.9949624199234657|correl_spearman=1.0	0.924556243	0	0	0	0.9207659190814376|0.9987696232992801|1.0	0.9245562428747186|0.9999999999999999|1.0	736.0|736.0|736.0	0.0402987494645043|0.002164323064726333|0.0
sim_steinhaus|correl_spearman|correl_pearson	5.83333333	copresence	RF0034->RF0172	3	0.9222294505550901|1.0|0.9974188740063243	sim_steinhaus=copresence|correl_spearman=copresence|correl_pearson=copresence	sim_steinhaus=0.3071296002653383|correl_spearman=0.0|correl_pearson=0.0	sim_steinhaus=0.9222294505550901|correl_spearman=1.0|correl_pearson=0.9974188740063243	0.922229451	0	0	0	0.9221244619813243|1.0|0.9993695867388764	0.9222294505550901|1.0|1.0000000000000013	736.0|736.0|736.0	0.0077418692467976944|0.0|0.0011089432696265512
correl_pearson|correl_spearman	2.5	mutualExclusion	RF0061->RF0098	2	-0.9683789406551532|-1.0	correl_pearson=mutualExclusion|correl_spearman=mutualExclusion	correl_pearson=0.0|correl_spearman=0.0	correl_pearson=-0.9683789406551532|correl_spearman=-1.0	-0.968378941	0	0	0	-0.9922768841231487|-1.0	-1.000000000000001|-1.0	736.0|736.0	0.013585528573514988|0.0
correl_pearson|correl_spearman	5.33333333	mutualExclusion	RF0061->RF0158	2	-0.993786981867486|-1.0	correl_pearson=mutualExclusion|correl_spearman=mutualExclusion	correl_pearson=0.0|correl_spearman=0.0	correl_pearson=-0.993786981867486|correl_spearman=-1.0	-0.993786982	0	0	0	-0.99848253474183|-1.0	-0.9999999999999993|-1.0	736.0|736.0	0.0026693329419017345|0.0
correl_spearman|correl_pearson|sim_steinhaus	8	copresence	RF0061->RF0169	3	1.0|0.9578828752931959|0.8004081840940066	correl_spearman=copresence|correl_pearson=copresence|sim_steinhaus=copresence	correl_spearman=0.0|correl_pearson=9.370282327836321E-14|sim_steinhaus=0.4759968467011919	correl_spearman=1.0|correl_pearson=0.9578828752931959|sim_steinhaus=0.8004081840940066	1	0	0	0	1.0|0.9897133289886603|0.800380968995661	1.0|1.0000000000000007|0.8004081840940066	736.0|736.0|736.0	0.0|0.018095010508615877|0.017401129821131674
sim_steinhaus|correl_pearson|correl_spearman	5.33333333	copresence	RF0061->RF0172	3	0.9163316176795362|0.9288149721360194|1.0	sim_steinhaus=copresence|correl_pearson=copresence|correl_spearman=copresence	sim_steinhaus=0.35738658825294856|correl_pearson=9.618092489116492E-9|correl_spearman=0.0	sim_steinhaus=0.9163316176795362|correl_pearson=0.9288149721360194|correl_spearman=1.0	0.916331618	0	0	0	0.9162856765191164|0.9826137950378306|1.0	0.9163316176795362|1.0000000000000002|1.0	736.0|736.0|736.0	0.01757393643570686|0.030583612633146948|0.0
sim_steinhaus|correl_pearson|correl_spearman	2.5	copresence	RF0061->RF0034	3	0.9801561213237715|0.9530235349085395|1.0	sim_steinhaus=copresence|correl_pearson=copresence|correl_spearman=copresence	sim_steinhaus=0.02591212412653565|correl_pearson=1.7230106230670117E-12|correl_spearman=0.0	sim_steinhaus=0.9801561213237715|correl_pearson=0.9530235349085395|correl_spearman=1.0	0.980156121	0	0	0	0.9801634665599048|0.988526485484574|1.0	0.9801561213237715|1.0|1.0	736.0|736.0|736.0	0.002698449660417404|0.020182755480225814|0.0
correl_spearman|sim_steinhaus|correl_pearson	19.2	copresence	RF0132->RF0040	3	1.0|0.9192467087931538|0.977906686277011	correl_spearman=copresence|sim_steinhaus=copresence|correl_pearson=copresence	correl_spearman=0.0|sim_steinhaus=0.11143464645720569|correl_pearson=0.0	correl_spearman=1.0|sim_steinhaus=0.9192467087931538|correl_pearson=0.977906686277011	1	0	0	0	1.0|0.9184983902178162|0.9946039372013024	1.0|0.9192467087931538|0.9999999999999993	736.0|736.0|736.0	0.0|0.00719191503863717|0.009492071141386334
sim_steinhaus|correl_spearman|correl_pearson	4	copresence	RF0132->RF0174	3	0.8953635044087234|1.0|0.8642750486421731	sim_steinhaus=copresence|correl_spearman=copresence|correl_pearson=copresence	sim_steinhaus=0.07758181074081028|correl_spearman=0.0|correl_pearson=3.115793061719829E-5	sim_steinhaus=0.8953635044087234|correl_spearman=1.0|correl_pearson=0.8642750486421731	0.895363504	0	0	0	0.8936246801177337|1.0|0.9668505879172152	0.8953635044087234|1.0|1.0000000000000002	736.0|736.0|736.0	0.01527798435178425|0.0|0.058312252752251374
sim_steinhaus|correl_pearson|correl_spearman	4	copresence	RF0109->RF0174	3	0.9764721061253996|0.9994250773616438|1.0	sim_steinhaus=copresence|correl_pearson=copresence|correl_spearman=copresence	sim_steinhaus=0.03180087347162064|correl_pearson=0.0|correl_spearman=0.0	sim_steinhaus=0.9764721061253996|correl_pearson=0.9994250773616438|correl_spearman=1.0	0.976472106	0	0	0	0.9727751439582433|0.9998595811067557|1.0	0.9764721061253996|0.9999999999999987|1.0	736.0|736.0|736.0	0.022468870224925334|2.470071557614965E-4|0.0
correl_pearson|correl_spearman	11.6	copresence	RF0109->RF0028	2	0.9685380999063654|1.0	correl_pearson=copresence|correl_spearman=copresence	correl_pearson=0.0|correl_spearman=0.0	correl_pearson=0.9685380999063654|correl_spearman=1.0	0.9685381	0	0	0	0.9923157571199885|1.0	0.9999999999999997|1.0	736.0|736.0	0.01351714811441917|0.0
sim_steinhaus|correl_pearson|correl_spearman	19.2	copresence	RF0109->RF0040	3	0.9559065884726925|0.9603384492281435|1.0	sim_steinhaus=copresence|correl_pearson=copresence|correl_spearman=copresence	sim_steinhaus=0.13168034389908878|correl_pearson=1.6431300764452317E-14|correl_spearman=0.0	sim_steinhaus=0.9559065884726925|correl_pearson=0.9603384492281435|correl_spearman=1.0	0.955906588	0	0	0	0.9540050034884113|0.9903130774612537|1.0	0.9559065884726925|1.0000000000000004|1.0	736.0|736.0|736.0	0.02158232604460482|0.01704000885627403|0.0
correl_pearson|correl_spearman	11.6	copresence	RF0109->RF0059	2	0.999746674311887|1.0	correl_pearson=copresence|correl_spearman=copresence	correl_pearson=0.0|correl_spearman=0.0	correl_pearson=0.999746674311887|correl_spearman=1.0	0.999746674	0	0	0	0.999938127827322|1.0	0.9999999999999998|1.0	736.0|736.0	1.088377001143295E-4|0.0
correl_pearson|sim_steinhaus|correl_spearman	8.4	copresence	RF0109->RF0126	3	0.824146527031565|0.8792627854280751|1.0	correl_pearson=copresence|sim_steinhaus=copresence|correl_spearman=copresence	correl_pearson=2.489897953977249E-4|sim_steinhaus=0.2818469672164954|correl_spearman=0.0	correl_pearson=0.824146527031565|sim_steinhaus=0.8792627854280751|correl_spearman=1.0	0.824146527	0	0	0	0.9570496125929604|0.8746612094728139|1.0	0.9999999999999987|0.8792627854280751|1.0	736.0|736.0|736.0	0.07555288884253575|0.07389776505885307|0.0
correl_pearson|correl_spearman|sim_steinhaus	2	copresence	RF0109->RF0132	3	0.880832779945162|1.0|0.9209127595834734	correl_pearson=copresence|correl_spearman=copresence|sim_steinhaus=copresence	correl_pearson=8.899404951134837E-6|correl_spearman=0.0|sim_steinhaus=0.4828190324504173	correl_pearson=0.880832779945162|correl_spearman=1.0|sim_steinhaus=0.9209127595834734	0.88083278	0	0	0	0.9708946421064238|1.0|0.9228569227738634	0.9999999999999989|1.0|0.9209127595834734	736.0|736.0|736.0	0.05119846414459674|0.0|0.019608678043772202
correl_spearman|correl_pearson	4	mutualExclusion	RF0103->RF0074	2	-1.0|-0.995609655757263	correl_spearman=mutualExclusion|correl_pearson=mutualExclusion	correl_spearman=0.0|correl_pearson=0.0	correl_spearman=-1.0|correl_pearson=-0.995609655757263	-1	0	0	0	-1.0|-0.9989277039407097	-1.0|-0.9999999999999986	736.0|736.0	0.0|0.0018862475955280088
correl_spearman|correl_pearson	4	mutualExclusion	RF0103->RF0079	2	-1.0|-0.9892790528988733	correl_spearman=mutualExclusion|correl_pearson=mutualExclusion	correl_spearman=0.0|correl_pearson=0.0	correl_spearman=-1.0|correl_pearson=-0.9892790528988733	-1	0	0	0	-1.0|-0.9973815198324406	-1.0|-0.9999999999999997	736.0|736.0	0.0|0.004606099105950062
correl_pearson|correl_spearman|sim_steinhaus	4	copresence	RF0092->RF0007	3	0.9988163689954077|1.0|0.8799737458592509	correl_pearson=copresence|correl_spearman=copresence|sim_steinhaus=copresence	correl_pearson=0.0|correl_spearman=0.0|sim_steinhaus=0.06779175102255774	correl_pearson=0.9988163689954077|correl_spearman=1.0|sim_steinhaus=0.8799737458592509	0.998816369	0	0	0	0.9997109103998042|1.0|0.8799540623400682	1.0000000000000002|1.0|0.8799737458592507	736.0|736.0|736.0	5.085298584725213E-4|0.0|0.001201316160415124
correl_spearman|sim_steinhaus|correl_pearson	4	copresence	RF0092->RF0103	3	1.0|0.869340285533665|0.9846855957165543	correl_spearman=copresence|sim_steinhaus=copresence|correl_pearson=copresence	correl_spearman=0.0|sim_steinhaus=0.08753598485892883|correl_pearson=0.0	correl_spearman=1.0|sim_steinhaus=0.869340285533665|correl_pearson=0.9846855957165543	1	0	0	0	1.0|0.869365366803021|0.996259615543672	1.0|0.869340285533665|0.9999999999999992	736.0|736.0|736.0	0.0|0.0012398015670518337|0.0065796112239676074
correl_pearson|sim_steinhaus|correl_spearman	10.51111111	copresence	RF0157->RF0055	3	0.9921262433685374|0.8865709785070746|1.0	correl_pearson=copresence|sim_steinhaus=copresence|correl_spearman=copresence	correl_pearson=0.0|sim_steinhaus=0.32233937471457846|correl_spearman=0.0	correl_pearson=0.9921262433685374|sim_steinhaus=0.8865709785070746|correl_spearman=1.0	0.992126243	0	0	0	0.9980769165830939|0.8820400232526535|1.0	0.9999999999999992|0.8865709785070749|1.0	736.0|736.0|736.0	0.0033828451011418464|0.06198493849064446|0.0
correl_pearson|correl_spearman|sim_steinhaus	10.51111111	copresence	RF0157->RF0084	3	0.9619769312315174|1.0|0.8485412322146522	correl_pearson=copresence|correl_spearman=copresence|sim_steinhaus=copresence	correl_pearson=4.551914400963142E-15|correl_spearman=0.0|sim_steinhaus=0.3974425857725389	correl_pearson=0.9619769312315174|correl_spearman=1.0|sim_steinhaus=0.8485412322146522	0.961976931	0	0	0	0.9907132597017108|1.0|0.8428322033741523	0.9999999999999993|1.0|0.8485412322146522	736.0|736.0|736.0	0.016336058876886193|0.0|0.07621441590988294
correl_pearson|correl_spearman	4	copresence	RF0157->RF0097	2	0.9931683328744597|1.0	correl_pearson=copresence|correl_spearman=copresence	correl_pearson=0.0|correl_spearman=0.0	correl_pearson=0.9931683328744597|correl_spearman=1.0	0.993168333	0	0	0	0.9983314361398453|1.0	1.0000000000000007|1.0	736.0|736.0	0.002935126490437969|0.0
correl_pearson|sim_steinhaus|correl_spearman	15.4	copresence	RF0174->RF0040	3	0.9503325019933168|0.9313864761909623|1.0	correl_pearson=copresence|sim_steinhaus=copresence|correl_spearman=copresence	correl_pearson=6.777189920370574E-12|sim_steinhaus=0.37214349771036015|correl_spearman=0.0	correl_pearson=0.9503325019933168|sim_steinhaus=0.9313864761909623|correl_spearman=1.0	0.950332502	0	0	0	0.9878692285974487|0.9259444868077332|1.0	0.9999999999999991|0.9313864761909623|1.0	736.0|736.0|736.0	0.02133891866132988|0.041657356902598836|0.0
correl_pearson|sim_steinhaus|correl_spearman	17.36825397	copresence	RF0059->RF0031	3	0.8575685249744893|0.8672292338865671|1.0	correl_pearson=copresence|sim_steinhaus=copresence|correl_spearman=copresence	correl_pearson=4.773128902207935E-5|sim_steinhaus=0.2543321790397274|correl_spearman=0.0	correl_pearson=0.8575685249744893|sim_steinhaus=0.8672292338865671|correl_spearman=1.0	0.857568525	0	0	0	0.9652125890490663|0.8749162890145122|1.0	1.0000000000000002|0.867229233886567|1.0	736.0|736.0|736.0	0.06119361317483012|0.06017939709816273|0.0
correl_pearson|correl_spearman|sim_steinhaus	40.08095238	copresence	RF0059->RF0040	3	0.9663710920259687|1.0|0.8477857640713384	correl_pearson=copresence|correl_spearman=copresence|sim_steinhaus=copresence	correl_pearson=5.551115123125783E-17|correl_spearman=0.0|sim_steinhaus=0.46335913178961663	correl_pearson=0.9663710920259687|correl_spearman=1.0|sim_steinhaus=0.8477857640713384	0.966371092	0	0	0	0.9917864879141739|1.0|0.8494327038881674	1.0000000000000004|1.0|0.8477857640713384	736.0|736.0|736.0	0.014448171555383152|0.0|0.019747568075691512
sim_steinhaus|correl_spearman|correl_pearson	20.79047619	copresence	RF0059->RF0055	3	0.8747869781430897|1.0|0.9934339872503168	sim_steinhaus=copresence|correl_spearman=copresence|correl_pearson=copresence	sim_steinhaus=0.32964897507105423|correl_spearman=0.0|correl_pearson=0.0	sim_steinhaus=0.8747869781430897|correl_spearman=1.0|correl_pearson=0.9934339872503168	0.874786978	0	0	0	0.8762347616532439|1.0|0.9983963194666717	0.8747869781430898|1.0|1.0000000000000009	736.0|736.0|736.0	0.01609180375769107|0.0|0.0028209919488175806
sim_steinhaus|correl_pearson|correl_spearman	20.79047619	copresence	RF0059->RF0084	3	0.9130602612031445|0.9649004587162779|1.0	sim_steinhaus=copresence|correl_pearson=copresence|correl_spearman=copresence	sim_steinhaus=0.32149919295274776|correl_pearson=3.3306690738754696E-16|correl_spearman=0.0	sim_steinhaus=0.9130602612031445|correl_pearson=0.9649004587162779|correl_spearman=1.0	0.913060261	0	0	0	0.9163707781363872|0.9914273009767922|1.0	0.9130602612031445|1.0000000000000004|1.0	736.0|736.0|736.0	0.03636488007459964|0.015080007783008666|0.0
correl_spearman|correl_pearson|sim_steinhaus	11.6	copresence	RF0059->RF0132	3	1.0|0.8912653084897779|0.8400025463611401	correl_spearman=copresence|correl_pearson=copresence|sim_steinhaus=copresence	correl_spearman=0.0|correl_pearson=3.3379140723655E-6|sim_steinhaus=0.38400530037345104	correl_spearman=1.0|correl_pearson=0.8912653084897779|sim_steinhaus=0.8400025463611401	1	0	0	0	1.0|0.9734426790320657|0.8372819971358705	1.0|0.9999999999999987|0.8400025463611401	736.0|736.0|736.0	0.0|0.0467162798796354|0.050921107634075
correl_spearman|correl_pearson	24.69047619	mutualExclusion	RF0059->RF0167	2	-1.0|-0.9062849000043302	correl_spearman=mutualExclusion|correl_pearson=mutualExclusion	correl_spearman=0.0|correl_pearson=5.592554610522882E-7	correl_spearman=-1.0|correl_pearson=-0.9062849000043302	-1	0	0	0	-1.0|-0.9771110585264081	-1.0|-0.9999999999999988	736.0|736.0	0.0|0.040263330677073814
sim_steinhaus|correl_pearson|correl_spearman	28.33333333	copresence	RF0059->RF0174	3	0.8231426531173411|0.9984087921750155|1.0	sim_steinhaus=copresence|correl_pearson=copresence|correl_spearman=copresence	sim_steinhaus=0.3673040029173785|correl_pearson=0.0|correl_spearman=0.0	sim_steinhaus=0.8231426531173411|correl_pearson=0.9984087921750155|correl_spearman=1.0	0.823142653	0	0	0	0.8183982336993474|0.9996113639874507|1.0	0.8231426531173411|0.9999999999999986|1.0	736.0|736.0|736.0	0.03151928097758395|6.836393157157693E-4|0.0
correl_pearson|correl_spearman	2	copresence	RF0067->RF0086	2	0.9920357352405508|1.0	correl_pearson=copresence|correl_spearman=copresence	correl_pearson=0.0|correl_spearman=0.0	correl_pearson=0.9920357352405508|correl_spearman=1.0	0.992035735	0	0	0	0.9980548109112826|1.0	1.0|1.0	736.0|736.0	0.0034217306029050345|0.0
correl_pearson|correl_spearman|sim_steinhaus	14.33333333	copresence	RF0147->RF0016	3	0.9766404599028266|1.0|0.9429254537029558	correl_pearson=copresence|correl_spearman=copresence|sim_steinhaus=copresence	correl_pearson=0.0|correl_spearman=0.0|sim_steinhaus=0.05611695379448467	correl_pearson=0.9766404599028266|correl_spearman=1.0|sim_steinhaus=0.9429254537029558	0.97664046	0	0	0	0.9942946745384765|1.0|0.9425837457952154	0.9999999999999994|1.0|0.9429254537029559	736.0|736.0|736.0	0.010036086899979988|0.0|0.006792977767157219
sim_steinhaus|correl_spearman|correl_pearson	23.33333333	copresence	RF0147->RF0058	3	0.840185768361223|1.0|0.9861874427664803	sim_steinhaus=copresence|correl_spearman=copresence|correl_pearson=copresence	sim_steinhaus=0.3248935276152113|correl_spearman=0.0|correl_pearson=0.0	sim_steinhaus=0.840185768361223|correl_spearman=1.0|correl_pearson=0.9861874427664803	0.840185768	0	0	0	0.8374747150187539|1.0|0.9966264261134681	0.8401857683612233|1.0|0.9999999999999992	736.0|736.0|736.0	0.03368617557170218|0.0|0.005934364466504163
correl_pearson|correl_spearman	20.33333333	copresence	RF0147->RF0100	2	0.9968290647246699|1.0	correl_pearson=copresence|correl_spearman=copresence	correl_pearson=0.0|correl_spearman=0.0	correl_pearson=0.9968290647246699|correl_spearman=1.0	0.996829065	0	0	0	0.9992255319373657|1.0	0.9999999999999991|1.0	736.0|736.0	0.0013623462553215822|0.0
correl_spearman|correl_pearson|sim_steinhaus	2	copresence	RF0039->RF0016	3	1.0|0.986506590967904|0.9232194045473519	correl_spearman=copresence|correl_pearson=copresence|sim_steinhaus=copresence	correl_spearman=0.0|correl_pearson=0.0|sim_steinhaus=0.09719669034474787	correl_spearman=1.0|correl_pearson=0.986506590967904|sim_steinhaus=0.9232194045473519	1	0	0	0	1.0|0.99670437475253|0.9226461920595357	1.0|0.9999999999999994|0.9232194045473519	736.0|736.0|736.0	0.0|0.005797247080197419|0.009107549860469773
sim_steinhaus|correl_pearson|correl_spearman	7.66666667	copresence	RF0039->RF0106	3	0.9647768008893879|0.9950036771009854|1.0	sim_steinhaus=copresence|correl_pearson=copresence|correl_spearman=copresence	sim_steinhaus=0.0229077536861928|correl_pearson=0.0|correl_spearman=0.0	sim_steinhaus=0.9647768008893879|correl_pearson=0.9950036771009854|correl_spearman=1.0	0.964776801	0	0	0	0.9655077658267657|0.9987796999371049|1.0	0.9647768008893879|1.0000000000000002|1.0	736.0|736.0|736.0	0.008537500052750571|0.002146597518028414|0.0
sim_steinhaus|correl_pearson|correl_spearman	14.33333333	copresence	RF0039->RF0147	3	0.9117928842989026|0.9986427365084171|1.0	sim_steinhaus=copresence|correl_pearson=copresence|correl_spearman=copresence	sim_steinhaus=0.46934575972622317|correl_pearson=0.0|correl_spearman=0.0	sim_steinhaus=0.9117928842989026|correl_pearson=0.9986427365084171|correl_spearman=1.0	0.911792884	0	0	0	0.9135991729260667|0.9996685024651855|1.0	0.9117928842989025|0.9999999999999994|1.0	736.0|736.0|736.0	0.02112719907707163|5.831285329693309E-4|0.0
correl_pearson|correl_spearman	54	mutualExclusion	RF0087->RF0030	2	-0.8618950512511336|-1.0	correl_pearson=mutualExclusion|correl_spearman=mutualExclusion	correl_pearson=3.6417579796999E-5|correl_spearman=0.0	correl_pearson=-0.8618950512511336|correl_spearman=-1.0	-0.861895051	0	0	0	-0.9662692982318458|-1.0	-0.9999999999999996|-1.0	736.0|736.0	0.05933478404091655|0.0
correl_pearson|correl_spearman|sim_steinhaus	33	copresence	RF0035->RF0012	3	0.9838353333080593|1.0|0.8832992596968281	correl_pearson=copresence|correl_spearman=copresence|sim_steinhaus=copresence	correl_pearson=0.0|correl_spearman=0.0|sim_steinhaus=0.38873251883194204	correl_pearson=0.9838353333080593|correl_spearman=1.0|sim_steinhaus=0.8832992596968281	0.983835333	0	0	0	0.9960519477664872|1.0|0.8830981881086113	0.9999999999999984|1.0|0.8832992596968281	736.0|736.0|736.0	0.006944914110238146|0.0|0.014397967936922267
correl_spearman|correl_pearson	52	mutualExclusion	RF0035->RF0144	2	-1.0|-0.9995766985771306	correl_spearman=mutualExclusion|correl_pearson=mutualExclusion	correl_spearman=0.0|correl_pearson=0.0	correl_spearman=-1.0|correl_pearson=-0.9995766985771306	-1	0	0	0	-1.0|-0.999896613016534	-1.0|-0.9999999999999992	736.0|736.0	0.0|1.8186530415940027E-4
correl_spearman|correl_pearson|sim_steinhaus	33	copresence	RF0035->RF0153	3	1.0|0.999744960179756|0.880353972745719	correl_spearman=copresence|correl_pearson=copresence|sim_steinhaus=copresence	correl_spearman=0.0|correl_pearson=0.0|sim_steinhaus=0.36806047238517825	correl_spearman=1.0|correl_pearson=0.999744960179756|sim_steinhaus=0.880353972745719	1	0	0	0	1.0|0.9999377091683322|0.8801991154507033	1.0|1.0000000000000004|0.880353972745719	736.0|736.0|736.0	0.0|1.0957415207149917E-4|0.007212484137333122
sim_steinhaus|correl_spearman|correl_pearson	2.66666667	copresence	RF0031->RF0084	3	0.9305660167575504|1.0|0.9625499281580013	sim_steinhaus=copresence|correl_spearman=copresence|correl_pearson=copresence	sim_steinhaus=0.18661209023884273|correl_spearman=0.0|correl_pearson=2.831068712794149E-15	sim_steinhaus=0.9305660167575504|correl_spearman=1.0|correl_pearson=0.9625499281580013	0.930566017	0	0	0	0.9329367639155877|1.0|0.990853208259784	0.9305660167575502|1.0|0.9999999999999983	736.0|736.0|736.0	0.013679398439412942|0.0|0.016089879075242088
correl_spearman|sim_steinhaus|correl_pearson	6.26349206	copresence	RF0139->RF0055	3	1.0|0.9411413605247424|0.9999916109484052	correl_spearman=copresence|sim_steinhaus=copresence|correl_pearson=copresence	correl_spearman=0.0|sim_steinhaus=0.2563765463674542|correl_pearson=0.0	correl_spearman=1.0|sim_steinhaus=0.9411413605247424|correl_pearson=0.9999916109484052	1	0	0	0	1.0|0.9380606966094273|0.9999979510611351	1.0|0.9411413605247424|1.000000000000001	736.0|736.0|736.0	0.0|0.030075957017417363|3.6042340932424836E-6
correl_pearson|correl_spearman	22.88888889	copresence	RF0139->RF0059	2	0.9938942748892634|1.0	correl_pearson=copresence|correl_spearman=copresence	correl_pearson=0.0|correl_spearman=0.0	correl_pearson=0.9938942748892634|correl_spearman=1.0	0.993894275	0	0	0	0.9985087399499138|1.0	0.9999999999999998|1.0	736.0|736.0	0.0026232360544700575|0.0
correl_spearman|sim_steinhaus|correl_pearson	6.26349206	copresence	RF0139->RF0084	3	1.0|0.9009482055367197|0.9879851919745042	correl_spearman=copresence|sim_steinhaus=copresence|correl_pearson=copresence	correl_spearman=0.0|sim_steinhaus=0.36578281198933366|correl_pearson=0.0	correl_spearman=1.0|sim_steinhaus=0.9009482055367197|correl_pearson=0.9879851919745042	1	0	0	0	1.0|0.896752172491914|0.99706550771728	1.0|0.9009482055367197|1.0000000000000004	736.0|736.0|736.0	0.0|0.036347171657168484|0.005161987647396025
correl_spearman|correl_pearson|sim_steinhaus	44	copresence	RF0139->RF0097	3	1.0|0.9717094073889831|0.8174728746043672	correl_spearman=copresence|correl_pearson=copresence|sim_steinhaus=copresence	correl_spearman=0.0|correl_pearson=0.0|sim_steinhaus=0.42140538830322327	correl_spearman=1.0|correl_pearson=0.9717094073889831|sim_steinhaus=0.8174728746043672	1	0	0	0	1.0|0.9930903160903944|0.8180671633851355	1.0|1.0|0.8174728746043672	736.0|736.0|736.0	0.0|0.012154641945645977|0.011127990632801087
correl_spearman|correl_pearson|sim_steinhaus	26.97777778	copresence	RF0139->RF0157	3	1.0|0.9926309234137636|0.9046873971161505	correl_spearman=copresence|correl_pearson=copresence|sim_steinhaus=copresence	correl_spearman=0.0|correl_pearson=0.0|sim_steinhaus=0.4258275441844837	correl_spearman=1.0|correl_pearson=0.9926309234137636|sim_steinhaus=0.9046873971161505	1	0	0	0	1.0|0.9982001794512909|0.9038456925858268	1.0|0.9999999999999998|0.9046873971161506	736.0|736.0|736.0	0.0|0.003166016654626755|0.02299049917943678
correl_spearman|correl_pearson	64.32380952	mutualExclusion	RF0139->RF0167	2	-1.0|-0.9473870603819009	correl_spearman=mutualExclusion|correl_pearson=mutualExclusion	correl_spearman=0.0|correl_pearson=2.5879520748617324E-11	correl_spearman=-1.0|correl_pearson=-0.9473870603819009	-1	0	0	0	-1.0|-0.987149835024147	-1.0|-1.0	736.0|736.0	0.0|0.022604384841229886
correl_spearman|sim_steinhaus|correl_pearson	7.93015873	copresence	RF0139->RF0031	3	1.0|0.83710301450806|0.9090862668283705	correl_spearman=copresence|sim_steinhaus=copresence|correl_pearson=copresence	correl_spearman=0.0|sim_steinhaus=0.38659261123060784|correl_pearson=3.759225025712354E-7	correl_spearman=1.0|sim_steinhaus=0.83710301450806|correl_pearson=0.9090862668283705	1	0	0	0	1.0|0.8342542831563255|0.977795263326742	1.0|0.83710301450806|0.9999999999999988	736.0|736.0|736.0	0.0|0.021878791480850042|0.039059764135616556
correl_pearson|correl_spearman|sim_steinhaus	7	copresence	RF0046->RF0003	3	0.9943931033923268|1.0|0.8905861057436251	correl_pearson=copresence|correl_spearman=copresence|sim_steinhaus=copresence	correl_pearson=0.0|correl_spearman=0.0|sim_steinhaus=0.3320173771444099	correl_pearson=0.9943931033923268|correl_spearman=1.0|sim_steinhaus=0.8905861057436251	0.994393103	0	0	0	0.9986305736396006|1.0|0.8865332344420461	1.0|1.0|0.8905861057436251	736.0|736.0|736.0	0.0024089216380003245|0.0|0.05683936668356115
correl_spearman|sim_steinhaus|correl_pearson	17	copresence	RF0046->RF0078	3	1.0|0.8980043440542393|0.8055403863918345	correl_spearman=copresence|sim_steinhaus=copresence|correl_pearson=copresence	correl_spearman=0.0|sim_steinhaus=0.2580148445361077|correl_pearson=4.914817481665446E-4	correl_spearman=1.0|sim_steinhaus=0.8980043440542393|correl_pearson=0.8055403863918345	1	0	0	0	1.0|0.8884113574515353|0.952505255662523	1.0|0.8980043440542393|0.9999999999999984	736.0|736.0|736.0	0.0|0.05722240872141692|0.08354674675055944
correl_spearman|sim_steinhaus|correl_pearson	2	copresence	RF0046->RF0152	3	1.0|1.0|1.000000000000001	correl_spearman=copresence|sim_steinhaus=copresence|correl_pearson=copresence	correl_spearman=0.0|sim_steinhaus=0.0|correl_pearson=0.0	correl_spearman=1.0|sim_steinhaus=1.0|correl_pearson=1.000000000000001	1	0	0	0	1.0|1.0|1.0000000000000002	1.0|1.0|1.000000000000001	736.0|736.0|736.0	0.0|0.0|8.878266088576845E-16
correl_pearson|correl_spearman|sim_steinhaus	3	copresence	RF0168->RF0142	3	0.947514880658478|1.0|0.930761236154533	correl_pearson=copresence|correl_spearman=copresence|sim_steinhaus=copresence	correl_pearson=2.4493240768919122E-11|correl_spearman=0.0|sim_steinhaus=0.13156432019975806	correl_pearson=0.947514880658478|correl_spearman=1.0|sim_steinhaus=0.930761236154533	0.947514881	0	0	0	0.9871810538013771|1.0|0.9307304085304937	1.0000000000000002|1.0|0.930761236154533	736.0|736.0|736.0	0.022549468717112317|0.0|0.013501577850506288
correl_spearman|correl_pearson	3	copresence	RF0124->RF0161	2	1.0|0.9899607210671413	correl_spearman=copresence|correl_pearson=copresence	correl_spearman=0.0|correl_pearson=0.0	correl_spearman=1.0|correl_pearson=0.9899607210671413	1	0	0	0	1.0|0.9975480102145583	1.0|1.0	736.0|736.0	0.0|0.004313230284679565
correl_pearson|correl_spearman|sim_steinhaus	14	copresence	RF0124->RF0044	3	0.9401959335923343|1.0|0.8279664255296023	correl_pearson=copresence|correl_spearman=copresence|sim_steinhaus=copresence	correl_pearson=3.937186132674242E-10|correl_spearman=0.0|sim_steinhaus=0.487970147136808	correl_pearson=0.9401959335923343|correl_spearman=1.0|sim_steinhaus=0.8279664255296023	0.940195934	0	0	0	0.9853934768681761|1.0|0.8249766175438431	0.9999999999999993|1.0|0.8279664255296022	736.0|736.0|736.0	0.025693947952003478|0.0|0.041100698416690416
correl_pearson|correl_spearman|sim_steinhaus	16.33333333	copresence	RF0047->RF0041	3	0.9231361329957809|1.0|0.9294807336045852	correl_pearson=copresence|correl_spearman=copresence|sim_steinhaus=copresence	correl_pearson=3.3402613397459646E-8|correl_spearman=0.0|sim_steinhaus=0.4670971322706876	correl_pearson=0.9231361329957809|correl_spearman=1.0|sim_steinhaus=0.9294807336045852	0.923136133	0	0	0	0.9812267974597974|1.0|0.9223763430850569	1.0000000000000007|1.0|0.9294807336045852	736.0|736.0|736.0	0.03302344333466598|0.0|0.06410576661339804
correl_pearson|correl_spearman	71.33333333	copresence	RF0047->RF0043	2	0.9553784859293102|1.0	correl_pearson=copresence|correl_spearman=copresence	correl_pearson=4.545253062815391E-13|correl_spearman=0.0	correl_pearson=0.9553784859293102|correl_spearman=1.0	0.955378486	0	0	0	0.9891016578536971|1.0	0.9999999999999984|1.0	736.0|736.0	0.019170985000526868|0.0
correl_spearman|sim_steinhaus|correl_pearson	22.66666667	copresence	RF0069->RF0111	3	1.0|0.8428241744910404|0.9528072244651493	correl_spearman=copresence|sim_steinhaus=copresence|correl_pearson=copresence	correl_spearman=0.0|sim_steinhaus=0.4654665311975713|correl_pearson=1.9345636204093353E-12	correl_spearman=1.0|sim_steinhaus=0.8428241744910404|correl_pearson=0.9528072244651493	1	0	0	0	1.0|0.8196654757475544|0.9884736539016243	1.0|0.8428241744910404|0.9999999999999997	736.0|736.0|736.0	0.0|0.1103213969471725|0.020275690118416533
sim_steinhaus|correl_pearson|correl_spearman	3	copresence	RF0069->RF0041	3	0.9179017114416819|0.9850450445190048|1.0	sim_steinhaus=copresence|correl_pearson=copresence|correl_spearman=copresence	sim_steinhaus=0.4808729663581059|correl_pearson=0.0|correl_spearman=0.0	sim_steinhaus=0.9179017114416819|correl_pearson=0.9850450445190048|correl_spearman=1.0	0.917901711	0	0	0	0.8926733575761178|0.9963474071866655|1.0	0.9179017114416819|0.9999999999999996|1.0	736.0|736.0|736.0	0.10287925393653141|0.0064251792701502455|0.0
sim_steinhaus|correl_pearson|correl_spearman	21.66666667	copresence	RF0069->RF0047	3	0.8482609400155361|0.8430870811411062|1.0	sim_steinhaus=copresence|correl_pearson=copresence|correl_spearman=copresence	sim_steinhaus=0.46053321045122114|correl_pearson=1.0619087412078176E-4|correl_spearman=0.0	sim_steinhaus=0.8482609400155361|correl_pearson=0.8430870811411062|correl_spearman=1.0	0.84826094	0	0	0	0.8207530131023484|0.9616756465459846|1.0	0.8482609400155361|1.0000000000000007|1.0	736.0|736.0|736.0	0.15769801889430382|0.0674153550475055|0.0
correl_spearman|correl_pearson|sim_steinhaus	49	copresence	RF0017->RF0115	3	1.0|0.852702246481573|0.8503638270275236	correl_spearman=copresence|correl_pearson=copresence|sim_steinhaus=copresence	correl_spearman=0.0|correl_pearson=6.352040121204716E-5|sim_steinhaus=0.48556441654385907	correl_spearman=1.0|correl_pearson=0.852702246481573|sim_steinhaus=0.8503638270275236	1	0	0	0	1.0|0.9640240509839818|0.8508970204133165	1.0|0.9999999999999994|0.8503638270275236	736.0|736.0|736.0	0.0|0.06328433900381668|0.010879482356843807
correl_spearman|correl_pearson	43	mutualExclusion	RF0017->RF0141	2	-1.0|-0.9692675183350148	correl_spearman=mutualExclusion|correl_pearson=mutualExclusion	correl_spearman=0.0|correl_pearson=0.0	correl_spearman=-1.0|correl_pearson=-0.9692675183350148	-1	0	0	0	-1.0|-0.992493910008085	-1.0|-0.9999999999999997	736.0|736.0	0.0|0.013203764087767935
sim_steinhaus|correl_spearman|correl_pearson	14	copresence	RF0017->RF0164	3	0.962863599541332|1.0|0.9666788042377848	sim_steinhaus=copresence|correl_spearman=copresence|correl_pearson=copresence	sim_steinhaus=0.07938947385437295|correl_spearman=0.0|correl_pearson=5.551115123125783E-17	sim_steinhaus=0.962863599541332|correl_spearman=1.0|correl_pearson=0.9666788042377848	0.9628636	0	0	0	0.9620725020797007|1.0|0.9918616434313446	0.962863599541332|1.0|0.9999999999999991	736.0|736.0|736.0	0.012326084538657864|0.0|0.014315967475802258
correl_spearman|correl_pearson|sim_steinhaus	8.4	copresence	RF0126->RF0132	3	1.0|0.9940735643253242|0.8853568005589229	correl_spearman=copresence|correl_pearson=copresence|sim_steinhaus=copresence	correl_spearman=0.0|correl_pearson=0.0|sim_steinhaus=0.18969796361534824	correl_spearman=1.0|correl_pearson=0.9940735643253242|sim_steinhaus=0.8853568005589229	1	0	0	0	1.0|0.9985525295356735|0.8819113405468637	1.0|0.9999999999999998|0.8853568005589229	736.0|736.0|736.0	0.0|0.0025462069540224844|0.024414194013199778
correl_pearson|correl_spearman|sim_steinhaus	6.4	copresence	RF0126->RF0174	3	0.8044699928063196|1.0|0.9025137508584458	correl_pearson=copresence|correl_spearman=copresence|sim_steinhaus=copresence	correl_pearson=5.091454802369499E-4|correl_spearman=0.0|sim_steinhaus=0.4654530916249482	correl_pearson=0.8044699928063196|correl_spearman=1.0|sim_steinhaus=0.9025137508584458	0.804469993	0	0	0	0.9522438231278073|1.0|0.9014106299442485	1.0000000000000004|1.0|0.9025137508584458	736.0|736.0|736.0	0.08400662579769516|0.0|0.07567278531753002
sim_steinhaus|correl_spearman|correl_pearson	20.7	copresence	RF0126->RF0040	3	0.877491341949316|1.0|0.9493863519856941	sim_steinhaus=copresence|correl_spearman=copresence|correl_pearson=copresence	sim_steinhaus=0.4582051606544705|correl_spearman=0.0|correl_pearson=1.05993547272476E-11	sim_steinhaus=0.877491341949316|correl_spearman=1.0|correl_pearson=0.9493863519856941	0.877491342	0	0	0	0.8698374149929716|1.0|0.9876381412683976	0.877491341949316|1.0|0.9999999999999991	736.0|736.0|736.0	0.06723498658884763|0.0|0.021745418260954552
correl_spearman|sim_steinhaus|correl_pearson	48.2	copresence	RF0081->RF0174	3	1.0|0.8|0.9999999999999992	correl_spearman=copresence|sim_steinhaus=copresence|correl_pearson=copresence	correl_spearman=0.0|sim_steinhaus=0.0|correl_pearson=0.0	correl_spearman=1.0|sim_steinhaus=0.8|correl_pearson=0.9999999999999992	1	0	0	0	1.0|0.7999999999999939|1.0	1.0|0.8|0.9999999999999998	736.0|736.0|736.0	0.0|6.05927794617553E-15|6.157061109661066E-16
correl_spearman|correl_pearson	50.43333333	mutualExclusion	RF0081->RF0033	2	-1.0|-0.8759876536403235	correl_spearman=mutualExclusion|correl_pearson=mutualExclusion	correl_spearman=0.0|correl_pearson=1.3282821252236232E-5	correl_spearman=-1.0|correl_pearson=-0.8759876536403235	-1	0	0	0	-1.0|-0.9697112702439498	-1.0|-0.9999999999999999	736.0|736.0	0.0|0.053280102243397486
sim_steinhaus|correl_pearson|correl_spearman	48	copresence	RF0081->RF0120	3	0.8663491971980727|0.9942454704265452|1.0	sim_steinhaus=copresence|correl_pearson=copresence|correl_spearman=copresence	sim_steinhaus=0.2903658007268526|correl_pearson=0.0|correl_spearman=0.0	sim_steinhaus=0.8663491971980727|correl_pearson=0.9942454704265452|correl_spearman=1.0	0.866349197	0	0	0	0.8640892900537296|0.9985945158184679|1.0	0.8663491971980727|1.0000000000000002|1.0	736.0|736.0|736.0	0.01939883232814102|0.0024723499960809642|0.0
correl_pearson|correl_spearman	14.76666667	copresence	RF0081->RF0126	2	0.8044699928063219|1.0	correl_pearson=copresence|correl_spearman=copresence	correl_pearson=5.091454802368944E-4|correl_spearman=0.0	correl_pearson=0.8044699928063219|correl_spearman=1.0	0.804469993	0	0	0	0.9522438231278073|1.0	0.9999999999999997|1.0	736.0|736.0	0.08400662579769383|0.0
correl_spearman|sim_steinhaus|correl_pearson	11	copresence	RF0044->RF0161	3	1.0|0.8550968717374209|0.8826108832198024	correl_spearman=copresence|sim_steinhaus=copresence|correl_pearson=copresence	correl_spearman=0.0|sim_steinhaus=0.2613648449394367|correl_pearson=7.621003099256285E-6	correl_spearman=1.0|sim_steinhaus=0.8550968717374209|correl_pearson=0.8826108832198024	1	0	0	0	1.0|0.8490241840563746|0.9713289253947034	1.0|0.8550968717374209|0.9999999999999992	736.0|736.0|736.0	0.0|0.04851815850787772|0.0504345279152361
correl_spearman|sim_steinhaus|correl_pearson	26.46666667	copresence	RF0128->RF0124	3	1.0|0.8404697641024304|0.88508549945752	correl_spearman=copresence|sim_steinhaus=copresence|correl_pearson=copresence	correl_spearman=0.0|sim_steinhaus=0.4877936949708818|correl_pearson=6.093829596209854E-6	correl_spearman=1.0|sim_steinhaus=0.8404697641024304|correl_pearson=0.88508549945752	1	0	0	0	1.0|0.8375362616916736|0.971933324752302	1.0|0.8404697641024304|0.9999999999999996	736.0|736.0|736.0	0.0|0.04752818136992788|0.049371345014266335
correl_spearman|correl_pearson	88	mutualExclusion	RF0128->RF0130	2	-1.0|-0.9746196892046858	correl_spearman=mutualExclusion|correl_pearson=mutualExclusion	correl_spearman=0.0|correl_pearson=0.0	correl_spearman=-1.0|correl_pearson=-0.9746196892046858	-1	0	0	0	-1.0|-0.9938011222481514	-1.0|-0.9999999999999988	736.0|736.0	0.0|0.010904281660968695
correl_spearman|correl_pearson	33.8	copresence	RF0128->RF0161	2	1.0|0.8104149433572575	correl_spearman=copresence|correl_pearson=copresence	correl_spearman=0.0|correl_pearson=4.164469205871213E-4	correl_spearman=1.0|correl_pearson=0.8104149433572575	1	0	0	0	1.0|0.9536958156586874	1.0|0.9999999999999988	736.0|736.0	0.0|0.08145246419617885
correl_spearman|sim_steinhaus|correl_pearson	133.7	copresence	RF0128->RF0043	3	1.0|0.8097475513809792|0.9652107028237155	correl_spearman=copresence|sim_steinhaus=copresence|correl_pearson=copresence	correl_spearman=0.0|sim_steinhaus=0.4753816555444535|correl_pearson=2.7755575615628914E-16	correl_spearman=1.0|sim_steinhaus=0.8097475513809792|correl_pearson=0.9652107028237155	1	0	0	0	1.0|0.8081564000588687|0.9915030748832085	1.0|0.8097475513809792|1.0000000000000004	736.0|736.0|736.0	0.0|0.02664356311727707|0.014946715911272562
sim_steinhaus|correl_spearman|correl_pearson	89.63333333	copresence	RF0128->RF0044	3	0.8070291548523769|1.0|0.990694605905222	sim_steinhaus=copresence|correl_spearman=copresence|correl_pearson=copresence	sim_steinhaus=0.2890640712113939|correl_spearman=0.0|correl_pearson=0.0	sim_steinhaus=0.8070291548523769|correl_spearman=1.0|correl_pearson=0.990694605905222	0.807029155	0	0	0	0.8148793636755071|1.0|0.9977272539768507	0.8070291548523769|1.0|1.0000000000000007	736.0|736.0|736.0	0.04928971074832614|0.0|0.003997927330129939
sim_steinhaus|correl_pearson|correl_spearman	3	copresence	RF0058->RF0100	3	0.98286581758008|0.9962401813138068|1.0	sim_steinhaus=copresence|correl_pearson=copresence|correl_spearman=copresence	sim_steinhaus=0.0015356250215102785|correl_pearson=0.0|correl_spearman=0.0	sim_steinhaus=0.98286581758008|correl_pearson=0.9962401813138068|correl_spearman=1.0	0.982865818	0	0	0	0.9822888992551616|0.9990817032701965|1.0	0.9828658175800802|0.9999999999999993|1.0	736.0|736.0|736.0	0.005178640813735106|0.0016153514540880852|0.0
correl_pearson|sim_steinhaus|correl_spearman	30.33333333	copresence	RF0058->RF0052	3	0.9999988863249781|0.8443707523850089|1.0	correl_pearson=copresence|sim_steinhaus=copresence|correl_spearman=copresence	correl_pearson=0.0|sim_steinhaus=0.21519119564475897|correl_spearman=0.0	correl_pearson=0.9999988863249781|sim_steinhaus=0.8443707523850089|correl_spearman=1.0	0.999998886	0	0	0	0.9999997279964253|0.8477063660985004|1.0	1.0|0.8443707523850089|1.0	736.0|736.0|736.0	4.784742871360721E-7|0.03736730606865554|0.0
correl_pearson|sim_steinhaus|correl_spearman	24.95555556	copresence	RF0167->RF0057	3	0.966953492519416|0.8304092205039236|1.0	correl_pearson=copresence|sim_steinhaus=copresence|correl_spearman=copresence	correl_pearson=5.551115123125783E-17|sim_steinhaus=0.0907975072819841|correl_spearman=0.0	correl_pearson=0.966953492519416|sim_steinhaus=0.8304092205039236|correl_spearman=1.0	0.966953493	0	0	0	0.9919287331959894|0.8322356348064958|1.0	1.0000000000000007|0.8304092205039236|1.0	736.0|736.0|736.0	0.014197951647863043|0.01675376952042682|0.0
correl_pearson|correl_spearman|sim_steinhaus	53.42698413	copresence	RF0167->RF0131	3	0.8174223657418987|1.0|0.8103343627141034	correl_pearson=copresence|correl_spearman=copresence|sim_steinhaus=copresence	correl_pearson=3.2331805894675325E-4|correl_spearman=0.0|sim_steinhaus=0.14397295302649626	correl_pearson=0.8174223657418987|correl_spearman=1.0|sim_steinhaus=0.8103343627141034	0.817422366	0	0	0	0.9554073059185266|1.0|0.8121907528435549	0.9999999999999993|1.0|0.8103343627141034	736.0|736.0|736.0	0.07844182701305837|0.0|0.028286219547320912
correl_pearson|correl_spearman|sim_steinhaus	28.33333333	copresence	RF0028->RF0174	3	0.9595436124734636|1.0|0.821865343208037	correl_pearson=copresence|correl_spearman=copresence|sim_steinhaus=copresence	correl_pearson=2.9531932455029164E-14|correl_spearman=0.0|sim_steinhaus=0.40204783343089423	correl_pearson=0.9595436124734636|correl_spearman=1.0|sim_steinhaus=0.821865343208037	0.959543612	0	0	0	0.990118946825314|1.0|0.8154933951493992	1.0000000000000009|1.0|0.821865343208037	736.0|736.0|736.0	0.017381498915928092|0.0|0.0496023142684486
correl_pearson|sim_steinhaus|correl_spearman	17.36825397	copresence	RF0028->RF0031	3	0.9519443380957131|0.866205394682972|1.0	correl_pearson=copresence|sim_steinhaus=copresence|correl_spearman=copresence	correl_pearson=3.039013485306441E-12|sim_steinhaus=0.3096006966081465|correl_spearman=0.0	correl_pearson=0.9519443380957131|sim_steinhaus=0.866205394682972|correl_spearman=1.0	0.951944338	0	0	0	0.9882629028528673|0.8725572033172555|1.0	1.0000000000000002|0.8662053946829719|1.0	736.0|736.0|736.0	0.020646416706031373|0.06217492750427764|0.0
correl_pearson|sim_steinhaus|correl_spearman	40.08095238	copresence	RF0028->RF0040	3	0.9995172326733817|0.8464977197106859|1.0	correl_pearson=copresence|sim_steinhaus=copresence|correl_spearman=copresence	correl_pearson=0.0|sim_steinhaus=0.4581298435690793|correl_spearman=0.0	correl_pearson=0.9995172326733817|sim_steinhaus=0.8464977197106859|correl_spearman=1.0	0.999517233	0	0	0	0.999882089086126|0.846138638863732|1.0	0.9999999999999994|0.8464977197106859|1.0	736.0|736.0|736.0	2.0741396543986018E-4|0.005019531007651355|0.0
correl_spearman|sim_steinhaus|correl_pearson	20.79047619	copresence	RF0028->RF0055	3	1.0|0.8760853749040387|0.9934701519486241	correl_spearman=copresence|sim_steinhaus=copresence|correl_pearson=copresence	correl_spearman=0.0|sim_steinhaus=0.44032749083350053|correl_pearson=0.0	correl_spearman=1.0|sim_steinhaus=0.8760853749040387|correl_pearson=0.9934701519486241	1	0	0	0	1.0|0.8795633902046717|0.998405152319245	1.0|0.8760853749040387|1.0000000000000004	736.0|736.0|736.0	0.0|0.028327971145703047|0.002805454311799959
sim_steinhaus|correl_pearson|correl_spearman	2	copresence	RF0028->RF0059	3	0.9676575246495133|0.9738940786281871|1.0	sim_steinhaus=copresence|correl_pearson=copresence|correl_spearman=copresence	sim_steinhaus=0.4834111934349098|correl_pearson=0.0|correl_spearman=0.0	sim_steinhaus=0.9676575246495133|correl_pearson=0.9738940786281871|correl_spearman=1.0	0.967657525	0	0	0	0.9665082959727894|0.9936238993884492|1.0	0.967657524649513|0.9999999999999989|1.0	736.0|736.0|736.0	0.015307283779274872|0.01121602969928566|0.0
sim_steinhaus|correl_pearson|correl_spearman	20.79047619	copresence	RF0028->RF0084	3	0.8836309505106797|0.9993254154833124|1.0	sim_steinhaus=copresence|correl_pearson=copresence|correl_spearman=copresence	sim_steinhaus=0.44100649527291785|correl_pearson=0.0|correl_spearman=0.0	sim_steinhaus=0.8836309505106797|correl_pearson=0.9993254154833124|correl_spearman=1.0	0.883630951	0	0	0	0.8853653936265232|0.9998352397263419|1.0	0.8836309505106796|0.9999999999999994|1.0	736.0|736.0|736.0	0.021266426810772544|2.898254333215621E-4|0.0
correl_pearson|correl_spearman|sim_steinhaus	11.6	copresence	RF0028->RF0132	3	0.9709397989739592|1.0|0.8387177193879283	correl_pearson=copresence|correl_spearman=copresence|sim_steinhaus=copresence	correl_pearson=0.0|correl_spearman=0.0|sim_steinhaus=0.4672505566163103	correl_pearson=0.9709397989739592|correl_spearman=1.0|sim_steinhaus=0.8387177193879283	0.970939799	0	0	0	0.9929023472148407|1.0|0.8340242943281752	0.9999999999999986|1.0|0.8387177193879283	736.0|736.0|736.0	0.012485293015829652|0.0|0.048314583081751475
sim_steinhaus|correl_spearman|correl_pearson	22.88888889	copresence	RF0028->RF0139	3	0.8580930023713175|1.0|0.9929944841629884	sim_steinhaus=copresence|correl_spearman=copresence|correl_pearson=copresence	sim_steinhaus=0.48244602558111027|correl_spearman=0.0|correl_pearson=0.0	sim_steinhaus=0.8580930023713175|correl_spearman=1.0|correl_pearson=0.9929944841629884	0.858093002	0	0	0	0.8573829814655689|1.0|0.9982889753946447	0.8580930023713175|1.0|0.9999999999999993	736.0|736.0|736.0	0.013758284132644247|0.0|0.003009818062639801
correl_spearman|correl_pearson	24.69047619	mutualExclusion	RF0028->RF0167	2	-1.0|-0.978572216025889	correl_spearman=mutualExclusion|correl_pearson=mutualExclusion	correl_spearman=0.0|correl_pearson=0.0	correl_spearman=-1.0|correl_pearson=-0.978572216025889	-1	0	0	0	-1.0|-0.9947664859418084	-1.0|-0.9999999999999998	736.0|736.0	0.0|0.009206135957454
correl_spearman|sim_steinhaus|correl_pearson	28	copresence	RF0144->RF0067	3	1.0|0.8815440153810937|0.9897505530729641	correl_spearman=copresence|sim_steinhaus=copresence|correl_pearson=copresence	correl_spearman=0.0|sim_steinhaus=0.027019734695220232|correl_pearson=0.0	correl_spearman=1.0|sim_steinhaus=0.8815440153810937|correl_pearson=0.9897505530729641	1	0	0	0	1.0|0.8816881965210525|0.9974966788611428	1.0|0.8815440153810937|0.9999999999999994	736.0|736.0|736.0	0.0|0.002816347050541776|0.004403525908838692
correl_spearman|sim_steinhaus|correl_pearson	28	copresence	RF0144->RF0086	3	1.0|0.9712784744951635|0.9638804121309958	correl_spearman=copresence|sim_steinhaus=copresence|correl_pearson=copresence	correl_spearman=0.0|sim_steinhaus=0.04974310361933676|correl_pearson=8.881784197001252E-16	correl_spearman=1.0|sim_steinhaus=0.9712784744951635|correl_pearson=0.9638804121309958	1	0	0	0	1.0|0.9709867727418433|0.9911781651748467	1.0|0.9712784744951632|0.9999999999999989	736.0|736.0|736.0	0.0|0.008255348241597241|0.01551825597322689
correl_pearson|correl_spearman|sim_steinhaus	90	copresence	RF0019->RF0173	3	0.8266977736573747|1.0|0.8530041930619522	correl_pearson=copresence|correl_spearman=copresence|sim_steinhaus=copresence	correl_pearson=2.243404154128048E-4|correl_spearman=0.0|sim_steinhaus=0.29472002715182966	correl_pearson=0.8266977736573747|correl_spearman=1.0|sim_steinhaus=0.8530041930619522	0.826697774	0	0	0	0.9576727281283044|1.0|0.8526740558472513	1.0000000000000007|1.0|0.8530041930619522	736.0|736.0|736.0	0.07445678280905282|0.0|0.020710723864566974
correl_pearson|correl_spearman|sim_steinhaus	32	copresence	RF0019->RF0105	3	0.9663779711445263|1.0|0.9521758897958195	correl_pearson=copresence|correl_spearman=copresence|sim_steinhaus=copresence	correl_pearson=5.551115123125783E-17|correl_spearman=0.0|sim_steinhaus=0.4732446316949497	correl_pearson=0.9663779711445263|correl_spearman=1.0|sim_steinhaus=0.9521758897958195	0.966377971	0	0	0	0.9917881680675597|1.0|0.9508591503143817	0.9999999999999984|1.0|0.9521758897958195	736.0|736.0|736.0	0.014445216042074209|0.0|0.02659574436576912
sim_steinhaus|correl_spearman|correl_pearson	32	copresence	RF0019->RF0096	3	0.9050907532820033|1.0|0.9355818104032272	sim_steinhaus=copresence|correl_spearman=copresence|correl_pearson=copresence	sim_steinhaus=0.27149134307710054|correl_spearman=0.0|correl_pearson=1.6452039175440802E-9	sim_steinhaus=0.9050907532820033|correl_spearman=1.0|correl_pearson=0.9355818104032272	0.905090753	0	0	0	0.9054192164464722|1.0|0.9842665251215307	0.9050907532820033|1.0|1.0000000000000009	736.0|736.0|736.0	0.01985819190758406|0.0|0.027676338919482207
