# Supplementary material for: Vinasse fertirrigation alters soil resistome dynamics: an analysis based on metagenomic profiles
Source: BioData Min. 2017 May 23;10:17. doi: 10.1186/s13040-017-0138-4 (PMC5442679; doi:10.1186/s13040-017-0138-4)
Supplement: Supplementary file 6 — Network output Fig. 2f. (CSV 98 kb) [file 13040_2017_138_MOESM6_ESM.csv]

cooc_method	EdgeBetweenness	interactionType	Label	method_number	method_scores	methodname_interactiontype	methodname_pval	methodname_score	name	oriScore	pval	pval-brown-merge	qval	randdistribMean	randdistribMedian	randdistribNumNonNaNScores	randdistribSD
correl_pearson|sim_steinhaus|correl_spearman	22	copresence	RF0003->RF0030	3	0.9797799607318565|0.8098816942463778|1.0	correl_pearson=copresence|sim_steinhaus=copresence|correl_spearman=copresence	correl_pearson=0.0|sim_steinhaus=0.22632463761205807|correl_spearman=0.0	correl_pearson=0.9797799607318565|sim_steinhaus=0.8098816942463778|correl_spearman=1.0	RF0003->RF0030	0.979779961	0	0	0	0.9952289794985298|0.7641982258667851|1.0	1.000000000000001|0.8098816942463778|1.0	780.0|780.0|780.0	0.008585312182059681|0.17121787305070899|0.0
correl_spearman|correl_pearson|sim_steinhaus	2	copresence	RF0070->RF0001	3	1.0|1.0|1.0	correl_spearman=copresence|correl_pearson=copresence|sim_steinhaus=copresence	correl_spearman=0.0|correl_pearson=0.0|sim_steinhaus=0.0	correl_spearman=1.0|correl_pearson=1.0|sim_steinhaus=1.0	RF0070->RF0001	1	0	0	0	1.0|1.0|1.0	1.0|1.0|1.0	342.0|342.0|342.0	0.0|3.7117575570788084E-17|0.0
correl_spearman|correl_pearson	2	copresence	RF0043->RF0087	2	1.0|1.000000000000001	correl_spearman=copresence|correl_pearson=copresence	correl_spearman=0.0|correl_pearson=0.0	correl_spearman=1.0|correl_pearson=1.000000000000001	RF0043->RF0087	1	0	0	0	1.0|1.0	1.0|1.0000000000000013	780.0|780.0	0.0|1.20121844692701E-15
correl_pearson|correl_spearman	2	mutualExclusion	RF0024->RF0141	2	-0.9167257922037435|-1.0	correl_pearson=mutualExclusion|correl_spearman=mutualExclusion	correl_pearson=9.259572686382E-8|correl_spearman=0.0	correl_pearson=-0.9167257922037435|correl_spearman=-1.0	RF0024->RF0141	-0.916725792	0	0	0	-0.9803510296211037|-1.0	-0.9999999999999999|-1.0	780.0|780.0	0.03535774887296654|0.0
correl_spearman|correl_pearson|sim_steinhaus	10	copresence	RF0013->RF0051	3	1.0|0.9732130761560875|0.9421017454486705	correl_spearman=copresence|correl_pearson=copresence|sim_steinhaus=copresence	correl_spearman=0.0|correl_pearson=0.0|sim_steinhaus=9.963825938530402E-5	correl_spearman=1.0|correl_pearson=0.9732130761560875|sim_steinhaus=0.9421017454486705	RF0013->RF0051	1	0	0	0	1.0|0.9936794898795239|0.9417373875824033	1.0|1.0000000000000002|0.9421017454486705	780.0|780.0|780.0	0.0|0.011373573539956276|0.008957076685677821
correl_spearman|sim_steinhaus|correl_pearson	4	copresence	RF0100->RF0052	3	1.0|0.8477577267108146|0.8827081571309026	correl_spearman=copresence|sim_steinhaus=copresence|correl_pearson=copresence	correl_spearman=0.0|sim_steinhaus=0.4987515123684104|correl_pearson=6.592057103405047E-6	correl_spearman=1.0|sim_steinhaus=0.8477577267108146|correl_pearson=0.8827081571309026	RF0100->RF0052	1	0	0	0	1.0|0.8443895067923551|0.9723243966263886	1.0|0.8477577267108146|0.9999999999999996	780.0|780.0|780.0	0.0|0.04511982510867183|0.04980144074332964
correl_spearman|correl_pearson	4	mutualExclusion	RF0094->RF0100	2	-1.0|-0.9687132129901199	correl_spearman=mutualExclusion|correl_pearson=mutualExclusion	correl_spearman=0.0|correl_pearson=0.0	correl_spearman=-1.0|correl_pearson=-0.9687132129901199	RF0094->RF0100	-1	0	0	0	-1.0|-0.9926177244133971	-1.0|-0.9999999999999992	780.0|780.0	0.0|0.013284189515725008
sim_steinhaus|correl_spearman|correl_pearson	18	copresence	RF0002->RF0166	3	0.9009454165580513|1.0|0.9523994664091722	sim_steinhaus=copresence|correl_spearman=copresence|correl_pearson=copresence	sim_steinhaus=0.022021788546837007|correl_spearman=0.0|correl_pearson=1.7619239400801234E-12	sim_steinhaus=0.9009454165580513|correl_spearman=1.0|correl_pearson=0.9523994664091722	RF0002->RF0166	0.900945417	0	0	0	0.8984365360500066|1.0|0.9887684134223862	0.9009454165580513|1.0|1.0	780.0|780.0|780.0	0.027403276491934303|0.0|0.02021091232763856
correl_pearson|correl_spearman	14	copresence	RF0065->RF0085	2	0.9526495822652604|1.0	correl_pearson=copresence|correl_spearman=copresence	correl_pearson=1.5420997812043424E-12|correl_spearman=0.0	correl_pearson=0.9526495822652604|correl_spearman=1.0	RF0065->RF0085	0.952649582	0	0	0	0.9888274295232671|1.0	0.9999999999999997|1.0	780.0|780.0	0.0201047145761047|0.0
correl_pearson|sim_steinhaus|correl_spearman	24	copresence	RF0011->RF0085	3	0.8362485073118862|0.8034371887271062|1.0	correl_pearson=copresence|sim_steinhaus=copresence|correl_spearman=copresence	correl_pearson=1.332178317888233E-4|sim_steinhaus=0.3410864489281294|correl_spearman=0.0	correl_pearson=0.8362485073118862|sim_steinhaus=0.8034371887271062|correl_spearman=1.0	RF0011->RF0085	0.836248507	0	0	0	0.9613620073432556|0.803960263096984|1.0	0.9999999999999997|0.8034371887271062|1.0	780.0|780.0|780.0	0.06952794039428824|0.01508585254922131|0.0
correl_spearman|correl_pearson|sim_steinhaus	14	copresence	RF0008->RF0011	3	1.0|0.8738246978185631|0.9228394404506922	correl_spearman=copresence|correl_pearson=copresence|sim_steinhaus=copresence	correl_spearman=0.0|correl_pearson=1.3837991027110252E-5|sim_steinhaus=0.07199090326108792	correl_spearman=1.0|correl_pearson=0.8738246978185631|sim_steinhaus=0.9228394404506922	RF0008->RF0011	1	0	0	0	1.0|0.9702282994852819|0.9223479530256946	1.0|1.0000000000000004|0.9228394404506922	780.0|780.0|780.0	0.0|0.05357330638818156|0.01746547700748628
correl_pearson|correl_spearman	8.07142857	copresence	RF0059->RF0130	2	0.9605847474321787|1.0	correl_pearson=copresence|correl_spearman=copresence	correl_pearson=9.43689570931383E-15|correl_spearman=0.0	correl_pearson=0.9605847474321787|correl_spearman=1.0	RF0059->RF0130	0.960584747	0	0	0	0.9906997718660225|1.0	1.0|1.0	780.0|780.0	0.016735489162110432|0.0
correl_spearman|sim_steinhaus|correl_pearson	14.07142857	copresence	RF0059->RF0151	3	1.0|0.9490120986190469|0.9125045764076358	correl_spearman=copresence|sim_steinhaus=copresence|correl_pearson=copresence	correl_spearman=0.0|sim_steinhaus=0.4620787164851612|correl_pearson=1.8759665387779734E-7	correl_spearman=1.0|sim_steinhaus=0.9490120986190469|correl_pearson=0.9125045764076358	RF0059->RF0151	1	0	0	0	1.0|0.9486952641271047|0.9793550124107889	1.0|0.9490120986190469|0.9999999999999997	780.0|780.0|780.0	0.0|0.03641885869510453|0.03715005278082907
correl_pearson|sim_steinhaus|correl_spearman	8	copresence	RF0153->RF0010	3	0.9688447910847842|0.8785857970940827|1.0	correl_pearson=copresence|sim_steinhaus=copresence|correl_spearman=copresence	correl_pearson=0.0|sim_steinhaus=0.26325380321740033|correl_spearman=0.0	correl_pearson=0.9688447910847842|sim_steinhaus=0.8785857970940827|correl_spearman=1.0	RF0153->RF0010	0.968844791	0	0	0	0.9926487709301133|0.8776079876855037|1.0	1.0000000000000002|0.8785857970940827|1.0	780.0|780.0|780.0	0.013228322214775141|0.030743999570719143|0.0
correl_spearman|correl_pearson	8	mutualExclusion	RF0136->RF0142	2	-1.0|-0.9725566362229	correl_spearman=mutualExclusion|correl_pearson=mutualExclusion	correl_spearman=0.0|correl_pearson=0.0	correl_spearman=-1.0|correl_pearson=-0.9725566362229	RF0136->RF0142	-1	0	0	0	-1.0|-0.9935245995582096	-1.0|-1.0	780.0|780.0	0.0|0.011652294153722226
correl_pearson|correl_spearman|sim_steinhaus	2	copresence	RF0107->RF0154	3	0.9682886608006738|1.0|0.9924982937741728	correl_pearson=copresence|correl_spearman=copresence|sim_steinhaus=copresence	correl_pearson=0.0|correl_spearman=0.0|sim_steinhaus=1.2544834325334264E-5	correl_pearson=0.9682886608006738|correl_spearman=1.0|sim_steinhaus=0.9924982937741728	RF0107->RF0154	0.968288661	0	0	0	0.9925175491776884|1.0|0.9925358375111495	0.9999999999999998|1.0|0.9924982937741726	780.0|780.0|780.0	0.013464451929443866|0.0|0.0022436269299028477
correl_pearson|correl_spearman	2	copresence	RF0007->RF0103	2	0.989004739978689|1.0	correl_pearson=copresence|correl_spearman=copresence	correl_pearson=0.0|correl_spearman=0.0	correl_pearson=0.989004739978689|correl_spearman=1.0	RF0007->RF0103	0.98900474	0	0	0	0.9974056128039569|1.0	1.0000000000000004|1.0	780.0|780.0	0.004668524059426582|0.0
correl_spearman|sim_steinhaus|correl_pearson	2	copresence	RF0007->RF0148	3	1.0|0.9331725029688268|0.8915905870985429	correl_spearman=copresence|sim_steinhaus=copresence|correl_pearson=copresence	correl_spearman=0.0|sim_steinhaus=0.019848388265940597|correl_pearson=2.7891084573572478E-6	correl_spearman=1.0|sim_steinhaus=0.9331725029688268|correl_pearson=0.8915905870985429	RF0007->RF0148	1	0	0	0	1.0|0.9330099495910649|0.9744202508884234	1.0|0.9331725029688268|1.0000000000000002	780.0|780.0|780.0	0.0|0.008486415546002797|0.0460300121523078
correl_pearson|correl_spearman|sim_steinhaus	8	copresence	RF0039->RF0134	3	0.9496879909483927|1.0|0.9094569916545229	correl_pearson=copresence|correl_spearman=copresence|sim_steinhaus=copresence	correl_pearson=6.867117985365212E-12|correl_spearman=0.0|sim_steinhaus=0.4399325962600038	correl_pearson=0.9496879909483927|correl_spearman=1.0|sim_steinhaus=0.9094569916545229	RF0039->RF0134	0.949687991	0	0	0	0.9881286270777132|1.0|0.910292356684218	0.9999999999999986|1.0|0.9094569916545229	780.0|780.0|780.0	0.021362189186999298|0.0|0.020655829321870333
correl_spearman|correl_pearson|sim_steinhaus	2	copresence	RF0039->RF0140	3	1.0|0.9695569111841389|0.9683277973121264	correl_spearman=copresence|correl_pearson=copresence|sim_steinhaus=copresence	correl_spearman=0.0|correl_pearson=0.0|sim_steinhaus=0.18665929883041377	correl_spearman=1.0|correl_pearson=0.9695569111841389|sim_steinhaus=0.9683277973121264	RF0039->RF0140	1	0	0	0	1.0|0.9928167992681646|0.9678263335486357	1.0|0.9999999999999996|0.9683277973121264	780.0|780.0|780.0	0.0|0.012925960123237637|0.012901923886956459
correl_pearson|correl_spearman	4.66666667	copresence	RF0055->RF0076	2	0.9393300097183049|1.0	correl_pearson=copresence|correl_spearman=copresence	correl_pearson=4.09111133858886E-10|correl_spearman=0.0	correl_pearson=0.9393300097183049|correl_spearman=1.0	RF0055->RF0076	0.93933001	0	0	0	0.985684609034661|1.0	0.9999999999999983|1.0	780.0|780.0	0.02576012834314721|0.0
correl_pearson|sim_steinhaus|correl_spearman	2	copresence	RF0135->RF0077	3	0.9927204390012792|0.8489434398176646|1.0	correl_pearson=copresence|sim_steinhaus=copresence|correl_spearman=copresence	correl_pearson=0.0|sim_steinhaus=0.4986775282928319|correl_spearman=0.0	correl_pearson=0.9927204390012792|sim_steinhaus=0.8489434398176646|correl_spearman=1.0	RF0135->RF0077	0.992720439	0	0	0	0.998282350775579|0.8489487028148073|1.0	1.0000000000000007|0.8489434398176646|1.0	780.0|780.0|780.0	0.0030908596612287103|0.006794367252102523|0.0
correl_pearson|correl_spearman	2	copresence	RF0114->RF0157	2	0.8591005532089415|1.0	correl_pearson=copresence|correl_spearman=copresence	correl_pearson=3.866588253004233E-5|correl_spearman=0.0	correl_pearson=0.8591005532089415|correl_spearman=1.0	RF0114->RF0157	0.859100553	0	0	0	0.9667540631167129|1.0	0.9999999999999998|1.0	780.0|780.0	0.059825093361045134|0.0
correl_spearman|correl_pearson	6	copresence	RF0114->RF0173	2	1.0|0.989712605454979	correl_spearman=copresence|correl_pearson=copresence	correl_spearman=0.0|correl_pearson=0.0	correl_spearman=1.0|correl_pearson=0.989712605454979	RF0114->RF0173	1	0	0	0	1.0|0.9975726372421889	1.0|1.000000000000001	780.0|780.0	0.0|0.004367968456331121
correl_pearson|correl_spearman|sim_steinhaus	2	copresence	RF0057->RF0062	3	0.9554103183454599|1.0|0.918896935758865	correl_pearson=copresence|correl_spearman=copresence|sim_steinhaus=copresence	correl_pearson=3.2107649872159527E-13|correl_spearman=0.0|sim_steinhaus=0.04749268192937095	correl_pearson=0.9554103183454599|correl_spearman=1.0|sim_steinhaus=0.918896935758865	RF0057->RF0062	0.955410318	0	0	0	0.9894788391601641|1.0|0.9072835086767721	0.9999999999999998|1.0|0.918896935758865	780.0|780.0|780.0	0.01893252194153712|0.0|0.07412588437520383
correl_pearson|sim_steinhaus|correl_spearman	18	copresence	RF0174->RF0120	3	0.9280596466006329|0.8054279475050607|1.0	correl_pearson=copresence|sim_steinhaus=copresence|correl_spearman=copresence	correl_pearson=9.297107528283277E-9|sim_steinhaus=0.26144555730873353|correl_spearman=0.0	correl_pearson=0.9280596466006329|sim_steinhaus=0.8054279475050607|correl_spearman=1.0	RF0174->RF0120	0.928059647	0	0	0	0.9830253098720625|0.7649692319247218|1.0	0.9999999999999988|0.8054279475050607|1.0	780.0|780.0|780.0	0.030545459592371267|0.15204926319330272|0.0
correl_spearman|correl_pearson|sim_steinhaus	8.30952381	copresence	RF0130->RF0161	3	1.0|0.8417335587892809|0.8827093949575009	correl_spearman=copresence|correl_pearson=copresence|sim_steinhaus=copresence	correl_spearman=0.0|correl_pearson=1.021843586811455E-4|sim_steinhaus=0.08714994227992218	correl_spearman=1.0|correl_pearson=0.8417335587892809|sim_steinhaus=0.8827093949575009	RF0130->RF0161	1	0	0	0	1.0|0.9626562329727534|0.866697211427532	1.0|1.0000000000000007|0.8827093949575009	780.0|780.0|780.0	0.0|0.0671990191373314|0.10648479740675511
correl_pearson|correl_spearman|sim_steinhaus	5.30952381	copresence	RF0130->RF0162	3	0.9216424493859879|1.0|0.9247483665123998	correl_pearson=copresence|correl_spearman=copresence|sim_steinhaus=copresence	correl_pearson=3.70244469527492E-8|correl_spearman=0.0|sim_steinhaus=0.17626016798581806	correl_pearson=0.9216424493859879|correl_spearman=1.0|sim_steinhaus=0.9247483665123998	RF0130->RF0162	0.921642449	0	0	0	0.9815111397427655|1.0|0.9170953872761881	1.0000000000000002|1.0|0.9247483665123998	780.0|780.0|780.0	0.03327016455911043|0.0|0.06427897310098173
correl_spearman|correl_pearson|sim_steinhaus	4	copresence	RF0117->RF0027	3	1.0|0.9463359766267251|0.8587227265054703	correl_spearman=copresence|correl_pearson=copresence|sim_steinhaus=copresence	correl_spearman=0.0|correl_pearson=3.057626374314282E-11|sim_steinhaus=0.14036371559876604	correl_spearman=1.0|correl_pearson=0.9463359766267251|sim_steinhaus=0.8587227265054703	RF0117->RF0027	1	0	0	0	1.0|0.9873377023501274|0.8629042976451184	1.0|1.0000000000000002|0.8587227265054703	780.0|780.0|780.0	0.0|0.022785435156436957|0.03528863842036757
sim_steinhaus|correl_pearson|correl_spearman	3.66666667	copresence	RF0014->RF0023	3	0.9193443544363211|0.8541628563790967|1.0	sim_steinhaus=copresence|correl_pearson=copresence|correl_spearman=copresence	sim_steinhaus=0.4612147695536394|correl_pearson=5.215258969593073E-5|correl_spearman=0.0	sim_steinhaus=0.9193443544363211|correl_pearson=0.8541628563790967|correl_spearman=1.0	RF0014->RF0023	0.919344354	0	0	0	0.9170769909349098|0.965588988583828|1.0	0.9193443544363211|0.9999999999999993|1.0	780.0|780.0|780.0	0.03610037316857069|0.06192161098805932|0.0
correl_spearman|correl_pearson|sim_steinhaus	8	copresence	RF0168->RF0165	3	1.0|0.9040614160041389|0.929084722882466	correl_spearman=copresence|correl_pearson=copresence|sim_steinhaus=copresence	correl_spearman=0.0|correl_pearson=6.409890215830494E-7|sim_steinhaus=0.2923305956449788	correl_spearman=1.0|correl_pearson=0.9040614160041389|sim_steinhaus=0.929084722882466	RF0168->RF0165	1	0	0	0	1.0|0.9773628060234432|0.928876522162739	1.0|0.9999999999999999|0.929084722882466	780.0|780.0|780.0	0.0|0.0407349700456251|0.012960939997993824
sim_steinhaus|correl_pearson|correl_spearman	2	copresence	RF0103->RF0148	3	0.8692021099249063|0.8148192549907298|1.0	sim_steinhaus=copresence|correl_pearson=copresence|correl_spearman=copresence	sim_steinhaus=0.16485913887517373|correl_pearson=3.2427812087681973E-4|correl_spearman=0.0	sim_steinhaus=0.8692021099249063|correl_pearson=0.8148192549907298|correl_spearman=1.0	RF0103->RF0148	0.86920211	0	0	0	0.8675583583451694|0.956305666907927|1.0	0.8692021099249063|0.9999999999999998|1.0	780.0|780.0|780.0	0.036444962312416944|0.07862667747216896|0.0
sim_steinhaus|correl_pearson|correl_spearman	6	copresence	RF0157->RF0173	3	0.8690744709041912|0.9234867326023481|1.0	sim_steinhaus=copresence|correl_pearson=copresence|correl_spearman=copresence	sim_steinhaus=0.4922649384604329|correl_pearson=2.5478265164302627E-8|correl_spearman=0.0	sim_steinhaus=0.8690744709041912|correl_pearson=0.9234867326023481|correl_spearman=1.0	RF0157->RF0173	0.869074471	0	0	0	0.8681868376759325|0.9819463076926856|1.0	0.8690744709041912|0.9999999999999994|1.0	780.0|780.0|780.0	0.01801576152751417|0.032487092530682986|0.0
correl_pearson|correl_spearman|sim_steinhaus	7.85714286	copresence	RF0129->RF0111	3	0.9969158625462741|1.0|0.9013804728294554	correl_pearson=copresence|correl_spearman=copresence|sim_steinhaus=copresence	correl_pearson=0.0|correl_spearman=0.0|sim_steinhaus=0.4921652976372896	correl_pearson=0.9969158625462741|correl_spearman=1.0|sim_steinhaus=0.9013804728294554	RF0129->RF0111	0.996915863	0	0	0	0.9992722821738449|1.0|0.9105534402792033	0.9999999999999991|1.0|0.9013804728294554	780.0|780.0|780.0	0.0013095069945950018|0.0|0.0576774945487331
correl_spearman|sim_steinhaus|correl_pearson	7.85714286	copresence	RF0129->RF0118	3	1.0|0.9013804728294554|0.9969158625462741	correl_spearman=copresence|sim_steinhaus=copresence|correl_pearson=copresence	correl_spearman=0.0|sim_steinhaus=0.22618989482978596|correl_pearson=0.0	correl_spearman=1.0|sim_steinhaus=0.9013804728294554|correl_pearson=0.9969158625462741	RF0129->RF0118	1	0	0	0	1.0|0.9105534402792033|0.9992722821738449	1.0|0.9013804728294554|0.9999999999999991	780.0|780.0|780.0	0.0|0.0576774945487331|0.0013095069945950018
correl_spearman|sim_steinhaus|correl_pearson	4	copresence	RF0129->RF0151	3	1.0|0.9432221297179203|0.9210233415036457	correl_spearman=copresence|sim_steinhaus=copresence|correl_pearson=copresence	correl_spearman=0.0|sim_steinhaus=0.0677168857678494|correl_pearson=4.181219759313848E-8	correl_spearman=1.0|sim_steinhaus=0.9432221297179203|correl_pearson=0.9210233415036457	RF0129->RF0151	1	0	0	0	1.0|0.9390976125666727|0.9813650581076038	1.0|0.9432221297179203|1.0	780.0|780.0|780.0	0.0|0.04614629710453089|0.033533034199163786
correl_spearman|correl_pearson|sim_steinhaus	9.23809524	copresence	RF0129->RF0161	3	1.0|0.9995354943142508|0.8477927629178428	correl_spearman=copresence|correl_pearson=copresence|sim_steinhaus=copresence	correl_spearman=0.0|correl_pearson=0.0|sim_steinhaus=0.47653882956155874	correl_spearman=1.0|correl_pearson=0.9995354943142508|sim_steinhaus=0.8477927629178428	RF0129->RF0161	1	0	0	0	1.0|0.9998903975348268|0.8698063615110403	1.0|1.0000000000000004|0.8477927629178428	780.0|780.0|780.0	0.0|1.9722643807038005E-4|0.08007457719524692
sim_steinhaus|correl_spearman|correl_pearson	5.23809524	copresence	RF0129->RF0162	3	0.8066277748578777|1.0|0.9900302206521703	sim_steinhaus=copresence|correl_spearman=copresence|correl_pearson=copresence	sim_steinhaus=0.27722471644485647|correl_spearman=0.0|correl_pearson=0.0	sim_steinhaus=0.8066277748578777|correl_spearman=1.0|correl_pearson=0.9900302206521703	RF0129->RF0162	0.806627775	0	0	0	0.8183773767742281|1.0|0.9976475801538863	0.8066277748578777|1.0|0.999999999999999	780.0|780.0|780.0	0.050307871988121804|0.0|0.004233110873439857
sim_steinhaus|correl_pearson|correl_spearman	4.33333333	copresence	RF0088->RF0020	3	0.942053879059815|0.9866046307509172|1.0	sim_steinhaus=copresence|correl_pearson=copresence|correl_spearman=copresence	sim_steinhaus=0.12331047077043222|correl_pearson=0.0|correl_spearman=0.0	sim_steinhaus=0.942053879059815|correl_pearson=0.9866046307509172|correl_spearman=1.0	RF0088->RF0020	0.942053879	0	0	0	0.9413581088763342|0.9968392948962791|1.0	0.942053879059815|0.9999999999999998|1.0	780.0|780.0|780.0	0.014292848609334951|0.005687596610088064|0.0
correl_spearman|correl_pearson	9	mutualExclusion	RF0088->RF0022	2	-1.0|-0.9895578493974448	correl_spearman=mutualExclusion|correl_pearson=mutualExclusion	correl_spearman=0.0|correl_pearson=0.0	correl_spearman=-1.0|correl_pearson=-0.9895578493974448	RF0088->RF0022	-1	0	0	0	-1.0|-0.9975361217679359	-1.0|-0.9999999999999994	780.0|780.0	0.0|0.0044336769867828535
correl_spearman|correl_pearson|sim_steinhaus	18	copresence	RF0046->RF0120	3	1.0|0.8115139162442299|0.8919676821096572	correl_spearman=copresence|correl_pearson=copresence|sim_steinhaus=copresence	correl_spearman=0.0|correl_pearson=3.655293955658889E-4|sim_steinhaus=0.2355934734580294	correl_spearman=1.0|correl_pearson=0.8115139162442299|sim_steinhaus=0.8919676821096572	RF0046->RF0120	1	0	0	0	1.0|0.9555257555183053|0.882470379913657	1.0|1.0000000000000009|0.8919676821096572	780.0|780.0|780.0	0.0|0.08003010526129628|0.08969961955835126
correl_pearson|correl_spearman|sim_steinhaus	2	copresence	RF0046->RF0174	3	0.9707574237387749|1.0|0.9116021361241121	correl_pearson=copresence|correl_spearman=copresence|sim_steinhaus=copresence	correl_pearson=0.0|correl_spearman=0.0|sim_steinhaus=0.4975360776910402	correl_pearson=0.9707574237387749|correl_spearman=1.0|sim_steinhaus=0.9116021361241121	RF0046->RF0174	0.970757424	0	0	0	0.9931000662754403|1.0|0.875134883370068	0.9999999999999997|1.0|0.9116021361241121	780.0|780.0|780.0	0.012416229408902926|0.0|0.122895740951137
correl_spearman|sim_steinhaus|correl_pearson	13.66666667	copresence	RF0090->RF0020	3	1.0|0.9293093926400915|0.9982734466152449	correl_spearman=copresence|sim_steinhaus=copresence|correl_pearson=copresence	correl_spearman=0.0|sim_steinhaus=0.4970718758253415|correl_pearson=0.0	correl_spearman=1.0|sim_steinhaus=0.9293093926400915|correl_pearson=0.9982734466152449	RF0090->RF0020	1	0	0	0	1.0|0.9279731401503307|0.9995926109991052	1.0|0.9293093926400916|1.0	780.0|780.0|780.0	0.0|0.022680576425374722|7.330846201901963E-4
correl_pearson|correl_spearman	7.66666667	mutualExclusion	RF0090->RF0022	2	-0.9992180150992949|-1.0	correl_pearson=mutualExclusion|correl_spearman=mutualExclusion	correl_pearson=0.0|correl_spearman=0.0	correl_pearson=-0.9992180150992949|correl_spearman=-1.0	RF0090->RF0022	-0.999218015	0	0	0	-0.9998154867088181|-1.0	-1.0000000000000004|-1.0	780.0|780.0	3.320262836875008E-4|0.0
correl_pearson|correl_spearman|sim_steinhaus	24.16666667	copresence	RF0090->RF0063	3	0.981253205546997|1.0|0.8226871157831376	correl_pearson=copresence|correl_spearman=copresence|sim_steinhaus=copresence	correl_pearson=0.0|correl_spearman=0.0|sim_steinhaus=0.4649012773136859	correl_pearson=0.981253205546997|correl_spearman=1.0|sim_steinhaus=0.8226871157831376	RF0090->RF0063	0.981253206	0	0	0	0.9955765990616479|1.0|0.8222523130149675	1.0000000000000007|1.0|0.8226871157831377	780.0|780.0|780.0	0.007959780921172917|0.0|0.009759015544328776
correl_pearson|sim_steinhaus|correl_spearman	13.33333333	copresence	RF0090->RF0088	3	0.9944830808456264|0.9725747390840703|1.0	correl_pearson=copresence|sim_steinhaus=copresence|correl_spearman=copresence	correl_pearson=0.0|sim_steinhaus=0.009949021359943022|correl_spearman=0.0	correl_pearson=0.9944830808456264|sim_steinhaus=0.9725747390840703|correl_spearman=1.0	RF0090->RF0088	0.994483081	0	0	0	0.9986982550309883|0.9723950584127645|1.0	0.9999999999999984|0.9725747390840703|1.0	780.0|780.0|780.0	0.002342452089007359|0.00476771995715115|0.0
correl_pearson|correl_spearman	16.16666667	mutualExclusion	RF0090->RF0125	2	-0.8441556057588065|-1.0	correl_pearson=mutualExclusion|correl_spearman=mutualExclusion	correl_pearson=9.036893186076256E-5|correl_spearman=0.0	correl_pearson=-0.8441556057588065|correl_spearman=-1.0	RF0090->RF0125	-0.844155606	0	0	0	-0.9632277272015197|-1.0	-0.9999999999999981|-1.0	780.0|780.0	0.06617063194790808|0.0
correl_pearson|correl_spearman|sim_steinhaus	10.14285714	copresence	RF0111->RF0151	3	0.9487504565388675|1.0|0.8454678906789138	correl_pearson=copresence|correl_spearman=copresence|sim_steinhaus=copresence	correl_pearson=1.0632716929137587E-11|correl_spearman=0.0|sim_steinhaus=0.18853809633867658	correl_pearson=0.9487504565388675|correl_spearman=1.0|sim_steinhaus=0.8454678906789138	RF0111->RF0151	0.948750457	0	0	0	0.987907411093437|1.0|0.8503019947494683	0.9999999999999986|1.0|0.8454678906789138	780.0|780.0|780.0	0.021760260895983624|0.0|0.04029696260256869
correl_spearman|correl_pearson	16	copresence	RF0116->RF0099	2	1.0|0.9781202597935209	correl_spearman=copresence|correl_pearson=copresence	correl_spearman=0.0|correl_pearson=0.0	correl_spearman=1.0|correl_pearson=0.9781202597935209	RF0116->RF0099	1	0	0	0	1.0|0.99483736467038	1.0|1.0000000000000013	780.0|780.0	0.0|0.00929001163864878
correl_pearson|sim_steinhaus|correl_spearman	74	copresence	RF0116->RF0137	3	0.9743853745433634|0.8190196164442275|1.0	correl_pearson=copresence|sim_steinhaus=copresence|correl_spearman=copresence	correl_pearson=0.0|sim_steinhaus=0.45075835722602753|correl_spearman=0.0	correl_pearson=0.9743853745433634|sim_steinhaus=0.8190196164442275|correl_spearman=1.0	RF0116->RF0137	0.974385375	0	0	0	0.9939560996113518|0.7141266146283209|1.0	0.9999999999999998|0.8190196164442277|1.0	780.0|780.0|780.0	0.010875822398535863|0.2580990168406979|0.0
correl_spearman|correl_pearson|sim_steinhaus	28.66666667	copresence	RF0116->RF0139	3	1.0|0.9327870762560696|0.8671177702573645	correl_spearman=copresence|correl_pearson=copresence|sim_steinhaus=copresence	correl_spearman=0.0|correl_pearson=2.8446754951616526E-9|sim_steinhaus=0.263923349904841	correl_spearman=1.0|correl_pearson=0.9327870762560696|sim_steinhaus=0.8671177702573645	RF0116->RF0139	1	0	0	0	1.0|0.9841407708019975|0.8474443132944945	1.0|1.0|0.8671177702573645	780.0|780.0|780.0	0.0|0.02853822019622494|0.09100480252781958
sim_steinhaus|correl_pearson|correl_spearman	50	copresence	RF0116->RF0150	3	0.8495583582395305|0.9694705926022389|1.0	sim_steinhaus=copresence|correl_pearson=copresence|correl_spearman=copresence	sim_steinhaus=0.45954388884958053|correl_pearson=0.0|correl_spearman=0.0	sim_steinhaus=0.8495583582395305|correl_pearson=0.9694705926022389|correl_spearman=1.0	RF0116->RF0150	0.849558358	0	0	0	0.841374911807039|0.9927964319623224|1.0	0.8495583582395305|0.9999999999999996|1.0	780.0|780.0|780.0	0.05356254359165386|0.012962610495815808|0.0
sim_steinhaus|correl_spearman|correl_pearson	32	copresence	RF0152->RF0120	3	0.8437457227207764|1.0|0.8666723010309141	sim_steinhaus=copresence|correl_spearman=copresence|correl_pearson=copresence	sim_steinhaus=0.4827101773494382|correl_spearman=0.0|correl_pearson=2.343460878856396E-5	sim_steinhaus=0.8437457227207764|correl_spearman=1.0|correl_pearson=0.8666723010309141	RF0152->RF0120	0.843745723	0	0	0	0.8441305367582868|1.0|0.9685406552994297	0.8437457227207763|1.0|0.999999999999999	780.0|780.0|780.0	0.05789111010461877|0.0|0.05661017285800347
correl_pearson|correl_spearman	36	copresence	RF0026->RF0056	2	0.8857361050886365|1.0	correl_pearson=copresence|correl_spearman=copresence	correl_pearson=4.989620653039761E-6|correl_spearman=0.0	correl_pearson=0.8857361050886365|correl_spearman=1.0	RF0026->RF0056	0.885736105	0	0	0	0.973038856256872|1.0	0.9999999999999991|1.0	780.0|780.0	0.04851579148501523|0.0
correl_spearman|correl_pearson	70	mutualExclusion	RF0026->RF0123	2	-1.0|-0.9371194427890122	correl_spearman=mutualExclusion|correl_pearson=mutualExclusion	correl_spearman=0.0|correl_pearson=8.23642154479387E-10	correl_spearman=-1.0|correl_pearson=-0.9371194427890122	RF0026->RF0123	-1	0	0	0	-1.0|-0.9851630145906687	-1.0|-0.9999999999999994	780.0|780.0	0.0|0.026698722325861107
sim_steinhaus|correl_pearson|correl_spearman	36	copresence	RF0026->RF0152	3	0.9335782628453735|0.8857361050886365|1.0	sim_steinhaus=copresence|correl_pearson=copresence|correl_spearman=copresence	sim_steinhaus=0.2844653602489864|correl_pearson=4.989620653039761E-6|correl_spearman=0.0	sim_steinhaus=0.9335782628453735|correl_pearson=0.8857361050886365|correl_spearman=1.0	RF0026->RF0152	0.933578263	0	0	0	0.9299356174438741|0.973038856256872|1.0	0.9335782628453735|0.9999999999999991|1.0	780.0|780.0|780.0	0.05203257463737707|0.04851579148501523|0.0
correl_pearson|correl_spearman	110	copresence	RF0006->RF0075	2	0.8626635843899728|1.0	correl_pearson=copresence|correl_spearman=copresence	correl_pearson=3.075431098237269E-5|correl_spearman=0.0	correl_pearson=0.8626635843899728|correl_spearman=1.0	RF0006->RF0075	0.862663584	0	0	0	0.9675947783392106|1.0	0.9999999999999994|1.0	780.0|780.0	0.058312250848827726|0.0
correl_pearson|sim_steinhaus|correl_spearman	88.66666667	copresence	RF0006->RF0116	3	0.9501946410961172|0.819074108162699|1.0	correl_pearson=copresence|sim_steinhaus=copresence|correl_spearman=copresence	correl_pearson=5.385469847851709E-12|sim_steinhaus=0.41095562808237646|correl_spearman=0.0	correl_pearson=0.9501946410961172|sim_steinhaus=0.819074108162699|correl_spearman=1.0	RF0006->RF0116	0.950194641	0	0	0	0.9882481737417806|0.793848765431759|1.0	0.9999999999999993|0.819074108162699|1.0	780.0|780.0|780.0	0.02114706845317639|0.12576597520487448|0.0
sim_steinhaus|correl_spearman|correl_pearson	14.66666667	copresence	RF0006->RF0099	3	0.8257255516081052|1.0|0.9942418576934985	sim_steinhaus=copresence|correl_spearman=copresence|correl_pearson=copresence	sim_steinhaus=0.3739377451788724|correl_spearman=0.0|correl_pearson=0.0	sim_steinhaus=0.8257255516081052|correl_spearman=1.0|correl_pearson=0.9942418576934985	RF0006->RF0099	0.825725552	0	0	0	0.8147512134371548|1.0|0.9986413372085804	0.8257255516081053|1.0|0.9999999999999992	780.0|780.0|780.0	0.05570701646476535|0.0|0.0024448740496719893
sim_steinhaus|correl_spearman|correl_pearson	2	copresence	RF0167->RF0040	3	1.0|1.0|0.9999999999999991	sim_steinhaus=copresence|correl_spearman=copresence|correl_pearson=copresence	sim_steinhaus=0.0|correl_spearman=0.0|correl_pearson=0.0	sim_steinhaus=1.0|correl_spearman=1.0|correl_pearson=0.9999999999999991	RF0167->RF0040	1	0	0	0	1.0|1.0|1.0	1.0|1.0|1.0000000000000002	780.0|780.0|780.0	0.0|0.0|8.541983312895353E-16
correl_pearson|correl_spearman	10	copresence	RF0167->RF0131	2	0.983987910785775|1.0	correl_pearson=copresence|correl_spearman=copresence	correl_pearson=0.0|correl_spearman=0.0	correl_pearson=0.983987910785775|correl_spearman=1.0	RF0167->RF0131	0.983987911	0	0	0	0.9962218665899061|1.0	0.9999999999999998|1.0	780.0|780.0	0.006798640831904198|0.0
sim_steinhaus|correl_spearman|correl_pearson	4	copresence	RF0082->RF0160	3	0.8371330110693191|1.0|0.9680740886052203	sim_steinhaus=copresence|correl_spearman=copresence|correl_pearson=copresence	sim_steinhaus=0.27486217995168183|correl_spearman=0.0|correl_pearson=0.0	sim_steinhaus=0.8371330110693191|correl_spearman=1.0|correl_pearson=0.9680740886052203	RF0082->RF0160	0.837133011	0	0	0	0.8067797092953847|1.0|0.9924669197832551	0.8371330110693191|1.0|1.0000000000000013	780.0|780.0|780.0	0.15940275882468397|0.0|0.013555558047446062
sim_steinhaus|correl_spearman|correl_pearson	4	copresence	RF0082->RF0044	3	0.8845931267806267|1.0|0.948997420140022	sim_steinhaus=copresence|correl_spearman=copresence|correl_pearson=copresence	sim_steinhaus=0.11464555641047508|correl_spearman=0.0|correl_pearson=9.49074152600815E-12	sim_steinhaus=0.8845931267806267|correl_spearman=1.0|correl_pearson=0.948997420140022	RF0082->RF0044	0.884593127	0	0	0	0.8914597746307856|1.0|0.9879656834038244	0.8845931267806267|1.0|1.0000000000000002	780.0|780.0|780.0	0.07347891181025257|0.0|0.021655401573734093
sim_steinhaus|correl_pearson|correl_spearman	4	copresence	RF0072->RF0117	3	0.8587227265054703|0.9463359766267251|1.0	sim_steinhaus=copresence|correl_pearson=copresence|correl_spearman=copresence	sim_steinhaus=0.14036371559876604|correl_pearson=3.057626374314282E-11|correl_spearman=0.0	sim_steinhaus=0.8587227265054703|correl_pearson=0.9463359766267251|correl_spearman=1.0	RF0072->RF0117	0.858722727	0	0	0	0.8629042976451184|0.9873377023501274|1.0	0.8587227265054703|1.0000000000000002|1.0	780.0|780.0|780.0	0.03528863842036757|0.022785435156436957|0.0
correl_spearman|correl_pearson	6	copresence	RF0072->RF0128	2	1.0|0.8337602344358644	correl_spearman=copresence|correl_pearson=copresence	correl_spearman=0.0|correl_pearson=1.4940911391220224E-4	correl_spearman=1.0|correl_pearson=0.8337602344358644	RF0072->RF0128	1	0	0	0	1.0|0.9607748867770053	1.0|1.000000000000001	780.0|780.0	0.0|0.0705844467220715
correl_spearman|correl_pearson	2	copresence	RF0072->RF0027	2	1.0|1.0000000000000009	correl_spearman=copresence|correl_pearson=copresence	correl_spearman=0.0|correl_pearson=0.0	correl_spearman=1.0|correl_pearson=1.0000000000000009	RF0072->RF0027	1	0	0	0	1.0|1.0000000000000002	1.0|1.0000000000000009	780.0|780.0	0.0|1.0282863218421912E-15
sim_steinhaus|correl_pearson|correl_spearman	2	copresence	RF0124->RF0064	3	0.9090909090909091|1.000000000000001|1.0	sim_steinhaus=copresence|correl_pearson=copresence|correl_spearman=copresence	sim_steinhaus=0.0|correl_pearson=0.0|correl_spearman=0.0	sim_steinhaus=0.9090909090909091|correl_pearson=1.000000000000001|correl_spearman=1.0	RF0124->RF0064	0.909090909	0	0	0	0.9090909090909141|1.0000000000000002|1.0	0.9090909090909091|1.000000000000001|1.0	342.0|342.0|342.0	4.9960036108132044E-15|8.881784197001252E-16|0.0
sim_steinhaus|correl_pearson|correl_spearman	4.66666667	copresence	RF0050->RF0145	3	0.8656949812380101|0.9404171253507297|1.0	sim_steinhaus=copresence|correl_pearson=copresence|correl_spearman=copresence	sim_steinhaus=0.2595898610485751|correl_pearson=2.845904067960703E-10|correl_spearman=0.0	sim_steinhaus=0.8656949812380101|correl_pearson=0.9404171253507297|correl_spearman=1.0	RF0050->RF0145	0.865694981	0	0	0	0.8623089778908047|0.9859411194647744|1.0	0.8656949812380101|0.9999999999999992|1.0	780.0|780.0|780.0	0.051030530771064044|0.025298545308683643|0.0
correl_spearman|correl_pearson	7.33333333	mutualExclusion	RF0050->RF0054	2	-1.0|-0.8242147594388344	correl_spearman=mutualExclusion|correl_pearson=mutualExclusion	correl_spearman=0.0|correl_pearson=2.2530271266973934E-4	correl_spearman=-1.0|correl_pearson=-0.8242147594388344	RF0050->RF0054	-1	0	0	0	-1.0|-0.9585225836878191	-1.0|-1.0000000000000007	780.0|780.0	0.0|0.07463740041265385
correl_spearman|correl_pearson	24	mutualExclusion	RF0159->RF0146	2	-1.0|-0.8068860955172821	correl_spearman=mutualExclusion|correl_pearson=mutualExclusion	correl_spearman=0.0|correl_pearson=4.2937715749880034E-4	correl_spearman=-1.0|correl_pearson=-0.8068860955172821	RF0159->RF0146	-1	0	0	0	-1.0|-0.9544337978186803	-1.0|-0.9999999999999983	780.0|780.0	0.0|0.08199505128027082
correl_spearman|correl_pearson|sim_steinhaus	28	copresence	RF0019->RF0159	3	1.0|0.9999311393954752|0.8672472586764526	correl_spearman=copresence|correl_pearson=copresence|sim_steinhaus=copresence	correl_spearman=0.0|correl_pearson=0.0|sim_steinhaus=0.35650814564725786	correl_spearman=1.0|correl_pearson=0.9999311393954752|sim_steinhaus=0.8672472586764526	RF0019->RF0159	1	0	0	0	1.0|0.9999837519921898|0.8511935430960996	1.0|0.9999999999999993|0.8672472586764526	780.0|780.0|780.0	0.0|2.9237815962843386E-5|0.07546138625663473
correl_pearson|correl_spearman	6	mutualExclusion	RF0060->RF0168	2	-0.9982430262678649|-1.0	correl_pearson=mutualExclusion|correl_spearman=mutualExclusion	correl_pearson=0.0|correl_spearman=0.0	correl_pearson=-0.9982430262678649|correl_spearman=-1.0	RF0060->RF0168	-0.998243026	0	0	0	-0.9995854331643321|-1.0	-1.0000000000000002|-1.0	780.0|780.0	7.460009244308156E-4|0.0
correl_spearman|sim_steinhaus|correl_pearson	4	copresence	RF0060->RF0067	3	1.0|0.920151263958227|0.9857987935842364	correl_spearman=copresence|sim_steinhaus=copresence|correl_pearson=copresence	correl_spearman=0.0|sim_steinhaus=0.18052631664222574|correl_pearson=0.0	correl_spearman=1.0|sim_steinhaus=0.920151263958227|correl_pearson=0.9857987935842364	RF0060->RF0067	1	0	0	0	1.0|0.9213661018085686|0.9966491535423445	1.0|0.9201512639582272|0.9999999999999998	780.0|780.0|780.0	0.0|0.017836672686374993|0.006029750428491086
correl_spearman|correl_pearson|sim_steinhaus	2	copresence	RF0060->RF0104	3	1.0|0.9542052128550582|0.9773058357188797	correl_spearman=copresence|correl_pearson=copresence|sim_steinhaus=copresence	correl_spearman=0.0|correl_pearson=6.518119377574294E-13|sim_steinhaus=0.4853399118239794	correl_spearman=1.0|correl_pearson=0.9542052128550582|sim_steinhaus=0.9773058357188797	RF0060->RF0104	1	0	0	0	1.0|0.9891944884264773|0.9772205231074655	1.0|0.9999999999999996|0.9773058357188797	780.0|780.0|780.0	0.0|0.0194442027899374|0.009616748784161926
correl_pearson|correl_spearman	2	copresence	RF0158->RF0114	2	0.9574321745925252|1.0	correl_pearson=copresence|correl_spearman=copresence	correl_pearson=8.953948693601887E-14|correl_spearman=0.0	correl_pearson=0.9574321745925252|correl_spearman=1.0	RF0158->RF0114	0.957432175	0	0	0	0.9899559063645293|1.0	1.000000000000001|1.0	780.0|780.0	0.01807405342730216|0.0
correl_spearman|sim_steinhaus|correl_pearson	2	copresence	RF0158->RF0157	3	1.0|0.9525544554270502|0.9702678176316304	correl_spearman=copresence|sim_steinhaus=copresence|correl_pearson=copresence	correl_spearman=0.0|sim_steinhaus=0.4999859328899905|correl_pearson=0.0	correl_spearman=1.0|sim_steinhaus=0.9525544554270502|correl_pearson=0.9702678176316304	RF0158->RF0157	1	0	0	0	1.0|0.9528952802132781|0.9929845412389282	1.0|0.9525544554270504|0.9999999999999996	780.0|780.0|780.0	0.0|0.018676310978761455|0.012624113341289815
correl_pearson|correl_spearman	6	copresence	RF0158->RF0173	2	0.9888809723505625|1.0	correl_pearson=copresence|correl_spearman=copresence	correl_pearson=0.0|correl_spearman=0.0	correl_pearson=0.9888809723505625|correl_spearman=1.0	RF0158->RF0173	0.988880972	0	0	0	0.9973764092063114|1.0	1.0000000000000007|1.0	780.0|780.0	0.004721075081282295|0.0
sim_steinhaus|correl_spearman|correl_pearson	16.33333333	copresence	RF0066->RF0063	3	0.9258240857775857|1.0|0.9995339213200521	sim_steinhaus=copresence|correl_spearman=copresence|correl_pearson=copresence	sim_steinhaus=0.23166451708955488|correl_spearman=0.0|correl_pearson=0.0	sim_steinhaus=0.9258240857775857|correl_spearman=1.0|correl_pearson=0.9995339213200521	RF0066->RF0063	0.925824086	0	0	0	0.9276695743478577|1.0|0.9998900263788941	0.9258240857775857|1.0|1.0000000000000007	780.0|780.0|780.0	0.022664772746723055|0.0|1.9789432234487047E-4
correl_spearman|correl_pearson	6	copresence	RF0128->RF0027	2	1.0|0.8337602344358644	correl_spearman=copresence|correl_pearson=copresence	correl_spearman=0.0|correl_pearson=1.4940911391220224E-4	correl_spearman=1.0|correl_pearson=0.8337602344358644	RF0128->RF0027	1	0	0	0	1.0|0.9607748867770053	1.0|1.000000000000001	780.0|780.0	0.0|0.0705844467220715
correl_spearman|sim_steinhaus|correl_pearson	8	copresence	RF0083->RF0128	3	1.0|0.9113471980801854|0.9988610006792206	correl_spearman=copresence|sim_steinhaus=copresence|correl_pearson=copresence	correl_spearman=0.0|sim_steinhaus=0.3375411772893978|correl_pearson=0.0	correl_spearman=1.0|sim_steinhaus=0.9113471980801854|correl_pearson=0.9988610006792206	RF0083->RF0128	1	0	0	0	1.0|0.8839294115401423|0.9997312473512733	1.0|0.9113471980801854|1.0	780.0|780.0|780.0	0.0|0.10375848850242435|4.8361254962814553E-4
correl_spearman|sim_steinhaus|correl_pearson	10	copresence	RF0131->RF0040	3	1.0|0.8242467482285865|0.983987910785775	correl_spearman=copresence|sim_steinhaus=copresence|correl_pearson=copresence	correl_spearman=0.0|sim_steinhaus=0.4952982966342753|correl_pearson=0.0	correl_spearman=1.0|sim_steinhaus=0.8242467482285865|correl_pearson=0.983987910785775	RF0131->RF0040	1	0	0	0	1.0|0.8232179911545038|0.9962218665899061	1.0|0.8242467482285865|0.9999999999999998	780.0|780.0|780.0	0.0|0.015756270482834855|0.006798640831904198
correl_spearman|sim_steinhaus|correl_pearson	10.66666667	copresence	RF0131->RF0076	3	1.0|0.9665831092015039|0.9965932216348887	correl_spearman=copresence|sim_steinhaus=copresence|correl_pearson=copresence	correl_spearman=0.0|sim_steinhaus=0.2603799258978503|correl_pearson=0.0	correl_spearman=1.0|sim_steinhaus=0.9665831092015039|correl_pearson=0.9965932216348887	RF0131->RF0076	1	0	0	0	1.0|0.9638523011222954|0.9991961534194639	1.0|0.9665831092015039|1.0000000000000002	780.0|780.0|780.0	0.0|0.027612105629930737|0.0014464984667783905
correl_pearson|correl_spearman	2	mutualExclusion	RF0156->RF0021	2	-0.9999937950221988|-1.0	correl_pearson=mutualExclusion|correl_spearman=mutualExclusion	correl_pearson=0.0|correl_spearman=0.0	correl_pearson=-0.9999937950221988|correl_spearman=-1.0	RF0156->RF0021	-0.999993795	0	0	0	-0.9999985359041128|-1.0	-0.9999999999999993|-1.0	780.0|780.0	2.634597826379016E-6|0.0
correl_pearson|correl_spearman|sim_steinhaus	2	copresence	RF0112->RF0086	3	0.9856868686506673|1.0|0.9502132888177517	correl_pearson=copresence|correl_spearman=copresence|sim_steinhaus=copresence	correl_pearson=0.0|correl_spearman=0.0|sim_steinhaus=0.02684639201454031	correl_pearson=0.9856868686506673|correl_spearman=1.0|sim_steinhaus=0.9502132888177517	RF0112->RF0086	0.985686869	0	0	0	0.9966227442883563|1.0|0.9495164566872641	0.9999999999999991|1.0|0.9502132888177517	780.0|780.0|780.0	0.0060772731104649135|0.0|0.015631429548967898
correl_spearman|correl_pearson	4	copresence	RF0112->RF0142	2	1.0|0.9820987163074482	correl_spearman=copresence|correl_pearson=copresence	correl_spearman=0.0|correl_pearson=0.0	correl_spearman=1.0|correl_pearson=0.9820987163074482	RF0112->RF0142	1	0	0	0	1.0|0.9957761016006309	1.0|1.0000000000000002	780.0|780.0	0.0|0.007600781923420927
correl_spearman|correl_pearson	2	copresence	RF0112->RF0144	2	1.0|0.9357064235384254	correl_spearman=copresence|correl_pearson=copresence	correl_spearman=0.0|correl_pearson=1.2565380957951788E-9	correl_spearman=1.0|correl_pearson=0.9357064235384254	RF0112->RF0144	1	0	0	0	1.0|0.9848296055540149	1.0|0.9999999999999997	780.0|780.0	0.0|0.027298682159008308
sim_steinhaus|correl_pearson|correl_spearman	13	copresence	RF0169->RF0034	3	0.8373684389742725|0.9571436591622194|1.0	sim_steinhaus=copresence|correl_pearson=copresence|correl_spearman=copresence	sim_steinhaus=0.4717106290672396|correl_pearson=1.081912337497215E-13|correl_spearman=0.0	sim_steinhaus=0.8373684389742725|correl_pearson=0.9571436591622194|correl_spearman=1.0	RF0169->RF0034	0.837368439	0	0	0	0.8350160174419258|0.9898878296899577|1.0	0.8373684389742725|0.9999999999999993|1.0	780.0|780.0|780.0	0.02663027595277455|0.01819655541682135|0.0
correl_pearson|sim_steinhaus|correl_spearman	7	copresence	RF0169->RF0113	3	0.9975552295094007|0.935058397469704|1.0	correl_pearson=copresence|sim_steinhaus=copresence|correl_spearman=copresence	correl_pearson=0.0|sim_steinhaus=0.48246728081526224|correl_spearman=0.0	correl_pearson=0.9975552295094007|sim_steinhaus=0.935058397469704|correl_spearman=1.0	RF0169->RF0113	0.99755523	0	0	0	0.9994231440415451|0.9344710460154932|1.0	0.9999999999999994|0.935058397469704|1.0	780.0|780.0|780.0	0.0010380354655565825|0.00847849567337674|0.0
correl_pearson|correl_spearman|sim_steinhaus	6	copresence	RF0079->RF0153	3	0.8695605252222341|1.0|0.947700198463365	correl_pearson=copresence|correl_spearman=copresence|sim_steinhaus=copresence	correl_pearson=1.9073064506602844E-5|correl_spearman=0.0|sim_steinhaus=0.058945189096331285	correl_pearson=0.8695605252222341|correl_spearman=1.0|sim_steinhaus=0.947700198463365	RF0079->RF0153	0.869560525	0	0	0	0.9692221464007552|1.0|0.9479964067635269	0.9999999999999998|1.0|0.947700198463365	780.0|780.0|780.0	0.0553838495059361|0.0|0.01846627914053689
correl_spearman|correl_pearson	4	mutualExclusion	RF0079->RF0074	2	-1.0|-0.9999935103494499	correl_spearman=mutualExclusion|correl_pearson=mutualExclusion	correl_spearman=0.0|correl_pearson=0.0	correl_spearman=-1.0|correl_pearson=-0.9999935103494499	RF0079->RF0074	-1	0	0	0	-1.0|-0.9999984687341381	-1.0|-1.0000000000000002	780.0|780.0	0.0|2.7554682355264507E-6
sim_steinhaus|correl_pearson|correl_spearman	6	copresence	RF0092->RF0153	3	0.9666673166572429|0.8813078482931694|1.0	sim_steinhaus=copresence|correl_pearson=copresence|correl_spearman=copresence	sim_steinhaus=0.03460955076538852|correl_pearson=7.463021012510396E-6|correl_spearman=0.0	sim_steinhaus=0.9666673166572429|correl_pearson=0.8813078482931694|correl_spearman=1.0	RF0092->RF0153	0.966667317	0	0	0	0.9666157068348441|0.9719939866759183|1.0	0.966667316657243|0.9999999999999994|1.0	780.0|780.0|780.0	0.017319423749185624|0.05039600380840605|0.0
correl_spearman|correl_pearson	4	mutualExclusion	RF0092->RF0074	2	-1.0|-0.9997855884338991	correl_spearman=mutualExclusion|correl_pearson=mutualExclusion	correl_spearman=0.0|correl_pearson=0.0	correl_spearman=-1.0|correl_pearson=-0.9997855884338991	RF0092->RF0074	-1	0	0	0	-1.0|-0.9999494085068799	-1.0|-1.0000000000000004	780.0|780.0	0.0|9.103791570407127E-5
correl_pearson|sim_steinhaus|correl_spearman	2	copresence	RF0092->RF0079	3	0.9997044998409917|0.9146357166185555|1.0	correl_pearson=copresence|sim_steinhaus=copresence|correl_spearman=copresence	correl_pearson=0.0|sim_steinhaus=0.13639000911317256|correl_spearman=0.0	correl_pearson=0.9997044998409917|sim_steinhaus=0.9146357166185555|correl_spearman=1.0	RF0092->RF0079	0.9997045	0	0	0	0.9999302752433784|0.9148700432995481|1.0	0.9999999999999998|0.9146357166185555|1.0	780.0|780.0|780.0	1.2546766508672426E-4|0.0051869791660824555|0.0
correl_pearson|correl_spearman|sim_steinhaus	6.07142857	copresence	RF0162->RF0151	3	0.9667050480863366|1.0|0.8618892913304371	correl_pearson=copresence|correl_spearman=copresence|sim_steinhaus=copresence	correl_pearson=5.551115123125783E-17|correl_spearman=0.0|sim_steinhaus=0.17262502936931884	correl_pearson=0.9667050480863366|correl_spearman=1.0|sim_steinhaus=0.8618892913304371	RF0162->RF0151	0.966705048	0	0	0	0.9921438877507036|1.0|0.8782544310673622	0.9999999999999984|1.0|0.8618892913304371	780.0|780.0|780.0	0.014136844764480402|0.0|0.07672314161102688
correl_pearson|correl_spearman|sim_steinhaus	11.07142857	copresence	RF0161->RF0151	3	0.9087248360984707|1.0|0.8066277748578777	correl_pearson=copresence|correl_spearman=copresence|sim_steinhaus=copresence	correl_pearson=3.342761692448626E-7|correl_spearman=0.0|sim_steinhaus=0.10085544667279644	correl_pearson=0.9087248360984707|correl_spearman=1.0|sim_steinhaus=0.8066277748578777	RF0161->RF0151	0.908724836	0	0	0	0.9784631635737986|1.0|0.8183773767742281	0.9999999999999999|1.0|0.8066277748578777	780.0|780.0|780.0	0.038754908740353124|0.0|0.050307871988121804
correl_pearson|correl_spearman|sim_steinhaus	4	copresence	RF0161->RF0162	3	0.9852776247660711|1.0|0.9575866753092741	correl_pearson=copresence|correl_spearman=copresence|sim_steinhaus=copresence	correl_pearson=0.0|correl_spearman=0.0|sim_steinhaus=0.05113969070189195	correl_pearson=0.9852776247660711|correl_spearman=1.0|sim_steinhaus=0.9575866753092741	RF0161->RF0162	0.985277625	0	0	0	0.996526181124584|1.0|0.9477290410483988	0.9999999999999991|1.0|0.9575866753092741	780.0|780.0|780.0	0.006251035706139023|0.0|0.045125155278626206
correl_spearman|sim_steinhaus|correl_pearson	2	copresence	RF0144->RF0086	3	1.0|0.9586815784911957|0.9817874113270929	correl_spearman=copresence|sim_steinhaus=copresence|correl_pearson=copresence	correl_spearman=0.0|sim_steinhaus=0.01139771616098062|correl_pearson=0.0	correl_spearman=1.0|sim_steinhaus=0.9586815784911957|correl_pearson=0.9817874113270929	RF0144->RF0086	1	0	0	0	1.0|0.9590255811169093|0.9957026476165074	1.0|0.9586815784911957|1.0000000000000004	780.0|780.0|780.0	0.0|0.01019954605802607|0.007732960224597056
correl_spearman|correl_pearson	4	copresence	RF0144->RF0142	2	1.0|0.9854081094388663	correl_spearman=copresence|correl_pearson=copresence	correl_spearman=0.0|correl_pearson=0.0	correl_spearman=1.0|correl_pearson=0.9854081094388663	RF0144->RF0142	1	0	0	0	1.0|0.9965569696428754	1.0|0.9999999999999993	780.0|780.0	0.0|0.00619563266581516
correl_spearman|correl_pearson	7	copresence	RF0017->RF0164	2	1.0|0.9637593111024347	correl_spearman=copresence|correl_pearson=copresence	correl_spearman=0.0|correl_pearson=6.661338147750939E-16	correl_spearman=1.0|correl_pearson=0.9637593111024347	RF0017->RF0164	1	0	0	0	1.0|0.9914488262151785	1.0|0.9999999999999998	780.0|780.0	0.0|0.015387587716937988
sim_steinhaus|correl_spearman|correl_pearson	4	copresence	RF0017->RF0038	3	0.9260672107301798|1.0|0.9867811731843721	sim_steinhaus=copresence|correl_spearman=copresence|correl_pearson=copresence	sim_steinhaus=0.38482961649302927|correl_spearman=0.0|correl_pearson=0.0	sim_steinhaus=0.9260672107301798|correl_spearman=1.0|correl_pearson=0.9867811731843721	RF0017->RF0038	0.926067211	0	0	0	0.9258762061756238|1.0|0.9968809509760863	0.9260672107301798|1.0|1.0000000000000002	780.0|780.0|780.0	0.025998942988065675|0.0|0.005612637709934843
correl_spearman|correl_pearson|sim_steinhaus	13	copresence	RF0171->RF0085	3	1.0|0.9339305479254354|0.920602216814068	correl_spearman=copresence|correl_pearson=copresence|sim_steinhaus=copresence	correl_spearman=0.0|correl_pearson=2.0831847913349577E-9|sim_steinhaus=0.0013603474479793043	correl_spearman=1.0|correl_pearson=0.9339305479254354|sim_steinhaus=0.920602216814068	RF0171->RF0085	1	0	0	0	1.0|0.9844105787239826|0.9206159946811541	1.0|1.0000000000000009|0.920602216814068	780.0|780.0|780.0	0.0|0.02805270871315324|0.002930417526755835
correl_pearson|correl_spearman	9	mutualExclusion	RF0171->RF0017	2	-0.8725900747940679|-1.0	correl_pearson=mutualExclusion|correl_spearman=mutualExclusion	correl_pearson=1.521793216496814E-5|correl_spearman=0.0	correl_pearson=-0.8725900747940679|correl_spearman=-1.0	RF0171->RF0017	-0.872590075	0	0	0	-0.9699369839401719|-1.0	-1.0000000000000007|-1.0	780.0|780.0	0.054097520211501916|0.0
correl_spearman|correl_pearson|sim_steinhaus	2	copresence	RF0053->RF0172	3	1.0|0.9104226686054715|0.9199718011487446	correl_spearman=copresence|correl_pearson=copresence|sim_steinhaus=copresence	correl_spearman=0.0|correl_pearson=2.5940983261474315E-7|sim_steinhaus=0.29727856443653017	correl_spearman=1.0|correl_pearson=0.9104226686054715|sim_steinhaus=0.9199718011487446	RF0053->RF0172	1	0	0	0	1.0|0.9788637757383736|0.9170793961895672	1.0|1.0|0.9199718011487446	780.0|780.0|780.0	0.0|0.038034018839391635|0.034282320922993305
correl_pearson|correl_spearman|sim_steinhaus	16	copresence	RF0133->RF0172	3	0.9564617420324019|1.0|0.9179572507571657	correl_pearson=copresence|correl_spearman=copresence|sim_steinhaus=copresence	correl_pearson=1.676991878696299E-13|correl_spearman=0.0|sim_steinhaus=0.00105404375431839	correl_pearson=0.9564617420324019|correl_spearman=1.0|sim_steinhaus=0.9179572507571657	RF0133->RF0172	0.956461742	0	0	0	0.9897269278952832|1.0|0.9189461085669524	1.0000000000000002|1.0|0.9179572507571657	780.0|780.0|780.0	0.01848609350149805|0.0|0.015436672728138595
sim_steinhaus|correl_pearson|correl_spearman	16	copresence	RF0133->RF0053	3	0.9217232442157632|0.9915199545239523|1.0	sim_steinhaus=copresence|correl_pearson=copresence|correl_spearman=copresence	sim_steinhaus=0.005301144726197471|correl_pearson=0.0|correl_spearman=0.0	sim_steinhaus=0.9217232442157632|correl_pearson=0.9915199545239523|correl_spearman=1.0	RF0133->RF0053	0.921723244	0	0	0	0.9239468318350016|0.99799909039329|1.0	0.9217232442157632|1.0000000000000004|1.0	780.0|780.0|780.0	0.018962871130816218|0.0036005784541000597|0.0
sim_steinhaus|correl_spearman|correl_pearson	4.66666667	copresence	RF0028->RF0055	3	0.8345921124689506|1.0|0.9920794479937669	sim_steinhaus=copresence|correl_spearman=copresence|correl_pearson=copresence	sim_steinhaus=0.4646194064759041|correl_spearman=0.0|correl_pearson=0.0	sim_steinhaus=0.8345921124689506|correl_spearman=1.0|correl_pearson=0.9920794479937669	RF0028->RF0055	0.834592112	0	0	0	0.8296922529564659|1.0|0.9981311057063958	0.8345921124689506|1.0|0.9999999999999988	780.0|780.0|780.0	0.0455877891453192|0.0|0.0033630207501562847
correl_spearman|correl_pearson|sim_steinhaus	2	copresence	RF0028->RF0076	3	1.0|0.9749767611392682|0.9207018286677107	correl_spearman=copresence|correl_pearson=copresence|sim_steinhaus=copresence	correl_spearman=0.0|correl_pearson=0.0|sim_steinhaus=0.28644274949764137	correl_spearman=1.0|correl_pearson=0.9749767611392682|sim_steinhaus=0.9207018286677107	RF0028->RF0076	1	0	0	0	1.0|0.9940956402688145|0.9200160811225865	1.0|0.9999999999999993|0.9207018286677107	780.0|780.0|780.0	0.0|0.010624723056996346|0.03061257261475002
correl_pearson|correl_spearman	10.66666667	copresence	RF0028->RF0131	2	0.9533207136164519|1.0	correl_pearson=copresence|correl_spearman=copresence	correl_pearson=1.0710321518558885E-12|correl_spearman=0.0	correl_pearson=0.9533207136164519|correl_spearman=1.0	RF0028->RF0131	0.953320714	0	0	0	0.9889857863589374|1.0	1.0|1.0	780.0|780.0	0.019819756070894232|0.0
sim_steinhaus|correl_pearson|correl_spearman	4.66666667	copresence	RF0119->RF0055	3	0.8194223461683007|0.9393300097183049|1.0	sim_steinhaus=copresence|correl_pearson=copresence|correl_spearman=copresence	sim_steinhaus=0.4878878603456541|correl_pearson=4.09111133858886E-10|correl_spearman=0.0	sim_steinhaus=0.8194223461683007|correl_pearson=0.9393300097183049|correl_spearman=1.0	RF0119->RF0055	0.819422346	0	0	0	0.81937476760636|0.985684609034661|1.0	0.8194223461683007|0.9999999999999983|1.0	780.0|780.0|780.0	0.014143124559009596|0.02576012834314721|0.0
sim_steinhaus|correl_spearman|correl_pearson	2	copresence	RF0119->RF0076	3	1.0|1.0|0.9999999999999983	sim_steinhaus=copresence|correl_spearman=copresence|correl_pearson=copresence	sim_steinhaus=0.0|correl_spearman=0.0|correl_pearson=0.0	sim_steinhaus=1.0|correl_spearman=1.0|correl_pearson=0.9999999999999983	RF0119->RF0076	1	0	0	0	1.0|1.0|1.0	1.0|1.0|1.0000000000000004	780.0|780.0|780.0	0.0|0.0|1.2236018521656838E-15
correl_pearson|correl_spearman|sim_steinhaus	10.66666667	copresence	RF0119->RF0131	3	0.9965932216348887|1.0|0.9665831092015039	correl_pearson=copresence|correl_spearman=copresence|sim_steinhaus=copresence	correl_pearson=0.0|correl_spearman=0.0|sim_steinhaus=0.4684734142582333	correl_pearson=0.9965932216348887|correl_spearman=1.0|sim_steinhaus=0.9665831092015039	RF0119->RF0131	0.996593222	0	0	0	0.9991961534194639|1.0|0.9638523011222954	1.0000000000000002|1.0|0.9665831092015039	780.0|780.0|780.0	0.0014464984667783905|0.0|0.027612105629930737
sim_steinhaus|correl_pearson|correl_spearman	2	copresence	RF0119->RF0028	3	0.9207018286677107|0.9749767611392682|1.0	sim_steinhaus=copresence|correl_pearson=copresence|correl_spearman=copresence	sim_steinhaus=0.47892558483629527|correl_pearson=0.0|correl_spearman=0.0	sim_steinhaus=0.9207018286677107|correl_pearson=0.9749767611392682|correl_spearman=1.0	RF0119->RF0028	0.920701829	0	0	0	0.9200160811225865|0.9940956402688145|1.0	0.9207018286677107|0.9999999999999993|1.0	780.0|780.0|780.0	0.03061257261475002|0.010624723056996346|0.0
correl_spearman|correl_pearson|sim_steinhaus	26	copresence	RF0084->RF0096	3	1.0|0.9755630807083929|0.898014501866317	correl_spearman=copresence|correl_pearson=copresence|sim_steinhaus=copresence	correl_spearman=0.0|correl_pearson=0.0|sim_steinhaus=0.06644459716841344	correl_spearman=1.0|correl_pearson=0.9755630807083929|sim_steinhaus=0.898014501866317	RF0084->RF0096	1	0	0	0	1.0|0.9942339853356911|0.9010186862991845	1.0|1.0|0.898014501866317	780.0|780.0|780.0	0.0|0.010375775145836204|0.02622611682562721
sim_steinhaus|correl_pearson|correl_spearman	52	copresence	RF0097->RF0084	3	0.8120214029506082|0.8149335508430404|1.0	sim_steinhaus=copresence|correl_pearson=copresence|correl_spearman=copresence	sim_steinhaus=0.31536281341588834|correl_pearson=3.229142587904965E-4|correl_spearman=0.0	sim_steinhaus=0.8120214029506082|correl_pearson=0.8149335508430404|correl_spearman=1.0	RF0097->RF0084	0.812021403	0	0	0	0.8081084052602789|0.9563326355921806|1.0	0.8120214029506082|0.9999999999999984|1.0	780.0|780.0|780.0	0.05545422270362198|0.07857814811175662|0.0
correl_pearson|correl_spearman	4	copresence	RF0097->RF0096	2	0.9223585116605035|1.0	correl_pearson=copresence|correl_spearman=copresence	correl_pearson=3.208992971348579E-8|correl_spearman=0.0	correl_pearson=0.9223585116605035|correl_spearman=1.0	RF0097->RF0096	0.922358512	0	0	0	0.9816800982569702|1.0	0.9999999999999988|1.0	780.0|780.0	0.0329661286427115|0.0
correl_spearman|correl_pearson	32	copresence	RF0097->RF0098	2	1.0|0.8389264055277857	correl_spearman=copresence|correl_pearson=copresence	correl_spearman=0.0|correl_pearson=1.1729580585034816E-4	correl_spearman=1.0|correl_pearson=0.8389264055277857	RF0097->RF0098	1	0	0	0	1.0|0.9619938709672304	1.0|0.9999999999999997	780.0|780.0	0.0|0.0683909202396593
sim_steinhaus|correl_pearson|correl_spearman	4	copresence	RF0097->RF0031	3	0.8156930469396997|0.9996390434237853|1.0	sim_steinhaus=copresence|correl_pearson=copresence|correl_spearman=copresence	sim_steinhaus=0.3290070935364291|correl_pearson=0.0|correl_spearman=0.0	sim_steinhaus=0.8156930469396997|correl_pearson=0.9996390434237853|correl_spearman=1.0	RF0097->RF0031	0.815693047	0	0	0	0.8084842077886605|0.9999148304707841|1.0	0.8156930469396997|1.000000000000001|1.0	780.0|780.0|780.0	0.06987275651317461|1.5326008272668236E-4|0.0
correl_spearman|sim_steinhaus|correl_pearson	40	copresence	RF0123->RF0030	3	1.0|0.8975322029609997|0.8920969402427973	correl_spearman=copresence|sim_steinhaus=copresence|correl_pearson=copresence	correl_spearman=0.0|sim_steinhaus=0.1267669500952962|correl_pearson=2.64458138665713E-6	correl_spearman=1.0|sim_steinhaus=0.8975322029609997|correl_pearson=0.8920969402427973	RF0123->RF0030	1	0	0	0	1.0|0.904913096223283|0.9745397274730238	1.0|0.8975322029609997|1.0000000000000004	780.0|780.0|780.0	0.0|0.06201988442378026|0.04581501752444619
sim_steinhaus|correl_spearman|correl_pearson	20	copresence	RF0123->RF0033	3	0.8394821573900488|1.0|0.9231033510376482	sim_steinhaus=copresence|correl_spearman=copresence|correl_pearson=copresence	sim_steinhaus=0.096208106600143|correl_spearman=0.0|correl_pearson=2.7576771255422017E-8	sim_steinhaus=0.8394821573900488|correl_spearman=1.0|correl_pearson=0.9231033510376482	RF0123->RF0033	0.839482157	0	0	0	0.8338906821365902|1.0|0.9818558468740499	0.8394821573900488|1.0|0.9999999999999994	780.0|780.0|780.0	0.04212047046198887|0.0|0.03264987413432597
correl_spearman|sim_steinhaus|correl_pearson	2	copresence	RF0005->RF0033	3	1.0|1.0|0.9999999999999983	correl_spearman=copresence|sim_steinhaus=copresence|correl_pearson=copresence	correl_spearman=0.0|sim_steinhaus=0.0|correl_pearson=0.0	correl_spearman=1.0|sim_steinhaus=1.0|correl_pearson=0.9999999999999983	RF0005->RF0033	1	0	0	0	1.0|1.0|1.0	1.0|1.0|0.9999999999999994	780.0|780.0|780.0	0.0|0.0|1.2352161439046683E-15
correl_spearman|sim_steinhaus|correl_pearson	20	copresence	RF0005->RF0123	3	1.0|0.8394821573900488|0.9231033510376482	correl_spearman=copresence|sim_steinhaus=copresence|correl_pearson=copresence	correl_spearman=0.0|sim_steinhaus=0.3725777013949886|correl_pearson=2.7576771255422017E-8	correl_spearman=1.0|sim_steinhaus=0.8394821573900488|correl_pearson=0.9231033510376482	RF0005->RF0123	1	0	0	0	1.0|0.8338906821365902|0.9818558468740499	1.0|0.8394821573900488|0.9999999999999994	780.0|780.0|780.0	0.0|0.04212047046198887|0.03264987413432597
correl_pearson|sim_steinhaus|correl_spearman	4	copresence	RF0086->RF0142	3	0.9997979286465146|0.892377473160516|1.0	correl_pearson=copresence|sim_steinhaus=copresence|correl_spearman=copresence	correl_pearson=0.0|sim_steinhaus=0.10753315988593842|correl_spearman=0.0	correl_pearson=0.9997979286465146|sim_steinhaus=0.892377473160516|correl_spearman=1.0	RF0086->RF0142	0.999797929	0	0	0	0.999952320242439|0.8928290745889434|1.0	0.9999999999999997|0.892377473160516|1.0	780.0|780.0|780.0	8.579833252125979E-5|0.01099595405321811|0.0
correl_spearman|correl_pearson|sim_steinhaus	18.66666667	copresence	RF0105->RF0006	3	1.0|0.9826497649034603|0.9371777276213646	correl_spearman=copresence|correl_pearson=copresence|sim_steinhaus=copresence	correl_spearman=0.0|correl_pearson=0.0|sim_steinhaus=0.48916811269500604	correl_spearman=1.0|correl_pearson=0.9826497649034603|sim_steinhaus=0.9371777276213646	RF0105->RF0006	1	0	0	0	1.0|0.9959061243030667|0.9393655174792506	1.0|1.0000000000000004|0.9371777276213644	780.0|780.0|780.0	0.0|0.007366809864242043|0.019455712025625
sim_steinhaus|correl_pearson|correl_spearman	6	copresence	RF0105->RF0099	3	0.8573471418392278|0.9968664662459047|1.0	sim_steinhaus=copresence|correl_pearson=copresence|correl_spearman=copresence	sim_steinhaus=0.30689456687573835|correl_pearson=0.0|correl_spearman=0.0	sim_steinhaus=0.8573471418392278|correl_pearson=0.9968664662459047|correl_spearman=1.0	RF0105->RF0099	0.857347142	0	0	0	0.838034752138588|0.9992606268670136|1.0	0.8573471418392278|0.9999999999999994|1.0	780.0|780.0|780.0	0.0910503860759183|0.0013304803791510077|0.0
correl_spearman|correl_pearson|sim_steinhaus	8.66666667	copresence	RF0105->RF0139	3	1.0|0.8780079180869466|0.8882960055237724	correl_spearman=copresence|correl_pearson=copresence|sim_steinhaus=copresence	correl_spearman=0.0|correl_pearson=9.888516687983628E-6|sim_steinhaus=0.22478080075178586	correl_spearman=1.0|correl_pearson=0.8780079180869466|sim_steinhaus=0.8882960055237724	RF0105->RF0139	1	0	0	0	1.0|0.9712153514587186|0.8820963012924372	1.0|0.9999999999999993|0.8882960055237724	780.0|780.0|780.0	0.0|0.05179713516249108|0.053797816278947995
correl_spearman|correl_pearson	10	copresence	RF0091->RF0131	2	1.0|0.983987910785775	correl_spearman=copresence|correl_pearson=copresence	correl_spearman=0.0|correl_pearson=0.0	correl_spearman=1.0|correl_pearson=0.983987910785775	RF0091->RF0131	1	0	0	0	1.0|0.9962218665899061	1.0|0.9999999999999998	780.0|780.0	0.0|0.006798640831904198
correl_spearman|correl_pearson	2	copresence	RF0091->RF0167	2	1.0|0.9999999999999991	correl_spearman=copresence|correl_pearson=copresence	correl_spearman=0.0|correl_pearson=0.0	correl_spearman=1.0|correl_pearson=0.9999999999999991	RF0091->RF0167	1	0	0	0	1.0|1.0	1.0|1.0000000000000002	780.0|780.0	0.0|8.541983312895353E-16
correl_spearman|sim_steinhaus|correl_pearson	2	copresence	RF0091->RF0040	3	1.0|1.0|0.9999999999999991	correl_spearman=copresence|sim_steinhaus=copresence|correl_pearson=copresence	correl_spearman=0.0|sim_steinhaus=0.0|correl_pearson=0.0	correl_spearman=1.0|sim_steinhaus=1.0|correl_pearson=0.9999999999999991	RF0091->RF0040	1	0	0	0	1.0|1.0|1.0	1.0|1.0|1.0000000000000002	780.0|780.0|780.0	0.0|0.0|8.541983312895353E-16
correl_pearson|correl_spearman	6.66666667	mutualExclusion	RF0058->RF0088	2	-0.9830827451086231|-1.0	correl_pearson=mutualExclusion|correl_spearman=mutualExclusion	correl_pearson=0.0|correl_spearman=0.0	correl_pearson=-0.9830827451086231|correl_spearman=-1.0	RF0058->RF0088	-0.983082745	0	0	0	-0.9960082881716964|-1.0	-0.9999999999999984|-1.0	780.0|780.0	0.007182968963604061|0.0
correl_spearman|sim_steinhaus|correl_pearson	5.1	copresence	RF0058->RF0163	3	1.0|0.9562925911379905|0.9824323643163722	correl_spearman=copresence|sim_steinhaus=copresence|correl_pearson=copresence	correl_spearman=0.0|sim_steinhaus=0.06873334947533805|correl_pearson=0.0	correl_spearman=1.0|sim_steinhaus=0.9562925911379905|correl_pearson=0.9824323643163722	RF0058->RF0163	1	0	0	0	1.0|0.9552841092885157|0.9958548275353282	1.0|0.9562925911379905|0.9999999999999986	780.0|780.0|780.0	0.0|0.01918909376107752|0.007459116901036058
correl_pearson|sim_steinhaus|correl_spearman	5.1	copresence	RF0058->RF0022	3	0.9464169613584693|0.9340937350321905|1.0	correl_pearson=copresence|sim_steinhaus=copresence|correl_spearman=copresence	correl_pearson=2.955702349538569E-11|sim_steinhaus=0.3257883096000333|correl_spearman=0.0	correl_pearson=0.9464169613584693|sim_steinhaus=0.9340937350321905|correl_spearman=1.0	RF0058->RF0022	0.946416961	0	0	0	0.9873568111070594|0.932273937801801|1.0	0.9999999999999998|0.9340937350321906|1.0	780.0|780.0|780.0	0.022751049505905663|0.030121241537369912|0.0
correl_spearman|correl_pearson	12.96666667	mutualExclusion	RF0146->RF0063	2	-1.0|-0.979984660130696	correl_spearman=mutualExclusion|correl_pearson=mutualExclusion	correl_spearman=0.0|correl_pearson=0.0	correl_spearman=-1.0|correl_pearson=-0.979984660130696	RF0146->RF0063	-1	0	0	0	-1.0|-0.9952772793566755	-1.0|-0.9999999999999992	780.0|780.0	0.0|0.008498397996621039
correl_pearson|correl_spearman|sim_steinhaus	6.33333333	copresence	RF0147->RF0014	3	0.9034029781478005|1.0|0.889382668639648	correl_pearson=copresence|correl_spearman=copresence|sim_steinhaus=copresence	correl_pearson=6.992155784368848E-7|correl_spearman=0.0|sim_steinhaus=0.44067109233867185	correl_pearson=0.9034029781478005|correl_spearman=1.0|sim_steinhaus=0.889382668639648	RF0147->RF0014	0.903402978	0	0	0	0.9772074442820692|1.0|0.8902307041715678	1.0|1.0|0.889382668639648	780.0|780.0|780.0	0.041014538966050076|0.0|0.021079972778072713
correl_pearson|sim_steinhaus|correl_spearman	4	copresence	RF0147->RF0023	3	0.9946277966357081|0.8104184530065215|1.0	correl_pearson=copresence|sim_steinhaus=copresence|correl_spearman=copresence	correl_pearson=0.0|sim_steinhaus=0.45718252040696516|correl_spearman=0.0	correl_pearson=0.9946277966357081|sim_steinhaus=0.8104184530065215|correl_spearman=1.0	RF0147->RF0023	0.994627797	0	0	0	0.9987324014533643|0.8089379060124325|1.0	0.9999999999999994|0.8104184530065214|1.0	780.0|780.0|780.0	0.002281006598271835|0.01558603351223569|0.0
sim_steinhaus|correl_spearman|correl_pearson	5.66666667	copresence	RF0147->RF0054	3	0.8894726250641701|1.0|0.9773086790519894	sim_steinhaus=copresence|correl_spearman=copresence|correl_pearson=copresence	sim_steinhaus=0.49736089263030303|correl_spearman=0.0|correl_pearson=0.0	sim_steinhaus=0.8894726250641701|correl_spearman=1.0|correl_pearson=0.9773086790519894	RF0147->RF0054	0.889472625	0	0	0	0.8903948256259167|1.0|0.994645868090924	0.8894726250641701|1.0|0.9999999999999998	780.0|780.0|780.0	0.015761433236469363|0.0|0.009634604145843655
correl_pearson|correl_spearman	8.66666667	mutualExclusion	RF0147->RF0145	2	-0.9991346809501049|-1.0	correl_pearson=mutualExclusion|correl_spearman=mutualExclusion	correl_pearson=0.0|correl_spearman=0.0	correl_pearson=-0.9991346809501049|correl_spearman=-1.0	RF0147->RF0145	-0.999134681	0	0	0	-0.9997958235949641|-1.0	-1.0000000000000009|-1.0	780.0|780.0	3.674094833306229E-4|0.0
correl_spearman|correl_pearson	21	mutualExclusion	RF0164->RF0085	2	-1.0|-0.9921642085313083	correl_spearman=mutualExclusion|correl_pearson=mutualExclusion	correl_spearman=0.0|correl_pearson=0.0	correl_spearman=-1.0|correl_pearson=-0.9921642085313083	RF0164->RF0085	-1	0	0	0	-1.0|-0.9981511053837965	-1.0|-1.0000000000000004	780.0|780.0	0.0|0.003327031914237132
sim_steinhaus|correl_spearman|correl_pearson	10	copresence	RF0038->RF0164	3	0.8758940804789839|1.0|0.9942523896148906	sim_steinhaus=copresence|correl_spearman=copresence|correl_pearson=copresence	sim_steinhaus=0.41354722217120665|correl_spearman=0.0|correl_pearson=0.0	sim_steinhaus=0.8758940804789839|correl_spearman=1.0|correl_pearson=0.9942523896148906	RF0038->RF0164	0.87589408	0	0	0	0.8796028022293946|1.0|0.9986438222686791	0.8758940804789839|1.0|1.0000000000000007	780.0|780.0|780.0	0.050771932976215725|0.0|0.0024404022565257632
correl_spearman|correl_pearson|sim_steinhaus	32	copresence	RF0137->RF0132	3	0.8660254037844386|0.9950397305173703|0.948253493013972	correl_spearman=copresence|correl_pearson=copresence|sim_steinhaus=copresence	correl_spearman=6.503905444499303E-5|correl_pearson=0.0|sim_steinhaus=0.39064445580866797	correl_spearman=0.8660254037844386|correl_pearson=0.9950397305173703|sim_steinhaus=0.948253493013972	RF0137->RF0132	0.866025404	0	0	0	0.9569806342427067|0.9984072529184238|0.9626024804850647	1.0|0.9999999999999998|0.9734395410188766	308.0|308.0|308.0	0.06255266842128306|0.002315947209334635|0.03404380448894884
correl_pearson|sim_steinhaus|correl_spearman	2	copresence	RF0118->RF0111	3	1.0000000000000009|1.0|1.0	correl_pearson=copresence|sim_steinhaus=copresence|correl_spearman=copresence	correl_pearson=0.0|sim_steinhaus=0.0|correl_spearman=0.0	correl_pearson=1.0000000000000009|sim_steinhaus=1.0|correl_spearman=1.0	RF0118->RF0111	1	0	0	0	1.0000000000000002|1.0|1.0	1.000000000000001|1.0|1.0	780.0|780.0|780.0	8.776057974766277E-16|0.0|0.0
sim_steinhaus|correl_pearson|correl_spearman	10.14285714	copresence	RF0118->RF0151	3	0.8454678906789138|0.9487504565388675|1.0	sim_steinhaus=copresence|correl_pearson=copresence|correl_spearman=copresence	sim_steinhaus=0.17192653554310322|correl_pearson=1.0632716929137587E-11|correl_spearman=0.0	sim_steinhaus=0.8454678906789138|correl_pearson=0.9487504565388675|correl_spearman=1.0	RF0118->RF0151	0.845467891	0	0	0	0.8503019947494683|0.987907411093437|1.0	0.8454678906789138|0.9999999999999986|1.0	780.0|780.0|780.0	0.04029696260256869|0.021760260895983624|0.0
sim_steinhaus|correl_pearson|correl_spearman	2	copresence	RF0037->RF0174	3	0.9116021361241121|0.9707574237387749|1.0	sim_steinhaus=copresence|correl_pearson=copresence|correl_spearman=copresence	sim_steinhaus=0.20881715410188018|correl_pearson=0.0|correl_spearman=0.0	sim_steinhaus=0.9116021361241121|correl_pearson=0.9707574237387749|correl_spearman=1.0	RF0037->RF0174	0.911602136	0	0	0	0.875134883370068|0.9931000662754403|1.0	0.9116021361241121|0.9999999999999997|1.0	780.0|780.0|780.0	0.122895740951137|0.012416229408902926|0.0
correl_spearman|sim_steinhaus|correl_pearson	2	copresence	RF0037->RF0046	3	1.0|1.0|0.9999999999999992	correl_spearman=copresence|sim_steinhaus=copresence|correl_pearson=copresence	correl_spearman=0.0|sim_steinhaus=0.0|correl_pearson=0.0	correl_spearman=1.0|sim_steinhaus=1.0|correl_pearson=0.9999999999999992	RF0037->RF0046	1	0	0	0	1.0|1.0|1.0	1.0|1.0|1.000000000000001	780.0|780.0|780.0	0.0|0.0|1.1591785547580549E-15
correl_pearson|correl_spearman	18	copresence	RF0037->RF0120	2	0.8115139162442299|1.0	correl_pearson=copresence|correl_spearman=copresence	correl_pearson=3.655293955658889E-4|correl_spearman=0.0	correl_pearson=0.8115139162442299|correl_spearman=1.0	RF0037->RF0120	0.811513916	0	0	0	0.9555257555183053|1.0	1.0000000000000009|1.0	780.0|780.0	0.08003010526129628|0.0
correl_pearson|correl_spearman|sim_steinhaus	6	copresence	RF0134->RF0036	3	0.9328732141480286|1.0|0.8441333264096933	correl_pearson=copresence|correl_spearman=copresence|sim_steinhaus=copresence	correl_pearson=2.779704633137925E-9|correl_spearman=0.0|sim_steinhaus=0.4754400346505401	correl_pearson=0.9328732141480286|correl_spearman=1.0|sim_steinhaus=0.8441333264096933	RF0134->RF0036	0.932873214	0	0	0	0.9841610954731261|1.0|0.8424925216372864	0.9999999999999986|1.0|0.8441333264096933	780.0|780.0|780.0	0.028501646543553905|0.0|0.030036583563349616
correl_pearson|correl_spearman	12	mutualExclusion	RF0134->RF0051	2	-0.9749502822868421|-1.0	correl_pearson=mutualExclusion|correl_spearman=mutualExclusion	correl_pearson=0.0|correl_spearman=0.0	correl_pearson=-0.9749502822868421|correl_spearman=-1.0	RF0134->RF0051	-0.974950282	0	0	0	-0.994089392449704|-1.0	-0.9999999999999996|-1.0	780.0|780.0	0.010635965825187303|0.0
correl_spearman|correl_pearson|sim_steinhaus	8	copresence	RF0134->RF0140	3	1.0|0.9974680163621671|0.8982824969150696	correl_spearman=copresence|correl_pearson=copresence|sim_steinhaus=copresence	correl_spearman=0.0|correl_pearson=0.0|sim_steinhaus=0.011940665070722334	correl_spearman=1.0|correl_pearson=0.9974680163621671|sim_steinhaus=0.8982824969150696	RF0134->RF0140	1	0	0	0	1.0|0.999402565658491|0.8983085362218483	1.0|1.0000000000000007|0.8982824969150696	780.0|780.0|780.0	0.0|0.0010750656654221345|0.001622415669906361
correl_spearman|correl_pearson	3	mutualExclusion	RF0127->RF0146	2	-1.0|-0.9246319536139757	correl_spearman=mutualExclusion|correl_pearson=mutualExclusion	correl_spearman=0.0|correl_pearson=2.0018848356784247E-8	correl_spearman=-1.0|correl_pearson=-0.9246319536139757	RF0127->RF0146	-1	0	0	0	-1.0|-0.9822165283808215	-1.0|-0.9999999999999992	780.0|780.0	0.0|0.03200083828696494
correl_pearson|correl_spearman	28	copresence	RF0127->RF0159	2	0.9710504511359216|1.0	correl_pearson=copresence|correl_spearman=copresence	correl_pearson=0.0|correl_spearman=0.0	correl_pearson=0.9710504511359216|correl_spearman=1.0	RF0127->RF0159	0.971050451	0	0	0	0.9931692075714004|1.0	0.9999999999999993|1.0	780.0|780.0	0.012291811664256642|0.0
correl_pearson|correl_spearman	11.96666667	copresence	RF0127->RF0063	2	0.8303058130389593|1.0	correl_pearson=copresence|correl_spearman=copresence	correl_pearson=1.7425368776413652E-4|correl_spearman=0.0	correl_pearson=0.8303058130389593|correl_spearman=1.0	RF0127->RF0063	0.830305813	0	0	0	0.9599597985822274|1.0	0.9999999999999991|1.0	780.0|780.0	0.0720511741456689|0.0
sim_steinhaus|correl_pearson|correl_spearman	11.66666667	copresence	RF0127->RF0066	3	0.9584033664841415|0.8129054954751351|1.0	sim_steinhaus=copresence|correl_pearson=copresence|correl_spearman=copresence	sim_steinhaus=0.1787911258357161|correl_pearson=3.4773191181153296E-4|correl_spearman=0.0	sim_steinhaus=0.9584033664841415|correl_pearson=0.8129054954751351|correl_spearman=1.0	RF0127->RF0066	0.958403366	0	0	0	0.9565364040407105|0.955854105673905|1.0	0.9584033664841415|1.0000000000000009|1.0	780.0|780.0|780.0	0.02523541841434892|0.07943924873698703|0.0
correl_spearman|correl_pearson	33.7	mutualExclusion	RF0127->RF0125	2	-1.0|-0.9858199088881847	correl_spearman=mutualExclusion|correl_pearson=mutualExclusion	correl_spearman=0.0|correl_pearson=0.0	correl_spearman=-1.0|correl_pearson=-0.9858199088881847	RF0127->RF0125	-1	0	0	0	-1.0|-0.9966541358050752	-1.0|-0.9999999999999993	780.0|780.0	0.0|0.006020784992083221
correl_spearman|correl_pearson	32	mutualExclusion	RF0015->RF0002	2	-1.0|-0.9997364558808154	correl_spearman=mutualExclusion|correl_pearson=mutualExclusion	correl_spearman=0.0|correl_pearson=0.0	correl_spearman=-1.0|correl_pearson=-0.9997364558808154	RF0015->RF0002	-1	0	0	0	-1.0|-0.9999378154325483	-1.0|-0.999999999999999	780.0|780.0	0.0|1.1189931468203071E-4
correl_spearman|correl_pearson	12	copresence	RF0015->RF0034	2	1.0|0.8937385248275838	correl_spearman=copresence|correl_pearson=copresence	correl_spearman=0.0|correl_pearson=2.2179729781690583E-6	correl_spearman=1.0|correl_pearson=0.8937385248275838	RF0015->RF0034	1	0	0	0	1.0|0.9749270676559441	1.0|1.0	780.0|780.0	0.0|0.04511801016720321
correl_pearson|correl_spearman	13	copresence	RF0061->RF0034	2	0.9207375325056727|1.0	correl_pearson=copresence|correl_spearman=copresence	correl_pearson=4.419879501282864E-8|correl_spearman=0.0	correl_pearson=0.9207375325056727|correl_spearman=1.0	RF0061->RF0034	0.920737533	0	0	0	0.9812976200294257|1.0	1.0000000000000004|1.0	780.0|780.0	0.03365438705310751|0.0
sim_steinhaus|correl_spearman|correl_pearson	19	copresence	RF0061->RF0113	3	0.8028727500859709|1.0|0.8111307870974839	sim_steinhaus=copresence|correl_spearman=copresence|correl_pearson=copresence	sim_steinhaus=0.4803782994535226|correl_spearman=0.0|correl_pearson=3.7054107987516405E-4	sim_steinhaus=0.8028727500859709|correl_spearman=1.0|correl_pearson=0.8111307870974839	RF0061->RF0113	0.80287275	0	0	0	0.8008098961341941|1.0|0.9554353542589563	0.802872750085971|1.0|1.0000000000000013	780.0|780.0|780.0	0.034991354469722305|0.0|0.08019277968973075
correl_pearson|correl_spearman	42	mutualExclusion	RF0061->RF0133	2	-0.9991115129339421|-1.0	correl_pearson=mutualExclusion|correl_spearman=mutualExclusion	correl_pearson=0.0|correl_spearman=0.0	correl_pearson=-0.9991115129339421|correl_spearman=-1.0	RF0061->RF0133	-0.999111513	0	0	0	-0.9997903569844149|-1.0	-0.9999999999999984|-1.0	780.0|780.0	3.772464895180623E-4|0.0
correl_pearson|sim_steinhaus|correl_spearman	30	copresence	RF0061->RF0015	3	0.9979299099121706|0.8930639583178888|1.0	correl_pearson=copresence|sim_steinhaus=copresence|correl_spearman=copresence	correl_pearson=0.0|sim_steinhaus=0.4054594394854118|correl_spearman=0.0	correl_pearson=0.9979299099121706|sim_steinhaus=0.8930639583178888|correl_spearman=1.0	RF0061->RF0015	0.99792991	0	0	0	0.9995115517770267|0.895769561076494|1.0	0.9999999999999988|0.8930639583178888|1.0	780.0|780.0|780.0	8.789483251397314E-4|0.028805109965304797|0.0
correl_pearson|correl_spearman|sim_steinhaus	2	copresence	RF0126->RF0078	3	1.0000000000000004|1.0|0.8	correl_pearson=copresence|correl_spearman=copresence|sim_steinhaus=copresence	correl_pearson=0.0|correl_spearman=0.0|sim_steinhaus=0.0	correl_pearson=1.0000000000000004|correl_spearman=1.0|sim_steinhaus=0.8	RF0126->RF0078	1	0	0	0	1.0000000000000002|1.0|0.8000000000000055	1.0000000000000004|1.0|0.8	342.0|342.0|342.0	2.220446049250313E-16|0.0|5.440092820663267E-15
correl_pearson|sim_steinhaus|correl_spearman	2	copresence	RF0126->RF0049	3	1.0000000000000004|0.8|1.0	correl_pearson=copresence|sim_steinhaus=copresence|correl_spearman=copresence	correl_pearson=0.0|sim_steinhaus=0.0|correl_spearman=0.0	correl_pearson=1.0000000000000004|sim_steinhaus=0.8|correl_spearman=1.0	RF0126->RF0049	1	0	0	0	1.0000000000000002|0.8000000000000055|1.0	1.0000000000000004|0.8|1.0	342.0|342.0|342.0	2.220446049250313E-16|5.440092820663267E-15|0.0
correl_pearson|correl_spearman	20	copresence	RF0029->RF0122	2	0.9926799071956348|1.0	correl_pearson=copresence|correl_spearman=copresence	correl_pearson=0.0|correl_spearman=0.0	correl_pearson=0.9926799071956348|correl_spearman=1.0	RF0029->RF0122	0.992679907	0	0	0	0.9982727870911082|1.0	1.0000000000000002|1.0	780.0|780.0	0.003108069232394611|0.0
correl_spearman|sim_steinhaus|correl_pearson	18	copresence	RF0029->RF0161	3	1.0|0.8273713977244559|0.9524940645702777	correl_spearman=copresence|sim_steinhaus=copresence|correl_pearson=copresence	correl_spearman=0.0|sim_steinhaus=0.14911032058987023|correl_pearson=1.6756040999155175E-12	correl_spearman=1.0|sim_steinhaus=0.8273713977244559|correl_pearson=0.9524940645702777	RF0029->RF0161	1	0	0	0	1.0|0.7925293275910017|0.9887907343368043	1.0|0.8273713977244559|0.9999999999999983	780.0|780.0|780.0	0.0|0.12464800378341703|0.020170746493429766
correl_pearson|correl_spearman|sim_steinhaus	9.23809524	copresence	RF0109->RF0129	3	0.9995354943142508|1.0|0.8477927629178428	correl_pearson=copresence|correl_spearman=copresence|sim_steinhaus=copresence	correl_pearson=0.0|correl_spearman=0.0|sim_steinhaus=0.14352873249749037	correl_pearson=0.9995354943142508|correl_spearman=1.0|sim_steinhaus=0.8477927629178428	RF0109->RF0129	0.999535494	0	0	0	0.9998903975348268|1.0|0.8698063615110403	1.0000000000000004|1.0|0.8477927629178428	780.0|780.0|780.0	1.9722643807038005E-4|0.0|0.08007457719524692
correl_pearson|correl_spearman|sim_steinhaus	8.30952381	copresence	RF0109->RF0130	3	0.8417335587892809|1.0|0.8827093949575009	correl_pearson=copresence|correl_spearman=copresence|sim_steinhaus=copresence	correl_pearson=1.021843586811455E-4|correl_spearman=0.0|sim_steinhaus=0.48452522203883347	correl_pearson=0.8417335587892809|correl_spearman=1.0|sim_steinhaus=0.8827093949575009	RF0109->RF0130	0.841733559	0	0	0	0.9626562329727534|1.0|0.866697211427532	1.0000000000000007|1.0|0.8827093949575009	780.0|780.0|780.0	0.0671990191373314|0.0|0.10648479740675511
correl_pearson|sim_steinhaus|correl_spearman	11.07142857	copresence	RF0109->RF0151	3	0.9087248360984707|0.8066277748578777|1.0	correl_pearson=copresence|sim_steinhaus=copresence|correl_spearman=copresence	correl_pearson=3.342761692448626E-7|sim_steinhaus=0.46873577206187017|correl_spearman=0.0	correl_pearson=0.9087248360984707|sim_steinhaus=0.8066277748578777|correl_spearman=1.0	RF0109->RF0151	0.908724836	0	0	0	0.9784631635737986|0.8183773767742281|1.0	0.9999999999999999|0.8066277748578777|1.0	780.0|780.0|780.0	0.038754908740353124|0.050307871988121804|0.0
sim_steinhaus|correl_spearman|correl_pearson	2	copresence	RF0109->RF0161	3	1.0|1.0|1.0000000000000007	sim_steinhaus=copresence|correl_spearman=copresence|correl_pearson=copresence	sim_steinhaus=0.0|correl_spearman=0.0|correl_pearson=0.0	sim_steinhaus=1.0|correl_spearman=1.0|correl_pearson=1.0000000000000007	RF0109->RF0161	1	0	0	0	1.0|1.0|1.0000000000000002	1.0|1.0|1.0000000000000007	780.0|780.0|780.0	0.0|0.0|6.95587575272602E-16
correl_pearson|sim_steinhaus|correl_spearman	4	copresence	RF0109->RF0162	3	0.9852776247660711|0.9575866753092741|1.0	correl_pearson=copresence|sim_steinhaus=copresence|correl_spearman=copresence	correl_pearson=0.0|sim_steinhaus=0.011675801096868388|correl_spearman=0.0	correl_pearson=0.9852776247660711|sim_steinhaus=0.9575866753092741|correl_spearman=1.0	RF0109->RF0162	0.985277625	0	0	0	0.996526181124584|0.9477290410483988|1.0	0.9999999999999991|0.9575866753092741|1.0	780.0|780.0|780.0	0.006251035706139023|0.045125155278626206|0.0
sim_steinhaus|correl_spearman|correl_pearson	18	copresence	RF0109->RF0029	3	0.8273713977244559|1.0|0.9524940645702777	sim_steinhaus=copresence|correl_spearman=copresence|correl_pearson=copresence	sim_steinhaus=0.26009498462332536|correl_spearman=0.0|correl_pearson=1.6756040999155175E-12	sim_steinhaus=0.8273713977244559|correl_spearman=1.0|correl_pearson=0.9524940645702777	RF0109->RF0029	0.827371398	0	0	0	0.7925293275910017|1.0|0.9887907343368043	0.8273713977244559|1.0|0.9999999999999983	780.0|780.0|780.0	0.12464800378341703|0.0|0.020170746493429766
correl_pearson|sim_steinhaus|correl_spearman	5.76666667	copresence	RF0106->RF0058	3	0.9678381641134032|0.9284940417748836|1.0	correl_pearson=copresence|sim_steinhaus=copresence|correl_spearman=copresence	correl_pearson=0.0|sim_steinhaus=0.14392322955153225|correl_spearman=0.0	correl_pearson=0.9678381641134032|sim_steinhaus=0.9284940417748836|correl_spearman=1.0	RF0106->RF0058	0.967838164	0	0	0	0.9924112522065389|0.9248451660172967|1.0	0.9999999999999992|0.9284940417748836|1.0	780.0|780.0|780.0	0.013655730227468792|0.045951481939950384|0.0
correl_pearson|correl_spearman|sim_steinhaus	17.43333333	copresence	RF0106->RF0125	3	0.8623913883891762|1.0|0.8256600577192708	correl_pearson=copresence|correl_spearman=copresence|sim_steinhaus=copresence	correl_pearson=3.1309658858502676E-5|correl_spearman=0.0|sim_steinhaus=0.2638013557570937	correl_pearson=0.8623913883891762|correl_spearman=1.0|sim_steinhaus=0.8256600577192708	RF0106->RF0125	0.862391388	0	0	0	0.9675305523165454|1.0|0.8300298339227425	0.9999999999999998|1.0|0.8256600577192708	780.0|780.0|780.0	0.05842782370259668|0.0|0.046444445321898335
correl_pearson|sim_steinhaus|correl_spearman	4	copresence	RF0106->RF0163	3	0.9977839528159845|0.9414863128470056|1.0	correl_pearson=copresence|sim_steinhaus=copresence|correl_spearman=copresence	correl_pearson=0.0|sim_steinhaus=0.31021215580580674|correl_spearman=0.0	correl_pearson=0.9977839528159845|sim_steinhaus=0.9414863128470056|correl_spearman=1.0	RF0106->RF0163	0.997783953	0	0	0	0.9994771124622024|0.9395916614040438|1.0	0.9999999999999999|0.9414863128470057|1.0	780.0|780.0|780.0	9.409208672962074E-4|0.01986620064713481|0.0
sim_steinhaus|correl_pearson|correl_spearman	7	copresence	RF0106->RF0016	3	0.8971989544118952|0.9579494511385213|1.0	sim_steinhaus=copresence|correl_pearson=copresence|correl_spearman=copresence	sim_steinhaus=0.3973098842886249|correl_pearson=6.333822355486518E-14|correl_spearman=0.0	sim_steinhaus=0.8971989544118952|correl_pearson=0.9579494511385213|correl_spearman=1.0	RF0106->RF0016	0.897198954	0	0	0	0.896476963105003|0.9900779603810042|1.0	0.8971989544118952|1.0000000000000002|1.0	780.0|780.0|780.0	0.00834211737267601|0.01785442078599301|0.0
correl_pearson|correl_spearman	12.66666667	mutualExclusion	RF0106->RF0020	2	-0.9956079278724393|-1.0	correl_pearson=mutualExclusion|correl_spearman=mutualExclusion	correl_pearson=0.0|correl_spearman=0.0	correl_pearson=-0.9956079278724393|correl_spearman=-1.0	RF0106->RF0020	-0.995607928	0	0	0	-0.9989636683743971|-1.0	-0.9999999999999996|-1.0	780.0|780.0	0.0018648485218638365|0.0
correl_spearman|correl_pearson|sim_steinhaus	4	copresence	RF0106->RF0022	3	1.0|0.9972234677714571|0.9495991390832644	correl_spearman=copresence|correl_pearson=copresence|sim_steinhaus=copresence	correl_spearman=0.0|correl_pearson=0.0|sim_steinhaus=0.0021468578547731987	correl_spearman=1.0|correl_pearson=0.9972234677714571|sim_steinhaus=0.9495991390832644	RF0106->RF0022	1	0	0	0	1.0|0.9993448631820332|0.9492188484738299	1.0|0.9999999999999991|0.9495991390832644	780.0|780.0|780.0	0.0|0.001178899588149807|0.0103291513273411
sim_steinhaus|correl_spearman|correl_pearson	26	copresence	RF0031->RF0084	3	0.9129768728731281|1.0|0.8302097136290306	sim_steinhaus=copresence|correl_spearman=copresence|correl_pearson=copresence	sim_steinhaus=0.21806970906548673|correl_spearman=0.0|correl_pearson=1.7498576624441764E-4	sim_steinhaus=0.9129768728731281|correl_spearman=1.0|correl_pearson=0.8302097136290306	RF0031->RF0084	0.912976873	0	0	0	0.9059921026433583|1.0|0.9599371234405604	0.9129768728731281|1.0|0.9999999999999992	780.0|780.0|780.0	0.047577111896991243|0.0|0.07209197740147891
correl_pearson|sim_steinhaus|correl_spearman	2	copresence	RF0031->RF0096	3	0.9324048644408148|0.9017798191610689|1.0	correl_pearson=copresence|sim_steinhaus=copresence|correl_spearman=copresence	correl_pearson=3.149572158633873E-9|sim_steinhaus=0.09480643002929612|correl_spearman=0.0	correl_pearson=0.9324048644408148|sim_steinhaus=0.9017798191610689|correl_spearman=1.0	RF0031->RF0096	0.932404864	0	0	0	0.984050585991656|0.9010599062136586|1.0	0.9999999999999992|0.9017798191610689|1.0	780.0|780.0|780.0	0.02870050513099277|0.03509046593655158|0.0
correl_pearson|correl_spearman	6	mutualExclusion	RF0104->RF0168	2	-0.9702542564517317|-1.0	correl_pearson=mutualExclusion|correl_spearman=mutualExclusion	correl_pearson=0.0|correl_spearman=0.0	correl_pearson=-0.9702542564517317|correl_spearman=-1.0	RF0104->RF0168	-0.970254256	0	0	0	-0.9929813414099615|-1.0	-0.9999999999999994|-1.0	780.0|780.0	0.012629871340146355|0.0
sim_steinhaus|correl_spearman|correl_pearson	4	copresence	RF0104->RF0067	3	0.9030824906518207|1.0|0.8904173880841535	sim_steinhaus=copresence|correl_spearman=copresence|correl_pearson=copresence	sim_steinhaus=0.20000648195931803|correl_spearman=0.0|correl_pearson=3.149217181641628E-6	sim_steinhaus=0.9030824906518207|correl_spearman=1.0|correl_pearson=0.8904173880841535	RF0104->RF0067	0.903082491	0	0	0	0.904582183677317|1.0|0.9741434286490719	0.9030824906518208|1.0|0.9999999999999993	780.0|780.0|780.0	0.023432670526956627|0.0|0.04652814569481125
correl_pearson|sim_steinhaus|correl_spearman	4	copresence	RF0022->RF0163	3	0.9900587470167618|0.9777370133113008|1.0	correl_pearson=copresence|sim_steinhaus=copresence|correl_spearman=copresence	correl_pearson=0.0|sim_steinhaus=0.007440765156232487|correl_spearman=0.0	correl_pearson=0.9900587470167618|sim_steinhaus=0.9777370133113008|correl_spearman=1.0	RF0022->RF0163	0.990058747	0	0	0	0.9976543110938405|0.9768763024103864|1.0	0.9999999999999997|0.9777370133113008|1.0	780.0|780.0|780.0	0.004220998743380067|0.011682527038995858|0.0
correl_spearman|correl_pearson	120	mutualExclusion	RF0075->RF0084	2	-1.0|-0.9151736965692182	correl_spearman=mutualExclusion|correl_pearson=mutualExclusion	correl_spearman=0.0|correl_pearson=1.2101151014576317E-7	correl_spearman=-1.0|correl_pearson=-0.9151736965692182	RF0075->RF0084	-1	0	0	0	-1.0|-0.9799848048084707	-1.0|-0.9999999999999998	780.0|780.0	0.0|0.036016759737490786
correl_spearman|correl_pearson	8	copresence	RF0042->RF0173	2	1.0|0.9985860315967028	correl_spearman=copresence|correl_pearson=copresence	correl_spearman=0.0|correl_pearson=0.0	correl_spearman=1.0|correl_pearson=0.9985860315967028	RF0042->RF0173	1	0	0	0	1.0|0.9996663670059612	1.0|0.9999999999999993	780.0|780.0	0.0|6.003628379199302E-4
sim_steinhaus|correl_spearman|correl_pearson	8	copresence	RF0068->RF0173	3	0.9163696849316755|1.0|0.995828988935266	sim_steinhaus=copresence|correl_spearman=copresence|correl_pearson=copresence	sim_steinhaus=0.4793044385294241|correl_spearman=0.0|correl_pearson=0.0	sim_steinhaus=0.9163696849316755|correl_spearman=1.0|correl_pearson=0.995828988935266	RF0068->RF0173	0.916369685	0	0	0	0.9110048019858041|1.0|0.9990158288498957	0.9163696849316755|1.0|0.9999999999999991	780.0|780.0|780.0	0.042790760460031364|0.0|0.0017709872681592157
correl_spearman|correl_pearson|sim_steinhaus	2	copresence	RF0068->RF0042	3	1.0|0.9992711624701134|0.9243102632892477	correl_spearman=copresence|correl_pearson=copresence|sim_steinhaus=copresence	correl_spearman=0.0|correl_pearson=0.0|sim_steinhaus=0.49854354707899134	correl_spearman=1.0|correl_pearson=0.9992711624701134|sim_steinhaus=0.9243102632892477	RF0068->RF0042	1	0	0	0	1.0|0.9998280270996887|0.9257144787901163	1.0|1.0000000000000007|0.9243102632892477	780.0|780.0|780.0	0.0|3.0946021622917325E-4|0.02699132814413016
correl_spearman|correl_pearson|sim_steinhaus	2	copresence	RF0048->RF0156	3	1.0|0.9988553254078931|0.9403880829785721	correl_spearman=copresence|correl_pearson=copresence|sim_steinhaus=copresence	correl_spearman=0.0|correl_pearson=0.0|sim_steinhaus=0.005002376970141942	correl_spearman=1.0|correl_pearson=0.9988553254078931|sim_steinhaus=0.9403880829785721	RF0048->RF0156	1	0	0	0	1.0|0.9997299082423146|0.9406218924603456	1.0|1.0000000000000004|0.9403880829785721	780.0|780.0|780.0	0.0|4.8602223713744056E-4|0.004351202999688373
correl_pearson|correl_spearman	2	mutualExclusion	RF0048->RF0021	2	-0.999017633832737|-1.0	correl_pearson=mutualExclusion|correl_spearman=mutualExclusion	correl_pearson=0.0|correl_spearman=0.0	correl_pearson=-0.999017633832737|correl_spearman=-1.0	RF0048->RF0021	-0.999017634	0	0	0	-0.999768205735817|-1.0	-1.0000000000000002|-1.0	780.0|780.0	4.1710701503599193E-4|0.0
correl_spearman|sim_steinhaus|correl_pearson	2	copresence	RF0056->RF0152	3	1.0|1.0|1.0	correl_spearman=copresence|sim_steinhaus=copresence|correl_pearson=copresence	correl_spearman=0.0|sim_steinhaus=0.0|correl_pearson=0.0	correl_spearman=1.0|sim_steinhaus=1.0|correl_pearson=1.0	RF0056->RF0152	1	0	0	0	1.0|1.0|1.0	1.0|1.0|1.000000000000001	780.0|780.0|780.0	0.0|0.0|8.851090878305339E-16
correl_pearson|sim_steinhaus|correl_spearman	32	copresence	RF0056->RF0120	3	0.8666723010309141|0.8437457227207764|1.0	correl_pearson=copresence|sim_steinhaus=copresence|correl_spearman=copresence	correl_pearson=2.343460878856396E-5|sim_steinhaus=0.46631107078418216|correl_spearman=0.0	correl_pearson=0.8666723010309141|sim_steinhaus=0.8437457227207764|correl_spearman=1.0	RF0056->RF0120	0.866672301	0	0	0	0.9685406552994297|0.8441305367582868|1.0	0.999999999999999|0.8437457227207763|1.0	780.0|780.0|780.0	0.05661017285800347|0.05789111010461877|0.0
correl_spearman|sim_steinhaus|correl_pearson	26	copresence	RF0101->RF0075	3	1.0|0.9475857535065274|0.9493887986604975	correl_spearman=copresence|sim_steinhaus=copresence|correl_pearson=copresence	correl_spearman=0.0|sim_steinhaus=0.188758090911121|correl_pearson=7.90900678282469E-12	correl_spearman=1.0|sim_steinhaus=0.9475857535065274|correl_pearson=0.9493887986604975	RF0101->RF0075	1	0	0	0	1.0|0.9438296447545466|0.9880580311446109	1.0|0.9475857535065274|0.9999999999999993	780.0|780.0|780.0	0.0|0.04231910802391009|0.021489224508740575
correl_spearman|correl_pearson|sim_steinhaus	4.66666667	copresence	RF0139->RF0099	3	1.0|0.8373944169587134|0.8698228570203006	correl_spearman=copresence|correl_pearson=copresence|sim_steinhaus=copresence	correl_spearman=0.0|correl_pearson=1.2621872588353122E-4|sim_steinhaus=0.30873579814797425	correl_spearman=1.0|correl_pearson=0.8373944169587134|sim_steinhaus=0.8698228570203006	RF0139->RF0099	1	0	0	0	1.0|0.9616323905183434|0.8678927384633428	1.0|1.0000000000000007|0.8698228570203009	780.0|780.0|780.0	0.0|0.0690413937600323|0.047016675871041684
correl_pearson|correl_spearman|sim_steinhaus	30	copresence	RF0139->RF0101	3	0.9865604340595145|1.0|0.8263602004856722	correl_pearson=copresence|correl_spearman=copresence|sim_steinhaus=copresence	correl_pearson=0.0|correl_spearman=0.0|sim_steinhaus=0.3380259782290863	correl_pearson=0.9865604340595145|correl_spearman=1.0|sim_steinhaus=0.8263602004856722	RF0139->RF0101	0.986560434	0	0	0	0.9968288664634778|1.0|0.8341012976619171	1.000000000000001|1.0|0.8263602004856722	780.0|780.0|780.0	0.005706362270632764|0.0|0.04498848159987579
correl_spearman|correl_pearson	4	mutualExclusion	RF0036->RF0051	2	-1.0|-0.8293871856433124	correl_spearman=mutualExclusion|correl_pearson=mutualExclusion	correl_spearman=0.0|correl_pearson=1.8134489274834742E-4	correl_spearman=-1.0|correl_pearson=-0.8293871856433124	RF0036->RF0051	-1	0	0	0	-1.0|-0.9597430438034803	-1.0|-0.999999999999999	780.0|780.0	0.0|0.07244121804548724
correl_spearman|correl_pearson	2	copresence	RF0049->RF0078	2	1.0|0.9999999999999998	correl_spearman=copresence|correl_pearson=copresence	correl_spearman=0.0|correl_pearson=0.0	correl_spearman=1.0|correl_pearson=0.9999999999999998	RF0049->RF0078	1	0	0	0	1.0|0.9999999999999998	1.0|0.9999999999999998	342.0|342.0	0.0|3.7117575570788084E-17
sim_steinhaus|correl_pearson|correl_spearman	2	copresence	RF0081->RF0078	3	1.0|0.9999999999999998|1.0	sim_steinhaus=copresence|correl_pearson=copresence|correl_spearman=copresence	sim_steinhaus=0.0|correl_pearson=0.0|correl_spearman=0.0	sim_steinhaus=1.0|correl_pearson=0.9999999999999998|correl_spearman=1.0	RF0081->RF0078	1	0	0	0	1.0|0.9999999999999998|1.0	1.0|0.9999999999999998|1.0	342.0|342.0|342.0	0.0|3.7117575570788084E-17|0.0
correl_pearson|sim_steinhaus|correl_spearman	2	copresence	RF0081->RF0126	3	1.0000000000000004|0.8|1.0	correl_pearson=copresence|sim_steinhaus=copresence|correl_spearman=copresence	correl_pearson=0.0|sim_steinhaus=0.4999999705752203|correl_spearman=0.0	correl_pearson=1.0000000000000004|sim_steinhaus=0.8|correl_spearman=1.0	RF0081->RF0126	1	0	0	0	1.0000000000000002|0.8000000000000055|1.0	1.0000000000000004|0.8|1.0	342.0|342.0|342.0	2.220446049250313E-16|5.440092820663267E-15|0.0
sim_steinhaus|correl_pearson|correl_spearman	2	copresence	RF0081->RF0049	3	1.0|0.9999999999999998|1.0	sim_steinhaus=copresence|correl_pearson=copresence|correl_spearman=copresence	sim_steinhaus=0.0|correl_pearson=0.0|correl_spearman=0.0	sim_steinhaus=1.0|correl_pearson=0.9999999999999998|correl_spearman=1.0	RF0081->RF0049	1	0	0	0	1.0|0.9999999999999998|1.0	1.0|0.9999999999999998|1.0	342.0|342.0|342.0	0.0|3.7117575570788084E-17|0.0
correl_pearson|correl_spearman|sim_steinhaus	34	copresence	RF0004->RF0137	3	0.9860137480991477|1.0|0.8546876623280251	correl_pearson=copresence|correl_spearman=copresence|sim_steinhaus=copresence	correl_pearson=0.0|correl_spearman=0.0|sim_steinhaus=0.148877182883012	correl_pearson=0.9860137480991477|correl_spearman=1.0|sim_steinhaus=0.8546876623280251	RF0004->RF0137	0.986013748	0	0	0	0.9966998731469884|1.0|0.812355283219976	1.000000000000001|1.0|0.8546876623280251	780.0|780.0|780.0	0.005938481979850974|0.0|0.08931834123667835
sim_steinhaus|correl_pearson|correl_spearman	30	copresence	RF0004->RF0150	3	0.9259970712445029|0.9823136784997948|1.0	sim_steinhaus=copresence|correl_pearson=copresence|correl_spearman=copresence	sim_steinhaus=0.14302290746541624|correl_pearson=0.0|correl_spearman=0.0	sim_steinhaus=0.9259970712445029|correl_pearson=0.9823136784997948|correl_spearman=1.0	RF0004->RF0150	0.925997071	0	0	0	0.8763686765675355|0.9958268230168108|1.0	0.9259970712445029|1.000000000000001|1.0	780.0|780.0|780.0	0.13634322147811592|0.007509510214985766|0.0
sim_steinhaus|correl_spearman|correl_pearson	32	copresence	RF0080->RF0004	3	0.8210392917852203|1.0|0.9954432849349724	sim_steinhaus=copresence|correl_spearman=copresence|correl_pearson=copresence	sim_steinhaus=0.017687603221117953|correl_spearman=0.0|correl_pearson=0.0	sim_steinhaus=0.8210392917852203|correl_spearman=1.0|correl_pearson=0.9954432849349724	RF0080->RF0004	0.821039292	0	0	0	0.7882197626693624|1.0|0.9989248200408338	0.8210392917852203|1.0|1.0000000000000013	780.0|780.0|780.0	0.0752981734525813|0.0|0.0019347549645761998
correl_pearson|sim_steinhaus|correl_spearman	2	copresence	RF0009->RF0048	3	0.9946204489288993|0.9801596157189313|1.0	correl_pearson=copresence|sim_steinhaus=copresence|correl_spearman=copresence	correl_pearson=0.0|sim_steinhaus=0.49213858284533524|correl_spearman=0.0	correl_pearson=0.9946204489288993|sim_steinhaus=0.9801596157189313|correl_spearman=1.0	RF0009->RF0048	0.994620449	0	0	0	0.9987306677247993|0.9802249131016644|1.0	1.0000000000000004|0.9801596157189313|1.0	780.0|780.0|780.0	0.002284126392251706|0.0025002451490080397|0.0
correl_spearman|correl_pearson|sim_steinhaus	2	copresence	RF0009->RF0156	3	1.0|0.9984368317085571|0.9601813728398747	correl_spearman=copresence|correl_pearson=copresence|sim_steinhaus=copresence	correl_spearman=0.0|correl_pearson=0.0|sim_steinhaus=4.5648389325714245E-4	correl_spearman=1.0|correl_pearson=0.9984368317085571|sim_steinhaus=0.9601813728398747	RF0009->RF0156	1	0	0	0	1.0|0.9996311625379718|0.960349825763071	1.0|0.9999999999999992|0.9601813728398747	780.0|780.0|780.0	0.0|6.637122508595848E-4|0.003208612708360887
correl_spearman|correl_pearson	2	mutualExclusion	RF0009->RF0021	2	-1.0|-0.9982337424123574	correl_spearman=mutualExclusion|correl_pearson=mutualExclusion	correl_spearman=0.0|correl_pearson=0.0	correl_spearman=-1.0|correl_pearson=-0.9982337424123574	RF0009->RF0021	-1	0	0	0	-1.0|-0.9995832425916817	-1.0|-0.9999999999999999	780.0|780.0	0.0|7.499427959931689E-4
sim_steinhaus|correl_spearman|correl_pearson	10.7	copresence	RF0016->RF0058	3	0.9147662926554287|1.0|0.9993258220450771	sim_steinhaus=copresence|correl_spearman=copresence|correl_pearson=copresence	sim_steinhaus=0.07210253994465754|correl_spearman=0.0|correl_pearson=0.0	sim_steinhaus=0.9147662926554287|correl_spearman=1.0|correl_pearson=0.9993258220450771	RF0016->RF0058	0.914766293	0	0	0	0.9144237265332458|1.0|0.9998409243027716	0.9147662926554287|1.0|0.9999999999999998	780.0|780.0|780.0	0.008205354092870328|0.0|2.86252075602866E-4
correl_spearman|correl_pearson	22.43333333	mutualExclusion	RF0016->RF0063	2	-1.0|-0.86784364640809	correl_spearman=mutualExclusion|correl_pearson=mutualExclusion	correl_spearman=0.0|correl_pearson=2.157970654548258E-5	correl_spearman=-1.0|correl_pearson=-0.86784364640809	RF0016->RF0063	-1	0	0	0	-1.0|-0.9688170401637073	-1.0|-1.0	780.0|780.0	0.0|0.05611282635918152
correl_spearman|correl_pearson|sim_steinhaus	5	copresence	RF0016->RF0163	3	1.0|0.9749185419536043|0.9583184232850498	correl_spearman=copresence|correl_pearson=copresence|sim_steinhaus=copresence	correl_spearman=0.0|correl_pearson=0.0|sim_steinhaus=0.48288698765625776	correl_spearman=1.0|correl_pearson=0.9749185419536043|sim_steinhaus=0.9583184232850498	RF0016->RF0163	1	0	0	0	1.0|0.99408190315759|0.9590002663135201	1.0|0.9999999999999994|0.9583184232850498	780.0|780.0|780.0	0.0|0.010649442587818563|0.012746386424503809
correl_pearson|correl_spearman|sim_steinhaus	5.33333333	copresence	RF0016->RF0022	3	0.9339222941995176|1.0|0.9475650833561681	correl_pearson=copresence|correl_spearman=copresence|sim_steinhaus=copresence	correl_pearson=2.0879543649598986E-9|correl_spearman=0.0|sim_steinhaus=0.004881282330160053	correl_pearson=0.9339222941995176|correl_spearman=1.0|sim_steinhaus=0.9475650833561681	RF0016->RF0022	0.933922294	0	0	0	0.9844086312156187|1.0|0.9472290303958928	0.9999999999999996|1.0|0.9475650833561681	780.0|780.0|780.0	0.028056213197626613|0.0|0.0076148949265379155
correl_pearson|correl_spearman|sim_steinhaus	16.43333333	copresence	RF0125->RF0022	3	0.8222985260949572|1.0|0.8437874666919339	correl_pearson=copresence|correl_spearman=copresence|sim_steinhaus=copresence	correl_pearson=2.434088332886053E-4|correl_spearman=0.0|sim_steinhaus=0.4550691009793055	correl_pearson=0.8222985260949572|correl_spearman=1.0|sim_steinhaus=0.8437874666919339	RF0125->RF0022	0.822298526	0	0	0	0.9580704387415109|1.0|0.8451763775841535	0.9999999999999991|1.0|0.8437874666919339	780.0|780.0|780.0	0.0754510220507065|0.0|0.028190126505168438
correl_pearson|correl_spearman	29.03333333	copresence	RF0125->RF0146	2	0.8476093965238455|1.0	correl_pearson=copresence|correl_spearman=copresence	correl_pearson=7.534772084810681E-5|correl_spearman=0.0	correl_pearson=0.8476093965238455|correl_spearman=1.0	RF0125->RF0146	0.847609397	0	0	0	0.9640426665955117|1.0	0.9999999999999996|1.0	780.0|780.0	0.06470417228696682|0.0
correl_spearman|sim_steinhaus|correl_pearson	14.1	copresence	RF0125->RF0163	3	1.0|0.8221430234462019|0.8941641632782401	correl_spearman=copresence|sim_steinhaus=copresence|correl_pearson=copresence	correl_spearman=0.0|sim_steinhaus=0.3127421759059259|correl_pearson=2.11722753251653E-6	correl_spearman=1.0|sim_steinhaus=0.8221430234462019|correl_pearson=0.8941641632782401	RF0125->RF0163	1	0	0	0	1.0|0.8226145825837682|0.9750274992004802	1.0|0.8221430234462019|1.0	780.0|780.0|780.0	0.0|0.01724794017392299|0.04493728653323191
correl_spearman|sim_steinhaus|correl_pearson	9.26666667	copresence	RF0125->RF0016	3	1.0|0.8628075431976285|0.971386961217554	correl_spearman=copresence|sim_steinhaus=copresence|correl_pearson=copresence	correl_spearman=0.0|sim_steinhaus=0.2521503425303635|correl_pearson=0.0	correl_spearman=1.0|sim_steinhaus=0.8628075431976285|correl_pearson=0.971386961217554	RF0125->RF0016	1	0	0	0	1.0|0.8625776790165931|0.9932486088266181	1.0|0.8628075431976285|1.0	780.0|780.0|780.0	0.0|0.008912075072185822|0.012148931422289287
correl_spearman|correl_pearson|sim_steinhaus	5.66666667	copresence	RF0023->RF0054	3	1.0|0.9939851289031464|0.9192538776738571	correl_spearman=copresence|correl_pearson=copresence|sim_steinhaus=copresence	correl_spearman=0.0|correl_pearson=0.0|sim_steinhaus=0.46916610531455777	correl_spearman=1.0|correl_pearson=0.9939851289031464|sim_steinhaus=0.9192538776738571	RF0023->RF0054	1	0	0	0	1.0|0.9985807607524224|0.9168488096570094	1.0|1.0000000000000002|0.9192538776738571	780.0|780.0|780.0	0.0|0.002553879614996237|0.02855381292521604
